# Supplementary material for: A risk signature based on necroptotic-process-related genes predicts prognosis and immune therapy response in kidney cell carcinoma
Source: Front Immunol. 2022 Sep 16;13:922929. doi: 10.3389/fimmu.2022.922929 (PMC9524857; doi:10.3389/fimmu.2022.922929)
Supplement: Supplementary file 7 [file Table_1.xlsx]

## Sheet: Table S1
Table S1 Information of 36 necroptotic process-related genes.
Genename	id	Description	References
CFLAR	ENSG00000003402	CASP8 And FADD Like Apoptosis Regulator	27721066
BIRC3	ENSG00000023445	Baculoviral IAP Repeat Containing 3	23831571,GO:0060546~negative regulation of necroptotic process
FAS	ENSG00000026103	Fas Cell Surface Death Receptor	32134954
YBX3	ENSG00000060138	Y-Box Binding Protein 3	GO:0060546~negative regulation of necroptotic process
SIRT2	ENSG00000068903	Sirtuin 2	23201684
CYLD	ENSG00000083799	CYLD Lysine 63 Deubiquitinase	28374134,GO:0070266~necroptotic process
DNM1L	ENSG00000087470	Dynamin 1 Like	31285421,GO:0070266~necroptotic process
AURKA	ENSG00000087586	Aurora Kinase A	28764929, 32472370
RNF31	ENSG00000092098	Ring Finger Protein 31	29950720, 29950720
TRPM7	ENSG00000092439	Transient Receptor Potential Cation Channel Subfamily M Member 7	24316671,GO:0070266~necroptotic process
PYGL	ENSG00000100504	Glycogen Phosphorylase L	28039150,GO:0070266~necroptotic process
CHMP4B	ENSG00000101421	Charged Multivesicular Body Protein 4B	21763610, 28388412
CAV1	ENSG00000105974	Caveolin 1	34434195,GO:0060546~negative regulation of necroptotic process
PPIF	ENSG00000108179	Peptidylprolyl Isomerase F	31296606,GO:0070266~necroptotic process
BIRC2	ENSG00000110330	Baculoviral IAP Repeat Containing 2	23831571,GO:0060546~negative regulation of necroptotic process, GO:0070266~necroptotic process
ARHGEF2	ENSG00000116584	Rho/Rac Guanine Nucleotide Exchange Factor 2	GO:0060546~negative regulation of necroptotic process
FASLG	ENSG00000117560	Fas Ligand	26018734,GO:0070266~necroptotic process
VPS4B	ENSG00000119541	Vacuolar Protein Sorting 4 Homolog B	21763610, 28388412
RBCK1	ENSG00000125826	RANBP2-Type And C3HC4-Type Zinc Finger Containing 1	29950720,GO:0060546~negative regulation of necroptotic process
TICAM1	ENSG00000127666	Toll Like Receptor Adaptor Molecule 1	23162759,GO:0070266~necroptotic process
RIPK3	ENSG00000129465	Receptor Interacting Serine/Threonine Kinase 3	31961824, 27959630,GO:0070266~necroptotic process
CHMP2A	ENSG00000130724	Charged Multivesicular Body Protein 2A	21763610, 28388412
TLR4	ENSG00000136869	Toll Like Receptor 4	28380356,GO:0070266~necroptotic process
RIPK1	ENSG00000137275	Receptor Interacting Serine/Threonine Kinase 1	28017612, 27493188,GO:0060546~negative regulation of necroptotic process, GO:0070266~necroptotic process
PPM1B	ENSG00000138032	Protein Phosphatase, Mg2+/Mn2+ Dependent 1B	34513719, 33520691
SLC25A4	ENSG00000151729	Solute Carrier Family 25 Member 4	GO:0060546~negative regulation of necroptotic process
LY96	ENSG00000154589	Lymphocyte Antigen 96	30645013,GO:0070266~necroptotic process
TLR3	ENSG00000164342	Toll Like Receptor 3	28380356,GO:0070266~necroptotic process
FADD	ENSG00000168040	Fas Associated Via Death Domain	23010170,GO:0060546~negative regulation of necroptotic process
MLKL	ENSG00000168404	Mixed Lineage Kinase Domain Like Pseudokinase	33953348,GO:0070266~necroptotic process
CD14	ENSG00000170458	CD14 Molecule	32415695,GO:0070266~necroptotic process
SHARPIN	ENSG00000179526	SHANK Associated RH Domain Interactor	29950720
IST1	ENSG00000182149	IST1 Factor Associated With ESCRT-III	21763610, 28388412
TNF	ENSG00000232810	Tumor Necrosis Factor	33303545
TICAM2	ENSG00000243414	Toll Like Receptor Adaptor Molecule 2	GO:0070266~necroptotic process
PGAM5	ENSG00000247077	PGAM Family Member 5, Mitochondrial Serine/Threonine Protein Phosphatase	32580628,GO:0070266~necroptotic process

## Sheet: Table S2
Table S2 The PPI network of seven NPRGs and target proteins.
node1	node2	node1_string_id	node2_string_id	neighborhood_on_chromosome	gene_fusion	phylogenetic_cooccurrence	homology	coexpression	experimentally_determined_interaction	database_annotated	automated_textmining	combined_score
ACO2	ATP5A1	9606.ENSP00000216254	9606.ENSP00000381736	0.05	0	0	0	0.349	0.386	0.9	0.708	0.986
ACO2	ATP5B	9606.ENSP00000216254	9606.ENSP00000262030	0.042	0	0	0	0.605	0.058	0.9	0.77	0.99
ATP5A1	ATP5B	9606.ENSP00000381736	9606.ENSP00000262030	0.119	0	0.447	0.592	0.998	0.992	0.9	0.986	0.999
ACO2	BCS1L	9606.ENSP00000216254	9606.ENSP00000413908	0	0	0	0	0.068	0	0.9	0.245	0.923
ATP5A1	BCS1L	9606.ENSP00000381736	9606.ENSP00000413908	0	0	0	0	0.071	0.249	0.9	0.292	0.944
ATP5B	BCS1L	9606.ENSP00000262030	9606.ENSP00000413908	0	0	0	0	0.082	0.059	0.9	0.218	0.923
CCND1	CDK4	9606.ENSP00000227507	9606.ENSP00000257904	0	0	0	0	0.08	0.998	0.9	0.993	0.999
CHMP1A	CHMP1B	9606.ENSP00000380998	9606.ENSP00000432279	0	0	0	0.949	0.057	0.469	0.8	0.801	0.895
CHMP1A	CHMP1B	9606.ENSP00000380998	9606.ENSP00000432279	0	0	0	0.949	0.057	0.469	0.8	0.801	0.895
CHMP1A	CHMP2A	9606.ENSP00000380998	9606.ENSP00000469240	0	0	0	0.7	0.204	0.937	0.8	0.958	0.992
CHMP1A	CHMP2A	9606.ENSP00000380998	9606.ENSP00000469240	0	0	0	0.7	0.204	0.937	0.8	0.958	0.992
CHMP1B	CHMP2A	9606.ENSP00000432279	9606.ENSP00000469240	0	0	0	0.735	0.223	0.788	0.9	0.917	0.986
CHMP1B	CHMP2A	9606.ENSP00000432279	9606.ENSP00000469240	0	0	0	0.735	0.223	0.788	0.9	0.917	0.986
CHMP1A	CHMP2B	9606.ENSP00000380998	9606.ENSP00000263780	0	0	0	0	0.134	0.637	0.8	0.764	0.983
CHMP1B	CHMP2B	9606.ENSP00000432279	9606.ENSP00000263780	0	0	0	0	0.134	0.787	0.9	0.576	0.991
CHMP2A	CHMP2B	9606.ENSP00000469240	9606.ENSP00000263780	0	0	0	0.818	0.089	0.886	0.9	0.866	0.99
CHMP1A	CHMP4A	9606.ENSP00000380998	9606.ENSP00000324205	0	0	0	0	0.247	0.37	0.6	0.831	0.963
CHMP1B	CHMP4A	9606.ENSP00000432279	9606.ENSP00000324205	0	0	0	0	0.15	0.37	0.9	0.796	0.987
CHMP2A	CHMP4A	9606.ENSP00000469240	9606.ENSP00000324205	0	0	0	0	0.381	0.701	0.9	0.984	0.999
CHMP2B	CHMP4A	9606.ENSP00000263780	9606.ENSP00000324205	0	0	0	0	0.146	0.344	0.9	0.836	0.989
CHMP1A	CHMP4B	9606.ENSP00000380998	9606.ENSP00000217402	0	0	0	0	0.197	0.846	0.6	0.896	0.994
CHMP1A	CHMP4B	9606.ENSP00000380998	9606.ENSP00000217402	0	0	0	0	0.197	0.846	0.6	0.896	0.994
CHMP1B	CHMP4B	9606.ENSP00000432279	9606.ENSP00000217402	0	0	0	0	0.156	0.938	0.9	0.817	0.998
CHMP1B	CHMP4B	9606.ENSP00000432279	9606.ENSP00000217402	0	0	0	0	0.156	0.938	0.9	0.817	0.998
CHMP2A	CHMP4B	9606.ENSP00000469240	9606.ENSP00000217402	0	0	0	0	0.412	0.98	0.9	0.946	0.999
CHMP2A	CHMP4B	9606.ENSP00000469240	9606.ENSP00000217402	0	0	0	0	0.412	0.98	0.9	0.946	0.999
CHMP2B	CHMP4B	9606.ENSP00000263780	9606.ENSP00000217402	0	0	0	0	0.146	0.853	0.9	0.824	0.997
CHMP4A	CHMP4B	9606.ENSP00000324205	9606.ENSP00000217402	0	0	0	0.959	0.066	0.462	0.9	0.7	0.946
CHMP1A	CHMP5	9606.ENSP00000380998	9606.ENSP00000223500	0	0	0	0	0.183	0.81	0	0.941	0.99
CHMP1A	CHMP5	9606.ENSP00000380998	9606.ENSP00000223500	0	0	0	0	0.183	0.81	0	0.941	0.99
CHMP1B	CHMP5	9606.ENSP00000432279	9606.ENSP00000223500	0	0	0	0	0.181	0.931	0	0.917	0.994
CHMP1B	CHMP5	9606.ENSP00000432279	9606.ENSP00000223500	0	0	0	0	0.181	0.931	0	0.917	0.994
CHMP2A	CHMP5	9606.ENSP00000469240	9606.ENSP00000223500	0	0	0	0	0.254	0.852	0.6	0.923	0.996
CHMP2A	CHMP5	9606.ENSP00000469240	9606.ENSP00000223500	0	0	0	0	0.254	0.852	0.6	0.923	0.996
CHMP2B	CHMP5	9606.ENSP00000263780	9606.ENSP00000223500	0	0	0	0	0.335	0.717	0.6	0.743	0.978
CHMP4A	CHMP5	9606.ENSP00000324205	9606.ENSP00000223500	0	0	0	0.658	0.218	0.803	0.6	0.851	0.952
CHMP4B	CHMP5	9606.ENSP00000217402	9606.ENSP00000223500	0	0	0	0.645	0.268	0.924	0.6	0.9	0.983
CHMP4B	CHMP5	9606.ENSP00000217402	9606.ENSP00000223500	0	0	0	0.645	0.268	0.924	0.6	0.9	0.983
CHMP1A	CHMP6	9606.ENSP00000380998	9606.ENSP00000317468	0	0	0	0	0.135	0.321	0.6	0.924	0.979
CHMP1A	CHMP6	9606.ENSP00000380998	9606.ENSP00000317468	0	0	0	0	0.135	0.321	0.6	0.924	0.979
CHMP1B	CHMP6	9606.ENSP00000432279	9606.ENSP00000317468	0	0	0	0	0.108	0.321	0.9	0.88	0.991
CHMP1B	CHMP6	9606.ENSP00000432279	9606.ENSP00000317468	0	0	0	0	0.108	0.321	0.9	0.88	0.991
CHMP2A	CHMP6	9606.ENSP00000469240	9606.ENSP00000317468	0	0	0	0	0.088	0.73	0.9	0.993	0.999
CHMP2A	CHMP6	9606.ENSP00000469240	9606.ENSP00000317468	0	0	0	0	0.088	0.73	0.9	0.993	0.999
CHMP2B	CHMP6	9606.ENSP00000263780	9606.ENSP00000317468	0	0	0	0	0.068	0.321	0.9	0.672	0.976
CHMP4A	CHMP6	9606.ENSP00000324205	9606.ENSP00000317468	0	0	0	0.698	0.065	0.743	0.9	0.991	0.981
CHMP4B	CHMP6	9606.ENSP00000217402	9606.ENSP00000317468	0	0	0	0.643	0.093	0.942	0.9	0.994	0.996
CHMP4B	CHMP6	9606.ENSP00000217402	9606.ENSP00000317468	0	0	0	0.643	0.093	0.942	0.9	0.994	0.996
CHMP5	CHMP6	9606.ENSP00000223500	9606.ENSP00000317468	0	0	0	0	0.094	0.151	0.6	0.933	0.976
CHMP5	CHMP6	9606.ENSP00000223500	9606.ENSP00000317468	0	0	0	0	0.094	0.151	0.6	0.933	0.976
ACO2	CS	9606.ENSP00000216254	9606.ENSP00000342056	0.135	0	0	0	0.554	0.773	0.9	0.868	0.998
ATP5A1	CS	9606.ENSP00000381736	9606.ENSP00000342056	0	0	0	0	0.755	0	0.9	0.602	0.989
ATP5B	CS	9606.ENSP00000262030	9606.ENSP00000342056	0	0	0	0	0.757	0.319	0.9	0.597	0.992
BCS1L	CS	9606.ENSP00000413908	9606.ENSP00000342056	0	0	0	0	0.08	0.117	0.9	0.214	0.927
ACO2	CYC1	9606.ENSP00000216254	9606.ENSP00000317159	0	0	0	0	0.606	0.369	0.9	0.486	0.985
ATP5A1	CYC1	9606.ENSP00000381736	9606.ENSP00000317159	0	0	0	0	0.85	0.503	0.9	0.392	0.994
ATP5B	CYC1	9606.ENSP00000262030	9606.ENSP00000317159	0	0	0	0	0.895	0.397	0.9	0.751	0.998
BCS1L	CYC1	9606.ENSP00000413908	9606.ENSP00000317159	0	0	0	0	0.207	0	0.9	0.736	0.977
CS	CYC1	9606.ENSP00000342056	9606.ENSP00000317159	0	0	0	0	0.294	0.341	0.9	0.462	0.971
BCL2L1	DNM1L	9606.ENSP00000302564	9606.ENSP00000449089	0	0	0	0	0.062	0.602	0	0.856	0.941
DNM1L	FUNDC1	9606.ENSP00000449089	9606.ENSP00000367284	0	0	0	0	0.062	0	0	0.953	0.954
ARIH1	HERC5	9606.ENSP00000369217	9606.ENSP00000264350	0	0	0	0	0	0	0.9	0.542	0.952
CYLD	IKBKG	9606.ENSP00000392025	9606.ENSP00000483825	0	0	0	0	0	0.88	0.9	0.988	0.999
CASP8	IRAK1	9606.ENSP00000351273	9606.ENSP00000358997	0	0	0	0	0.062	0.105	0	0.418	0.468
CASP8	IRF3	9606.ENSP00000351273	9606.ENSP00000471896	0	0	0	0	0	0	0	0.505	0.505
IRAK1	IRF3	9606.ENSP00000358997	9606.ENSP00000471896	0	0	0	0	0	0.056	0	0.703	0.707
ARIH1	ISG15	9606.ENSP00000369217	9606.ENSP00000368699	0	0	0	0	0	0.104	0.6	0.37	0.754
HERC5	ISG15	9606.ENSP00000264350	9606.ENSP00000368699	0	0	0	0	0.796	0.553	0.8	0.783	0.995
BCL2L1	KEAP1	9606.ENSP00000302564	9606.ENSP00000171111	0	0	0	0	0.067	0	0	0.68	0.689
ITGAM	LBP	9606.ENSP00000441691	9606.ENSP00000217407	0	0	0	0	0.062	0	0.65	0.185	0.709
ITGAM	LY86	9606.ENSP00000441691	9606.ENSP00000369286	0	0	0	0	0.497	0	0	0.18	0.57
CD44	LY96	9606.ENSP00000398632	9606.ENSP00000284818	0	0	0	0	0.141	0	0	0.982	0.984
HMGB1	LY96	9606.ENSP00000345347	9606.ENSP00000284818	0	0	0	0	0	0.417	0.9	0.978	0.998
ITGAM	LY96	9606.ENSP00000441691	9606.ENSP00000284818	0	0	0	0	0.127	0	0	0.459	0.507
LBP	LY96	9606.ENSP00000217407	9606.ENSP00000284818	0	0	0	0	0.056	0	0.65	0.949	0.981
LBP	LY96	9606.ENSP00000217407	9606.ENSP00000284818	0	0	0	0	0.056	0	0.65	0.949	0.981
LY86	LY96	9606.ENSP00000369286	9606.ENSP00000284818	0	0	0	0	0.232	0.27	0.9	0.914	0.994
LY86	LY96	9606.ENSP00000369286	9606.ENSP00000284818	0	0	0	0	0.232	0.27	0.9	0.914	0.994
BCL2L1	MFF	9606.ENSP00000302564	9606.ENSP00000302037	0	0	0	0	0	0.17	0	0.702	0.743
DNM1L	MFF	9606.ENSP00000449089	9606.ENSP00000302037	0	0	0	0	0	0.775	0	0.989	0.997
FUNDC1	MFF	9606.ENSP00000367284	9606.ENSP00000302037	0	0	0	0	0.062	0	0	0.626	0.635
DNM1L	MLKL	9606.ENSP00000449089	9606.ENSP00000308351	0	0	0	0	0	0.059	0	0.594	0.602
MFF	MLKL	9606.ENSP00000302037	9606.ENSP00000308351	0	0	0	0	0	0	0	0.401	0.4
CASP8	MYD88	9606.ENSP00000351273	9606.ENSP00000401399	0	0	0	0	0.064	0.115	0	0.581	0.624
CD44	MYD88	9606.ENSP00000398632	9606.ENSP00000401399	0	0	0	0	0.096	0	0	0.58	0.604
HMGB1	MYD88	9606.ENSP00000345347	9606.ENSP00000401399	0	0	0	0	0.047	0	0.9	0.745	0.973
IRAK1	MYD88	9606.ENSP00000358997	9606.ENSP00000401399	0	0	0	0	0.062	0.977	0.9	0.994	0.999
IRF3	MYD88	9606.ENSP00000471896	9606.ENSP00000401399	0	0	0	0	0.085	0	0	0.877	0.882
ITGAM	MYD88	9606.ENSP00000441691	9606.ENSP00000401399	0	0	0	0	0.076	0	0	0.678	0.69
LBP	MYD88	9606.ENSP00000217407	9606.ENSP00000401399	0	0	0	0	0.049	0	0	0.404	0.408
LBP	MYD88	9606.ENSP00000217407	9606.ENSP00000401399	0	0	0	0	0.049	0	0	0.404	0.408
LY96	MYD88	9606.ENSP00000284818	9606.ENSP00000401399	0	0	0	0	0.088	0	0.9	0.926	0.992
LY96	MYD88	9606.ENSP00000284818	9606.ENSP00000401399	0	0	0	0	0.088	0	0.9	0.926	0.992
CYLD	OTULIN	9606.ENSP00000392025	9606.ENSP00000284274	0	0	0	0	0	0	0	0.69	0.69
IKBKG	OTULIN	9606.ENSP00000483825	9606.ENSP00000284274	0	0	0	0	0	0	0	0.611	0.611
AXIN1	PGAM5	9606.ENSP00000262320	9606.ENSP00000438465	0	0	0	0	0	0	0	0.782	0.782
BCL2L1	PGAM5	9606.ENSP00000302564	9606.ENSP00000438465	0	0	0	0	0	0.308	0.8	0.985	0.997
DNM1L	PGAM5	9606.ENSP00000449089	9606.ENSP00000438465	0	0	0	0	0.064	0.327	0.8	0.7	0.957
FUNDC1	PGAM5	9606.ENSP00000367284	9606.ENSP00000438465	0	0	0	0	0.062	0	0.9	0.884	0.988
KEAP1	PGAM5	9606.ENSP00000171111	9606.ENSP00000438465	0	0	0	0	0.062	0.874	0	0.992	0.998
MFF	PGAM5	9606.ENSP00000302037	9606.ENSP00000438465	0	0	0	0	0	0	0	0.785	0.786
MLKL	PGAM5	9606.ENSP00000308351	9606.ENSP00000438465	0	0	0	0	0.062	0.162	0.8	0.919	0.985
BCL2L1	PINK1	9606.ENSP00000302564	9606.ENSP00000364204	0	0	0	0	0.076	0.365	0.8	0.822	0.976
DNM1L	PINK1	9606.ENSP00000449089	9606.ENSP00000364204	0	0	0	0	0.062	0.847	0	0.924	0.988
FUNDC1	PINK1	9606.ENSP00000367284	9606.ENSP00000364204	0	0	0	0	0	0	0	0.78	0.78
KEAP1	PINK1	9606.ENSP00000171111	9606.ENSP00000364204	0	0	0	0	0.063	0.151	0	0.463	0.535
MFF	PINK1	9606.ENSP00000302037	9606.ENSP00000364204	0	0	0	0	0.062	0	0	0.658	0.666
PGAM5	PINK1	9606.ENSP00000438465	9606.ENSP00000364204	0	0	0	0	0.051	0.63	0	0.808	0.926
ITPR2	PLCB1	9606.ENSP00000370744	9606.ENSP00000338185	0	0	0	0	0.062	0.127	0.65	0.62	0.876
LBP	PLCG2	9606.ENSP00000217407	9606.ENSP00000482457	0	0	0	0	0	0	0	0.487	0.487
LY96	PLCG2	9606.ENSP00000284818	9606.ENSP00000482457	0	0	0	0	0	0	0.9	0.218	0.918
MYD88	PLCG2	9606.ENSP00000401399	9606.ENSP00000482457	0	0	0	0	0.062	0	0	0.54	0.55
HSP90AA1	PPARA	9606.ENSP00000335153	9606.ENSP00000385523	0	0	0	0	0	0.51	0.9	0.869	0.993
ACO2	PPIF	9606.ENSP00000216254	9606.ENSP00000225174	0.043	0	0	0	0.062	0.216	0	0.39	0.513
ATP5B	PPIF	9606.ENSP00000262030	9606.ENSP00000225174	0	0	0	0	0.062	0.225	0	0.251	0.408
HSP90AA1	PPIF	9606.ENSP00000335153	9606.ENSP00000225174	0	0	0	0	0.102	0.181	0	0.988	0.991
PPARA	PPIF	9606.ENSP00000385523	9606.ENSP00000225174	0	0	0	0	0	0.056	0	0.985	0.985
CAMKMT	PREPL	9606.ENSP00000367755	9606.ENSP00000386543	0	0	0	0	0	0	0	0.916	0.916
CCND1	RALA	9606.ENSP00000227507	9606.ENSP00000005257	0	0	0	0	0	0.276	0	0.63	0.721
RALA	RALB	9606.ENSP00000005257	9606.ENSP00000272519	0	0	0.448	0.979	0.063	0	0.9	0.887	0.904
BCL2L1	RIPK1	9606.ENSP00000302564	9606.ENSP00000259808	0	0	0	0	0	0	0	0.47	0.47
CASP8	RIPK1	9606.ENSP00000351273	9606.ENSP00000259808	0	0	0	0	0.063	0.92	0.9	0.995	0.999
CYLD	RIPK1	9606.ENSP00000392025	9606.ENSP00000259808	0	0	0	0	0	0.839	0.9	0.841	0.997
DNM1L	RIPK1	9606.ENSP00000449089	9606.ENSP00000259808	0	0	0	0	0	0.059	0.8	0.454	0.888
IKBKG	RIPK1	9606.ENSP00000483825	9606.ENSP00000259808	0	0	0	0	0.081	0.92	0.9	0.989	0.999
IRF3	RIPK1	9606.ENSP00000471896	9606.ENSP00000259808	0	0	0	0	0	0.056	0	0.6	0.606
MLKL	RIPK1	9606.ENSP00000308351	9606.ENSP00000259808	0	0	0	0.592	0.062	0.27	0.65	0.988	0.844
MYD88	RIPK1	9606.ENSP00000401399	9606.ENSP00000259808	0	0	0	0	0.09	0.149	0	0.568	0.637
OTULIN	RIPK1	9606.ENSP00000284274	9606.ENSP00000259808	0	0	0	0	0.062	0	0	0.542	0.552
PGAM5	RIPK1	9606.ENSP00000438465	9606.ENSP00000259808	0	0	0	0	0.062	0.281	0	0.969	0.977
BCL2L1	RIPK3	9606.ENSP00000302564	9606.ENSP00000216274	0	0	0	0	0	0	0	0.454	0.454
DNM1L	RIPK3	9606.ENSP00000449089	9606.ENSP00000216274	0	0	0	0	0	0.059	0.8	0.429	0.883
MLKL	RIPK3	9606.ENSP00000308351	9606.ENSP00000216274	0	0	0	0.575	0.091	0.91	0.8	0.991	0.989
PGAM5	RIPK3	9606.ENSP00000438465	9606.ENSP00000216274	0	0	0	0	0.062	0.281	0	0.84	0.882
RIPK1	RIPK3	9606.ENSP00000259808	9606.ENSP00000216274	0	0	0	0.668	0.07	0.982	0.8	0.991	0.997
CYLD	RNF31	9606.ENSP00000392025	9606.ENSP00000315112	0	0	0	0	0.054	0.845	0.9	0.96	0.999
IKBKG	RNF31	9606.ENSP00000483825	9606.ENSP00000315112	0	0	0	0	0.07	0.908	0.6	0.923	0.997
OTULIN	RNF31	9606.ENSP00000284274	9606.ENSP00000315112	0	0	0	0	0.045	0.979	0.6	0.988	0.999
RIPK1	RNF31	9606.ENSP00000259808	9606.ENSP00000315112	0	0	0	0	0	0.494	0.8	0.78	0.975
CYLD	SHARPIN	9606.ENSP00000392025	9606.ENSP00000381698	0	0	0	0	0	0.27	0.9	0.602	0.968
IKBKG	SHARPIN	9606.ENSP00000483825	9606.ENSP00000381698	0	0	0	0	0.083	0.873	0.6	0.898	0.994
OTULIN	SHARPIN	9606.ENSP00000284274	9606.ENSP00000381698	0	0	0	0	0	0.835	0.6	0.79	0.984
RIPK1	SHARPIN	9606.ENSP00000259808	9606.ENSP00000381698	0	0	0	0	0.062	0.056	0.8	0.637	0.927
RNF31	SHARPIN	9606.ENSP00000315112	9606.ENSP00000381698	0	0	0	0	0.085	0.984	0.9	0.989	0.999
ACO2	SLC25A4	9606.ENSP00000216254	9606.ENSP00000281456	0	0	0	0	0.188	0.358	0.9	0.366	0.962
ATP5A1	SLC25A4	9606.ENSP00000381736	9606.ENSP00000281456	0	0	0	0	0.591	0.394	0.9	0.426	0.983
ATP5B	SLC25A4	9606.ENSP00000262030	9606.ENSP00000281456	0	0	0	0	0.612	0.369	0.9	0.545	0.987
BCS1L	SLC25A4	9606.ENSP00000413908	9606.ENSP00000281456	0	0	0	0	0.067	0.175	0.9	0.362	0.944
CS	SLC25A4	9606.ENSP00000342056	9606.ENSP00000281456	0	0	0	0	0.251	0	0.9	0.371	0.948
CYC1	SLC25A4	9606.ENSP00000317159	9606.ENSP00000281456	0	0	0	0	0.473	0.368	0.9	0.269	0.972
PPIF	SLC25A4	9606.ENSP00000225174	9606.ENSP00000281456	0	0	0	0	0.066	0.496	0.8	0.982	0.998
PPIF	SLC25A4	9606.ENSP00000225174	9606.ENSP00000281456	0	0	0	0	0.066	0.496	0.8	0.982	0.998
ACO2	SLC25A5	9606.ENSP00000216254	9606.ENSP00000360671	0	0	0	0	0.184	0.248	0	0.366	0.577
ATP5A1	SLC25A5	9606.ENSP00000381736	9606.ENSP00000360671	0	0	0	0	0.793	0.545	0	0.466	0.945
ATP5B	SLC25A5	9606.ENSP00000262030	9606.ENSP00000360671	0	0	0	0	0.805	0.407	0	0.567	0.945
CS	SLC25A5	9606.ENSP00000342056	9606.ENSP00000360671	0	0	0	0	0.285	0	0	0.237	0.432
CYC1	SLC25A5	9606.ENSP00000317159	9606.ENSP00000360671	0	0	0	0	0.507	0.353	0	0.291	0.754
PPIF	SLC25A5	9606.ENSP00000225174	9606.ENSP00000360671	0	0	0	0	0.089	0.077	0.8	0.799	0.961
PPIF	SLC25A5	9606.ENSP00000225174	9606.ENSP00000360671	0	0	0	0	0.089	0.077	0.8	0.799	0.961
SLC25A4	SLC25A5	9606.ENSP00000281456	9606.ENSP00000360671	0	0	0	0.984	0.062	0.858	0.8	0.772	0.971
SLC25A4	SLC25A5	9606.ENSP00000281456	9606.ENSP00000360671	0	0	0	0.984	0.062	0.858	0.8	0.772	0.971
PPIF	SLC25A6	9606.ENSP00000225174	9606.ENSP00000370808	0	0	0	0	0.066	0.077	0.8	0.902	0.98
SLC25A4	SLC25A6	9606.ENSP00000281456	9606.ENSP00000370808	0	0	0	0.984	0.062	0.107	0.9	0.714	0.909
SLC25A5	SLC25A6	9606.ENSP00000360671	9606.ENSP00000370808	0	0	0	0.985	0.286	0.385	0.8	0.611	0.905
CAMKMT	SLC3A1	9606.ENSP00000367755	9606.ENSP00000260649	0	0	0	0	0	0	0	0.907	0.907
PREPL	SLC3A1	9606.ENSP00000386543	9606.ENSP00000260649	0.047	0	0	0	0.112	0	0	0.909	0.916
CHMP1A	SPAST	9606.ENSP00000380998	9606.ENSP00000480893	0	0	0	0	0.062	0.161	0	0.692	0.737
CHMP1B	SPAST	9606.ENSP00000432279	9606.ENSP00000480893	0	0	0	0	0.062	0.866	0	0.989	0.998
CHMP2A	SPAST	9606.ENSP00000469240	9606.ENSP00000480893	0	0	0	0	0.062	0.549	0.6	0.605	0.924
CHMP4B	SPAST	9606.ENSP00000217402	9606.ENSP00000480893	0	0	0	0	0.062	0.128	0.6	0.496	0.813
CHMP5	SPAST	9606.ENSP00000223500	9606.ENSP00000480893	0	0	0	0	0.097	0	0	0.466	0.498
CHMP6	SPAST	9606.ENSP00000317468	9606.ENSP00000480893	0	0	0	0	0	0	0.6	0.563	0.817
PPIF	SPG7	9606.ENSP00000225174	9606.ENSP00000268704	0	0	0	0	0.049	0.058	0.9	0.878	0.987
SLC25A4	SPG7	9606.ENSP00000281456	9606.ENSP00000268704	0	0	0	0	0.078	0.175	0	0.438	0.535
HSP90AA1	STAT3	9606.ENSP00000335153	9606.ENSP00000264657	0	0	0	0	0	0.27	0.9	0.988	0.999
PPARA	STAT3	9606.ENSP00000385523	9606.ENSP00000264657	0	0	0	0	0	0.056	0	0.556	0.562
PPIF	STAT3	9606.ENSP00000225174	9606.ENSP00000264657	0	0	0	0	0	0	0	0.986	0.986
ARHGEF2	SYMPK	9606.ENSP00000354837	9606.ENSP00000245934	0	0	0	0	0.084	0	0	0.385	0.413
CCND1	SYMPK	9606.ENSP00000227507	9606.ENSP00000245934	0	0	0	0	0	0.13	0.8	0.137	0.836
CDK4	SYMPK	9606.ENSP00000257904	9606.ENSP00000245934	0	0	0	0	0.062	0	0.8	0.128	0.822
CASP8	TBK1	9606.ENSP00000351273	9606.ENSP00000329967	0	0	0	0	0.062	0.103	0	0.395	0.446
IRAK1	TBK1	9606.ENSP00000358997	9606.ENSP00000329967	0	0	0	0	0	0	0	0.659	0.659
IRF3	TBK1	9606.ENSP00000471896	9606.ENSP00000329967	0	0	0	0	0.053	0.918	0.8	0.989	0.999
MYD88	TBK1	9606.ENSP00000401399	9606.ENSP00000329967	0	0	0	0	0.08	0.182	0.8	0.817	0.968
RIPK1	TBK1	9606.ENSP00000259808	9606.ENSP00000329967	0	0	0	0	0.054	0.678	0	0.804	0.935
CASP8	TICAM1	9606.ENSP00000351273	9606.ENSP00000248244	0	0	0	0	0.062	0.27	0.9	0.542	0.964
IRAK1	TICAM1	9606.ENSP00000358997	9606.ENSP00000248244	0	0	0	0	0.092	0.056	0.8	0.628	0.927
IRF3	TICAM1	9606.ENSP00000471896	9606.ENSP00000248244	0	0	0	0	0.056	0.633	0.8	0.755	0.98
MYD88	TICAM1	9606.ENSP00000401399	9606.ENSP00000248244	0	0	0	0	0.088	0	0	0.903	0.909
RIPK1	TICAM1	9606.ENSP00000259808	9606.ENSP00000248244	0	0	0	0	0.077	0.684	0.9	0.961	0.998
TBK1	TICAM1	9606.ENSP00000329967	9606.ENSP00000248244	0	0	0	0	0	0.88	0.6	0.904	0.995
ATP5B	TIMM23	9606.ENSP00000262030	9606.ENSP00000464522	0	0	0	0	0.173	0	0.6	0.276	0.739
CYC1	TIMM23	9606.ENSP00000317159	9606.ENSP00000464522	0	0	0	0	0.487	0	0	0.198	0.571
PPIF	TIMM23	9606.ENSP00000225174	9606.ENSP00000464522	0	0	0	0	0.09	0	0	0.509	0.534
SLC25A4	TIMM23	9606.ENSP00000281456	9606.ENSP00000464522	0	0	0	0	0.094	0.142	0.9	0.396	0.946
SLC25A5	TIMM23	9606.ENSP00000360671	9606.ENSP00000464522	0	0	0	0	0.184	0.142	0	0.353	0.508
HMGB1	TIRAP	9606.ENSP00000345347	9606.ENSP00000376445	0	0	0	0	0	0	0.9	0.46	0.943
LY96	TIRAP	9606.ENSP00000284818	9606.ENSP00000376445	0	0	0	0	0	0	0.9	0.851	0.984
MYD88	TIRAP	9606.ENSP00000401399	9606.ENSP00000376445	0	0	0	0.61	0	0.88	0.9	0.992	0.992
ARHGEF2	TJP1	9606.ENSP00000354837	9606.ENSP00000281537	0	0	0	0	0	0.171	0	0.585	0.642
CCND1	TJP1	9606.ENSP00000227507	9606.ENSP00000281537	0	0	0	0	0.14	0	0	0.494	0.546
RALB	TJP1	9606.ENSP00000272519	9606.ENSP00000281537	0	0	0	0	0	0	0	0.482	0.482
SYMPK	TJP1	9606.ENSP00000245934	9606.ENSP00000281537	0	0	0	0	0.048	0	0	0.679	0.682
ARHGEF2	TJP2	9606.ENSP00000354837	9606.ENSP00000438262	0	0	0	0	0	0.147	0	0.623	0.665
SYMPK	TJP2	9606.ENSP00000245934	9606.ENSP00000438262	0	0	0	0	0	0	0	0.682	0.682
TJP1	TJP2	9606.ENSP00000281537	9606.ENSP00000438262	0	0	0	0.893	0.089	0.878	0.8	0.989	0.978
HMGB1	TLR1	9606.ENSP00000345347	9606.ENSP00000354932	0	0	0	0	0	0	0.9	0.526	0.95
ITGAM	TLR1	9606.ENSP00000441691	9606.ENSP00000354932	0	0	0	0	0.335	0.059	0	0.53	0.68
LBP	TLR1	9606.ENSP00000217407	9606.ENSP00000354932	0	0	0	0	0	0	0	0.452	0.452
LBP	TLR1	9606.ENSP00000217407	9606.ENSP00000354932	0	0	0	0	0	0	0	0.452	0.452
LY86	TLR1	9606.ENSP00000369286	9606.ENSP00000354932	0	0	0	0	0.348	0.2	0	0.274	0.589
LY86	TLR1	9606.ENSP00000369286	9606.ENSP00000354932	0	0	0	0	0.348	0.2	0	0.274	0.589
LY96	TLR1	9606.ENSP00000284818	9606.ENSP00000354932	0	0	0	0	0.242	0.064	0.9	0.739	0.979
LY96	TLR1	9606.ENSP00000284818	9606.ENSP00000354932	0	0	0	0	0.242	0.064	0.9	0.739	0.979
MYD88	TLR1	9606.ENSP00000401399	9606.ENSP00000354932	0	0	0	0	0.088	0.149	0.9	0.989	0.999
MYD88	TLR1	9606.ENSP00000401399	9606.ENSP00000354932	0	0	0	0	0.088	0.149	0.9	0.989	0.999
TIRAP	TLR1	9606.ENSP00000376445	9606.ENSP00000354932	0	0	0	0	0	0	0.9	0.805	0.979
CD44	TLR2	9606.ENSP00000398632	9606.ENSP00000260010	0	0	0	0	0.092	0	0	0.972	0.974
HMGB1	TLR2	9606.ENSP00000345347	9606.ENSP00000260010	0	0	0	0	0	0.478	0.9	0.989	0.999
ITGAM	TLR2	9606.ENSP00000441691	9606.ENSP00000260010	0	0	0	0	0.312	0.059	0	0.773	0.84
LBP	TLR2	9606.ENSP00000217407	9606.ENSP00000260010	0	0	0	0	0.062	0	0	0.518	0.528
LBP	TLR2	9606.ENSP00000217407	9606.ENSP00000260010	0	0	0	0	0.062	0	0	0.518	0.528
LY86	TLR2	9606.ENSP00000369286	9606.ENSP00000260010	0	0	0	0	0.232	0.2	0	0.37	0.579
LY86	TLR2	9606.ENSP00000369286	9606.ENSP00000260010	0	0	0	0	0.232	0.2	0	0.37	0.579
LY96	TLR2	9606.ENSP00000284818	9606.ENSP00000260010	0	0	0	0	0.13	0.287	0.9	0.967	0.997
LY96	TLR2	9606.ENSP00000284818	9606.ENSP00000260010	0	0	0	0	0.13	0.287	0.9	0.967	0.997
MYD88	TLR2	9606.ENSP00000401399	9606.ENSP00000260010	0	0	0	0.576	0.109	0.805	0.9	0.993	0.989
MYD88	TLR2	9606.ENSP00000401399	9606.ENSP00000260010	0	0	0	0.576	0.109	0.805	0.9	0.993	0.989
TIRAP	TLR2	9606.ENSP00000376445	9606.ENSP00000260010	0	0	0	0	0	0.469	0.9	0.989	0.999
TLR1	TLR2	9606.ENSP00000354932	9606.ENSP00000260010	0	0	0	0.771	0.508	0.651	0.9	0.996	0.985
TLR1	TLR2	9606.ENSP00000354932	9606.ENSP00000260010	0	0	0	0.771	0.508	0.651	0.9	0.996	0.985
CASP8	TLR3	9606.ENSP00000351273	9606.ENSP00000296795	0	0	0	0	0.062	0.292	0.6	0.959	0.987
IRAK1	TLR3	9606.ENSP00000358997	9606.ENSP00000296795	0	0	0	0	0.053	0.128	0.9	0.777	0.979
IRF3	TLR3	9606.ENSP00000471896	9606.ENSP00000296795	0	0	0	0	0	0	0.6	0.905	0.96
MYD88	TLR3	9606.ENSP00000401399	9606.ENSP00000296795	0	0	0	0	0.062	0.352	0.9	0.984	0.998
RIPK1	TLR3	9606.ENSP00000259808	9606.ENSP00000296795	0	0	0	0	0.062	0.511	0.6	0.808	0.96
TBK1	TLR3	9606.ENSP00000329967	9606.ENSP00000296795	0	0	0	0	0.056	0.511	0.6	0.914	0.982
TICAM1	TLR3	9606.ENSP00000248244	9606.ENSP00000296795	0	0	0	0	0	0.77	0.9	0.989	0.999
CD44	TLR4	9606.ENSP00000398632	9606.ENSP00000363089	0	0	0	0	0.095	0	0	0.988	0.989
HMGB1	TLR4	9606.ENSP00000345347	9606.ENSP00000363089	0	0	0	0	0	0.632	0.9	0.989	0.999
ITGAM	TLR4	9606.ENSP00000441691	9606.ENSP00000363089	0	0	0	0	0.17	0.059	0	0.832	0.858
LBP	TLR4	9606.ENSP00000217407	9606.ENSP00000363089	0	0	0	0	0.064	0	0.65	0.954	0.983
LBP	TLR4	9606.ENSP00000217407	9606.ENSP00000363089	0	0	0	0	0.064	0	0.65	0.954	0.983
LY86	TLR4	9606.ENSP00000369286	9606.ENSP00000363089	0	0	0	0	0.301	0.2	0.9	0.966	0.997
LY86	TLR4	9606.ENSP00000369286	9606.ENSP00000363089	0	0	0	0	0.301	0.2	0.9	0.966	0.997
LY96	TLR4	9606.ENSP00000284818	9606.ENSP00000363089	0	0	0	0	0.176	0.982	0.9	0.994	0.999
LY96	TLR4	9606.ENSP00000284818	9606.ENSP00000363089	0	0	0	0	0.176	0.982	0.9	0.994	0.999
MYD88	TLR4	9606.ENSP00000401399	9606.ENSP00000363089	0	0	0	0.58	0.065	0.922	0.9	0.992	0.995
MYD88	TLR4	9606.ENSP00000401399	9606.ENSP00000363089	0	0	0	0.58	0.065	0.922	0.9	0.992	0.995
PLCG2	TLR4	9606.ENSP00000482457	9606.ENSP00000363089	0	0	0	0	0	0.057	0.9	0.391	0.937
TIRAP	TLR4	9606.ENSP00000376445	9606.ENSP00000363089	0	0	0	0	0	0.875	0.9	0.989	0.999
TLR1	TLR4	9606.ENSP00000354932	9606.ENSP00000363089	0	0	0	0.587	0.276	0.27	0	0.968	0.669
TLR1	TLR4	9606.ENSP00000354932	9606.ENSP00000363089	0	0	0	0.587	0.276	0.27	0	0.968	0.669
TLR2	TLR4	9606.ENSP00000260010	9606.ENSP00000363089	0	0	0	0.624	0.263	0	0.8	0.991	0.903
TLR2	TLR4	9606.ENSP00000260010	9606.ENSP00000363089	0	0	0	0.624	0.263	0	0.8	0.991	0.903
ITGAM	TLR6	9606.ENSP00000441691	9606.ENSP00000389600	0	0	0	0	0.098	0.059	0	0.554	0.588
LY86	TLR6	9606.ENSP00000369286	9606.ENSP00000389600	0	0	0	0	0.119	0.2	0	0.234	0.413
LY96	TLR6	9606.ENSP00000284818	9606.ENSP00000389600	0	0	0	0	0.11	0.064	0	0.754	0.778
MYD88	TLR6	9606.ENSP00000401399	9606.ENSP00000389600	0	0	0	0	0.07	0.149	0.9	0.937	0.994
TLR1	TLR6	9606.ENSP00000354932	9606.ENSP00000389600	0	0	0	0.972	0.323	0.48	0.9	0.99	0.962
TLR2	TLR6	9606.ENSP00000260010	9606.ENSP00000389600	0	0	0	0.77	0.107	0.676	0.9	0.995	0.975
TLR4	TLR6	9606.ENSP00000363089	9606.ENSP00000389600	0	0	0	0.589	0.134	0.27	0.8	0.995	0.918
CYLD	TNF	9606.ENSP00000392025	9606.ENSP00000398698	0	0	0	0	0.069	0.686	0.9	0.594	0.986
IKBKG	TNF	9606.ENSP00000483825	9606.ENSP00000398698	0	0	0	0	0	0.892	0.9	0.898	0.998
OTULIN	TNF	9606.ENSP00000284274	9606.ENSP00000398698	0	0	0	0	0	0.486	0	0.268	0.607
RIPK1	TNF	9606.ENSP00000259808	9606.ENSP00000398698	0	0	0	0	0.062	0.935	0.9	0.817	0.998
RNF31	TNF	9606.ENSP00000315112	9606.ENSP00000398698	0	0	0	0	0	0.905	0.6	0.637	0.985
SHARPIN	TNF	9606.ENSP00000381698	9606.ENSP00000398698	0	0	0	0	0	0.884	0.6	0.369	0.968
CYLD	TNFAIP3	9606.ENSP00000392025	9606.ENSP00000481570	0	0	0	0	0.066	0	0	0.625	0.636
IKBKG	TNFAIP3	9606.ENSP00000483825	9606.ENSP00000481570	0	0	0	0	0.061	0.884	0.9	0.638	0.995
OTULIN	TNFAIP3	9606.ENSP00000284274	9606.ENSP00000481570	0	0	0	0	0	0	0	0.472	0.472
RIPK1	TNFAIP3	9606.ENSP00000259808	9606.ENSP00000481570	0	0	0	0	0.096	0.889	0.9	0.556	0.994
RNF31	TNFAIP3	9606.ENSP00000315112	9606.ENSP00000481570	0	0	0	0	0	0.694	0.9	0.385	0.979
SHARPIN	TNFAIP3	9606.ENSP00000381698	9606.ENSP00000481570	0	0	0	0	0	0.457	0.9	0.369	0.962
TNF	TNFAIP3	9606.ENSP00000398698	9606.ENSP00000481570	0	0	0	0	0.226	0.881	0.9	0.686	0.996
CYLD	TNFRSF1A	9606.ENSP00000392025	9606.ENSP00000162749	0	0	0	0	0	0.765	0.9	0.959	0.998
IKBKG	TNFRSF1A	9606.ENSP00000483825	9606.ENSP00000162749	0	0	0	0	0	0.879	0.9	0.857	0.998
OTULIN	TNFRSF1A	9606.ENSP00000284274	9606.ENSP00000162749	0	0	0	0	0.062	0	0	0.426	0.438
RIPK1	TNFRSF1A	9606.ENSP00000259808	9606.ENSP00000162749	0	0	0	0	0.081	0.998	0.9	0.989	0.999
RNF31	TNFRSF1A	9606.ENSP00000315112	9606.ENSP00000162749	0	0	0	0	0	0.791	0.6	0.858	0.987
SHARPIN	TNFRSF1A	9606.ENSP00000381698	9606.ENSP00000162749	0	0	0	0	0	0.772	0.6	0.558	0.956
TNF	TNFRSF1A	9606.ENSP00000398698	9606.ENSP00000162749	0	0	0	0	0.062	0.994	0.9	0.994	0.999
TNFAIP3	TNFRSF1A	9606.ENSP00000481570	9606.ENSP00000162749	0	0	0	0	0.062	0.979	0.9	0.561	0.999
HSP90AA1	TP53	9606.ENSP00000335153	9606.ENSP00000269305	0	0	0	0	0.049	0.899	0.9	0.989	0.999
PPARA	TP53	9606.ENSP00000385523	9606.ENSP00000269305	0	0	0	0	0	0	0	0.565	0.565
PPIF	TP53	9606.ENSP00000225174	9606.ENSP00000269305	0	0	0	0	0	0.354	0	0.989	0.992
SLC25A4	TP53	9606.ENSP00000281456	9606.ENSP00000269305	0	0	0	0	0	0	0	0.691	0.691
STAT3	TP53	9606.ENSP00000264657	9606.ENSP00000269305	0	0	0	0	0	0	0.3	0.845	0.887
CASP8	TRAF3	9606.ENSP00000351273	9606.ENSP00000454207	0	0	0	0	0.055	0	0	0.533	0.539
IRAK1	TRAF3	9606.ENSP00000358997	9606.ENSP00000454207	0	0	0	0	0.085	0.099	0	0.986	0.987
IRF3	TRAF3	9606.ENSP00000471896	9606.ENSP00000454207	0	0	0	0	0	0.494	0.6	0.805	0.957
MYD88	TRAF3	9606.ENSP00000401399	9606.ENSP00000454207	0	0	0	0	0	0.738	0	0.989	0.997
RIPK1	TRAF3	9606.ENSP00000259808	9606.ENSP00000454207	0	0	0	0	0.062	0.441	0.9	0.672	0.98
TBK1	TRAF3	9606.ENSP00000329967	9606.ENSP00000454207	0	0	0	0	0.062	0.94	0.8	0.991	0.999
TICAM1	TRAF3	9606.ENSP00000248244	9606.ENSP00000454207	0	0	0	0	0.076	0.807	0.8	0.961	0.998
TLR3	TRAF3	9606.ENSP00000296795	9606.ENSP00000454207	0	0	0	0	0	0.171	0.6	0.907	0.967
CASP8	TRAF6	9606.ENSP00000351273	9606.ENSP00000433623	0	0	0	0	0.053	0.816	0	0.974	0.995
IRAK1	TRAF6	9606.ENSP00000358997	9606.ENSP00000433623	0	0	0	0	0.062	0.959	0.9	0.993	0.999
IRF3	TRAF6	9606.ENSP00000471896	9606.ENSP00000433623	0	0	0	0	0	0.281	0	0.779	0.834
MYD88	TRAF6	9606.ENSP00000401399	9606.ENSP00000433623	0	0	0	0	0.062	0.887	0.9	0.995	0.999
RIPK1	TRAF6	9606.ENSP00000259808	9606.ENSP00000433623	0	0	0	0	0.064	0.182	0.9	0.945	0.995
TBK1	TRAF6	9606.ENSP00000329967	9606.ENSP00000433623	0	0	0	0	0.062	0.694	0.6	0.911	0.988
TICAM1	TRAF6	9606.ENSP00000248244	9606.ENSP00000433623	0	0	0	0	0	0.882	0.8	0.967	0.999
TLR3	TRAF6	9606.ENSP00000296795	9606.ENSP00000433623	0	0	0	0	0	0.839	0.9	0.967	0.999
TRAF3	TRAF6	9606.ENSP00000454207	9606.ENSP00000433623	0	0	0	0.713	0.062	0.182	0.9	0.991	0.94
ARIH1	TRIM25	9606.ENSP00000369217	9606.ENSP00000323889	0	0	0	0	0.082	0.069	0.9	0.483	0.949
HERC5	TRIM25	9606.ENSP00000264350	9606.ENSP00000323889	0	0	0	0	0.084	0.056	0.9	0.564	0.957
ISG15	TRIM25	9606.ENSP00000368699	9606.ENSP00000323889	0	0	0	0	0.115	0.305	0.6	0.722	0.922
ITPR2	TRPC1	9606.ENSP00000370744	9606.ENSP00000419313	0	0	0	0	0	0.233	0.65	0.662	0.901
PLCB1	TRPC1	9606.ENSP00000338185	9606.ENSP00000419313	0	0	0	0	0.084	0.238	0	0.556	0.664
TRPC1	TRPM2	9606.ENSP00000419313	9606.ENSP00000381023	0	0	0	0.552	0.064	0.213	0	0.765	0.491
TRPC1	TRPM6	9606.ENSP00000419313	9606.ENSP00000354006	0	0	0	0	0	0.143	0	0.731	0.759
TRPC1	TRPV1	9606.ENSP00000419313	9606.ENSP00000459962	0	0	0	0	0.062	0	0	0.867	0.87
TRPM2	TRPV1	9606.ENSP00000381023	9606.ENSP00000459962	0	0	0	0	0	0	0	0.692	0.692
TRPM6	TRPV1	9606.ENSP00000354006	9606.ENSP00000459962	0	0	0	0	0	0	0	0.72	0.72
TRPC1	TRPV2	9606.ENSP00000419313	9606.ENSP00000342222	0	0	0	0	0.062	0	0	0.81	0.814
TRPM2	TRPV2	9606.ENSP00000381023	9606.ENSP00000342222	0	0	0	0	0.083	0	0.8	0.674	0.935
TRPM6	TRPV2	9606.ENSP00000354006	9606.ENSP00000342222	0	0	0	0	0	0	0	0.664	0.664
TRPC1	TRPV4	9606.ENSP00000419313	9606.ENSP00000406191	0	0	0	0	0.062	0	0	0.993	0.993
TRPM6	TRPV4	9606.ENSP00000354006	9606.ENSP00000406191	0	0	0	0	0.055	0	0	0.746	0.75
IKBKG	UBE2D3	9606.ENSP00000483825	9606.ENSP00000349722	0	0	0	0	0	0.318	0.9	0.384	0.954
RIPK1	UBE2D3	9606.ENSP00000259808	9606.ENSP00000349722	0	0	0	0	0	0.067	0.9	0.217	0.92
RNF31	UBE2D3	9606.ENSP00000315112	9606.ENSP00000349722	0	0	0	0	0.062	0.781	0	0.506	0.89
SHARPIN	UBE2D3	9606.ENSP00000381698	9606.ENSP00000349722	0	0	0	0	0.058	0.181	0	0.336	0.443
ARIH1	UBE2L6	9606.ENSP00000369217	9606.ENSP00000287156	0	0	0	0	0.062	0.54	0.6	0.705	0.942
HERC5	UBE2L6	9606.ENSP00000264350	9606.ENSP00000287156	0	0	0	0	0.296	0.36	0.6	0.83	0.965
ISG15	UBE2L6	9606.ENSP00000368699	9606.ENSP00000287156	0	0	0	0	0.611	0.182	0.8	0.812	0.986
TRIM25	UBE2L6	9606.ENSP00000323889	9606.ENSP00000287156	0	0	0	0	0.062	0.289	0.8	0.567	0.934
IRAK1	UNC93B1	9606.ENSP00000358997	9606.ENSP00000227471	0	0	0	0	0.124	0.379	0	0.468	0.685
IRF3	UNC93B1	9606.ENSP00000471896	9606.ENSP00000227471	0	0	0	0	0.091	0	0	0.508	0.533
MYD88	UNC93B1	9606.ENSP00000401399	9606.ENSP00000227471	0	0	0	0	0.129	0	0	0.819	0.836
TBK1	UNC93B1	9606.ENSP00000329967	9606.ENSP00000227471	0	0	0	0	0.051	0	0	0.503	0.508
TICAM1	UNC93B1	9606.ENSP00000248244	9606.ENSP00000227471	0	0	0	0	0.214	0	0	0.418	0.522
TLR3	UNC93B1	9606.ENSP00000296795	9606.ENSP00000227471	0	0	0	0	0.062	0.486	0.6	0.967	0.992
TRAF3	UNC93B1	9606.ENSP00000454207	9606.ENSP00000227471	0	0	0	0	0.076	0	0	0.595	0.609
ACO2	VDAC1	9606.ENSP00000216254	9606.ENSP00000265333	0	0	0	0	0.089	0	0	0.492	0.518
ATP5A1	VDAC1	9606.ENSP00000381736	9606.ENSP00000265333	0	0	0	0	0.394	0.453	0	0.638	0.869
ATP5B	VDAC1	9606.ENSP00000262030	9606.ENSP00000265333	0	0	0	0	0.556	0.321	0	0.554	0.854
CS	VDAC1	9606.ENSP00000342056	9606.ENSP00000265333	0	0	0	0	0.261	0	0	0.535	0.642
CYC1	VDAC1	9606.ENSP00000317159	9606.ENSP00000265333	0	0	0	0	0.467	0.312	0	0.363	0.746
HSP90AA1	VDAC1	9606.ENSP00000335153	9606.ENSP00000265333	0	0	0	0	0.119	0.06	0	0.459	0.513
PPIF	VDAC1	9606.ENSP00000225174	9606.ENSP00000265333	0	0	0	0	0.062	0.241	0.9	0.989	0.999
PPIF	VDAC1	9606.ENSP00000225174	9606.ENSP00000265333	0	0	0	0	0.062	0.241	0.9	0.989	0.999
SLC25A4	VDAC1	9606.ENSP00000281456	9606.ENSP00000265333	0	0	0	0	0.128	0.181	0.8	0.733	0.956
SLC25A4	VDAC1	9606.ENSP00000281456	9606.ENSP00000265333	0	0	0	0	0.128	0.181	0.8	0.733	0.956
SLC25A5	VDAC1	9606.ENSP00000360671	9606.ENSP00000265333	0	0	0	0	0.232	0.182	0.8	0.613	0.945
SLC25A5	VDAC1	9606.ENSP00000360671	9606.ENSP00000265333	0	0	0	0	0.232	0.182	0.8	0.613	0.945
SLC25A6	VDAC1	9606.ENSP00000370808	9606.ENSP00000265333	0	0	0	0	0.108	0.331	0.8	0.861	0.981
SPG7	VDAC1	9606.ENSP00000268704	9606.ENSP00000265333	0	0	0	0	0.066	0	0.9	0.596	0.959
TIMM23	VDAC1	9606.ENSP00000464522	9606.ENSP00000265333	0	0	0	0	0.165	0.133	0	0.389	0.519
TP53	VDAC1	9606.ENSP00000269305	9606.ENSP00000265333	0	0	0	0	0	0	0	0.766	0.766
PPIF	VDAC3	9606.ENSP00000225174	9606.ENSP00000428845	0	0	0	0	0.063	0.352	0.8	0.815	0.974
SLC25A4	VDAC3	9606.ENSP00000281456	9606.ENSP00000428845	0	0	0	0	0.112	0.208	0.8	0.524	0.924
SLC25A5	VDAC3	9606.ENSP00000360671	9606.ENSP00000428845	0	0	0	0	0.17	0.184	0.8	0.461	0.917
SLC25A6	VDAC3	9606.ENSP00000370808	9606.ENSP00000428845	0	0	0	0	0.112	0.116	0.8	0.526	0.915
SPG7	VDAC3	9606.ENSP00000268704	9606.ENSP00000428845	0	0	0	0	0.046	0	0.54	0.285	0.658
VDAC1	VDAC3	9606.ENSP00000265333	9606.ENSP00000428845	0	0	0	0.971	0.166	0.682	0.9	0.865	0.971
CHMP1A	VPS4A	9606.ENSP00000380998	9606.ENSP00000254950	0	0	0	0	0.294	0.987	0.8	0.969	0.999
CHMP1B	VPS4A	9606.ENSP00000432279	9606.ENSP00000254950	0	0	0	0	0.184	0.929	0.8	0.902	0.998
CHMP2A	VPS4A	9606.ENSP00000469240	9606.ENSP00000254950	0	0	0	0	0.166	0.858	0.6	0.948	0.997
CHMP4B	VPS4A	9606.ENSP00000217402	9606.ENSP00000254950	0	0	0	0	0.244	0.854	0.6	0.83	0.991
CHMP5	VPS4A	9606.ENSP00000223500	9606.ENSP00000254950	0	0	0	0	0.168	0.519	0.8	0.767	0.978
CHMP6	VPS4A	9606.ENSP00000317468	9606.ENSP00000254950	0	0	0	0	0.063	0.945	0.6	0.885	0.997
SPAST	VPS4A	9606.ENSP00000480893	9606.ENSP00000254950	0	0	0.22	0.822	0.065	0	0.6	0.535	0.657
CHMP1A	VPS4B	9606.ENSP00000380998	9606.ENSP00000238497	0	0	0	0	0.167	0.884	0.8	0.869	0.997
CHMP1A	VPS4B	9606.ENSP00000380998	9606.ENSP00000238497	0	0	0	0	0.167	0.884	0.8	0.869	0.997
CHMP1B	VPS4B	9606.ENSP00000432279	9606.ENSP00000238497	0	0	0	0	0.177	0.831	0.8	0.672	0.989
CHMP1B	VPS4B	9606.ENSP00000432279	9606.ENSP00000238497	0	0	0	0	0.177	0.831	0.8	0.672	0.989
CHMP2A	VPS4B	9606.ENSP00000469240	9606.ENSP00000238497	0	0	0	0	0.172	0.86	0.6	0.953	0.997
CHMP2A	VPS4B	9606.ENSP00000469240	9606.ENSP00000238497	0	0	0	0	0.172	0.86	0.6	0.953	0.997
CHMP2B	VPS4B	9606.ENSP00000263780	9606.ENSP00000238497	0	0	0	0	0.257	0.913	0.6	0.892	0.996
CHMP4A	VPS4B	9606.ENSP00000324205	9606.ENSP00000238497	0	0	0	0	0.241	0.544	0.6	0.924	0.988
CHMP4B	VPS4B	9606.ENSP00000217402	9606.ENSP00000238497	0	0	0	0	0.244	0.733	0.6	0.8	0.981
CHMP4B	VPS4B	9606.ENSP00000217402	9606.ENSP00000238497	0	0	0	0	0.244	0.733	0.6	0.8	0.981
CHMP5	VPS4B	9606.ENSP00000223500	9606.ENSP00000238497	0	0	0	0	0.223	0.661	0.8	0.81	0.988
CHMP5	VPS4B	9606.ENSP00000223500	9606.ENSP00000238497	0	0	0	0	0.223	0.661	0.8	0.81	0.988
CHMP6	VPS4B	9606.ENSP00000317468	9606.ENSP00000238497	0	0	0	0	0.063	0.737	0.6	0.845	0.982
CHMP6	VPS4B	9606.ENSP00000317468	9606.ENSP00000238497	0	0	0	0	0.063	0.737	0.6	0.845	0.982
VPS4A	VPS4B	9606.ENSP00000254950	9606.ENSP00000238497	0	0	0.446	0.981	0.046	0.879	0.8	0.823	0.975
TRPC1	VR1	9606.ENSP00000419313	9606.ENSP00000461007	0	0	0	0	0.062	0	0	0.867	0.87
TRPM2	VR1	9606.ENSP00000381023	9606.ENSP00000461007	0	0	0	0	0	0	0	0.692	0.692
TRPM6	VR1	9606.ENSP00000354006	9606.ENSP00000461007	0	0	0	0	0	0	0	0.72	0.72
TRPV1	VR1	9606.ENSP00000459962	9606.ENSP00000461007	0	0	0	0.988	0	0.8	0	0	0.8
CHMP1A	VTA1	9606.ENSP00000380998	9606.ENSP00000356602	0	0	0	0	0.106	0.681	0.8	0.874	0.991
CHMP1A	VTA1	9606.ENSP00000380998	9606.ENSP00000356602	0	0	0	0	0.106	0.681	0.8	0.874	0.991
CHMP1B	VTA1	9606.ENSP00000432279	9606.ENSP00000356602	0	0	0	0	0.106	0.932	0.8	0.967	0.999
CHMP1B	VTA1	9606.ENSP00000432279	9606.ENSP00000356602	0	0	0	0	0.106	0.932	0.8	0.967	0.999
CHMP2A	VTA1	9606.ENSP00000469240	9606.ENSP00000356602	0	0	0	0	0.109	0.803	0.6	0.949	0.996
CHMP2A	VTA1	9606.ENSP00000469240	9606.ENSP00000356602	0	0	0	0	0.109	0.803	0.6	0.949	0.996
CHMP2B	VTA1	9606.ENSP00000263780	9606.ENSP00000356602	0	0	0	0	0.082	0.259	0.6	0.556	0.863
CHMP4A	VTA1	9606.ENSP00000324205	9606.ENSP00000356602	0	0	0	0	0.083	0	0.6	0.784	0.914
CHMP4B	VTA1	9606.ENSP00000217402	9606.ENSP00000356602	0	0	0	0	0.087	0	0.6	0.717	0.888
CHMP4B	VTA1	9606.ENSP00000217402	9606.ENSP00000356602	0	0	0	0	0.087	0	0.6	0.717	0.888
CHMP5	VTA1	9606.ENSP00000223500	9606.ENSP00000356602	0	0	0	0	0.098	0.976	0.8	0.994	0.999
CHMP5	VTA1	9606.ENSP00000223500	9606.ENSP00000356602	0	0	0	0	0.098	0.976	0.8	0.994	0.999
CHMP6	VTA1	9606.ENSP00000317468	9606.ENSP00000356602	0	0	0	0	0.064	0	0.6	0.928	0.97
CHMP6	VTA1	9606.ENSP00000317468	9606.ENSP00000356602	0	0	0	0	0.064	0	0.6	0.928	0.97
SPAST	VTA1	9606.ENSP00000480893	9606.ENSP00000356602	0	0	0	0	0.062	0.478	0	0.539	0.754
VPS4A	VTA1	9606.ENSP00000254950	9606.ENSP00000356602	0	0	0	0	0.087	0.91	0.8	0.943	0.998
VPS4B	VTA1	9606.ENSP00000238497	9606.ENSP00000356602	0	0	0	0	0.087	0.834	0.8	0.859	0.995
VPS4B	VTA1	9606.ENSP00000238497	9606.ENSP00000356602	0	0	0	0	0.087	0.834	0.8	0.859	0.995
ARHGEF2	YBX3	9606.ENSP00000354837	9606.ENSP00000228251	0	0	0	0	0	0.631	0	0.392	0.766
C1orf85	YBX3	9606.ENSP00000354553	9606.ENSP00000228251	0	0	0	0	0	0	0	0.627	0.627
CCND1	YBX3	9606.ENSP00000227507	9606.ENSP00000228251	0	0	0	0	0.062	0	0.8	0.42	0.881
CDK4	YBX3	9606.ENSP00000257904	9606.ENSP00000228251	0	0	0	0	0.062	0.27	0.8	0.913	0.986
DCN	YBX3	9606.ENSP00000052754	9606.ENSP00000228251	0	0	0	0	0	0	0	0.948	0.948
RALA	YBX3	9606.ENSP00000005257	9606.ENSP00000228251	0	0	0	0	0	0.65	0	0.914	0.968
RALB	YBX3	9606.ENSP00000272519	9606.ENSP00000228251	0	0	0	0	0	0.369	0	0.495	0.667
SYMPK	YBX3	9606.ENSP00000245934	9606.ENSP00000228251	0	0	0	0	0	0.27	0.8	0.832	0.973
TJP1	YBX3	9606.ENSP00000281537	9606.ENSP00000228251	0	0	0	0	0	0.316	0.8	0.988	0.998
TJP2	YBX3	9606.ENSP00000438262	9606.ENSP00000228251	0	0	0	0	0	0.077	0	0.73	0.741
MAP3K7	YEATS4	9606.ENSP00000358335	9606.ENSP00000247843	0	0	0	0	0.062	0.056	0.72	0	0.73

## Sheet: Table S3
Table S3 The correlation between 7 NPRGs and GO/KEGG/HALLMARK.
Biological processes				Cell components				Molecular functions				KEGG				HALLMARK
GOBP	GENE	PCC	adj.pvalue	GOCC	GENE	PCC	adj.pvalue	GOMF	GENE	PCC	adj.pvalue	KEGG	GENE	PCC	adj.pvalue	HALLMARK	GENE	PCC	adj.pvalue
GOBP_2_OXOGLUTARATE_METABOLIC_PROCESS	LY96	-0.191555	2.06e-05	GOCC_90S_PRERIBOSOME	LY96	-0.00117207	0.98348	GOMF_1_PHOSPHATIDYLINOSITOL_3_KINASE_ACTIVITY	LY96	-0.141082	0.00196473	KEGG_ABC_TRANSPORTERS	LY96	-0.0686208	0.144075	HALLMARK_ADIPOGENESIS	LY96	0.0205035	0.677882
GOBP_2_OXOGLUTARATE_METABOLIC_PROCESS	PGAM5	0.348307	0	GOCC_90S_PRERIBOSOME	PGAM5	0.475903	0	GOMF_1_PHOSPHATIDYLINOSITOL_3_KINASE_ACTIVITY	PGAM5	-0.392591	0	KEGG_ABC_TRANSPORTERS	PGAM5	-0.137442	0.00251733	HALLMARK_ADIPOGENESIS	PPIF	0.366013	0
GOBP_2_OXOGLUTARATE_METABOLIC_PROCESS	PPIF	0.376617	0	GOCC_90S_PRERIBOSOME	PPIF	0.105516	0.0224187	GOMF_1_PHOSPHATIDYLINOSITOL_3_KINASE_ACTIVITY	PPIF	-0.268282	1.2e-09	KEGG_ABC_TRANSPORTERS	PPIF	-0.114866	0.0123174	HALLMARK_ADIPOGENESIS	PPM1B	0.140028	0.00192573
GOBP_2_OXOGLUTARATE_METABOLIC_PROCESS	SLC25A4	0.603286	0	GOCC_90S_PRERIBOSOME	SLC25A4	0.0745271	0.112748	GOMF_1_PHOSPHATIDYLINOSITOL_3_KINASE_ACTIVITY	SLC25A4	-0.0114555	0.820249	KEGG_ABC_TRANSPORTERS	SLC25A4	-0.168524	0.000179726	HALLMARK_ADIPOGENESIS	SLC25A4	0.6022	0
GOBP_2_OXOGLUTARATE_METABOLIC_PROCESS	TLR3	0.0477326	0.323609	GOCC_90S_PRERIBOSOME	TLR3	0.00732426	0.888151	GOMF_1_PHOSPHATIDYLINOSITOL_3_KINASE_ACTIVITY	TLR3	0.414246	0	KEGG_ABC_TRANSPORTERS	TLR3	0.1969	1.04e-05	HALLMARK_ADIPOGENESIS	TLR3	0.247752	1.63004e-08
GOBP_2_OXOGLUTARATE_METABOLIC_PROCESS	VPS4B	0.083074	0.0765722	GOCC_90S_PRERIBOSOME	VPS4B	-0.038039	0.433568	GOMF_1_PHOSPHATIDYLINOSITOL_3_KINASE_ACTIVITY	VPS4B	0.625336	0	KEGG_ABC_TRANSPORTERS	VPS4B	-0.0905362	0.0511539	HALLMARK_ADIPOGENESIS	VPS4B	0.177083	7.14375e-05
GOBP_2_OXOGLUTARATE_METABOLIC_PROCESS	YBX3	-0.253912	9.99e-09	GOCC_90S_PRERIBOSOME	YBX3	0.321054	1.68e-13	GOMF_1_PHOSPHATIDYLINOSITOL_3_KINASE_ACTIVITY	YBX3	-0.274393	4.73e-10	KEGG_ABC_TRANSPORTERS	YBX3	-0.142493	0.0017074	HALLMARK_ADIPOGENESIS	YBX3	-0.0475393	0.32296
GOBP_3_PHOSPHOADENOSINE_5_PHOSPHOSULFATE_METABOLIC_PROCESS	LY96	0.304498	3.53e-12	GOCC_9PLUS0_NON_MOTILE_CILIUM	LY96	-0.288646	4.86e-11	GOMF_1_PHOSPHATIDYLINOSITOL_3_KINASE_REGULATOR_ACTIVITY	LY96	0.235858	1.13e-07	KEGG_ACUTE_MYELOID_LEUKEMIA	LY96	0.191485	1.87e-05	HALLMARK_ALLOGRAFT_REJECTION	LY96	0.616266	0
GOBP_3_PHOSPHOADENOSINE_5_PHOSPHOSULFATE_METABOLIC_PROCESS	PGAM5	0.313773	6.78e-13	GOCC_9PLUS0_NON_MOTILE_CILIUM	PGAM5	-0.26889	1.09e-09	GOMF_1_PHOSPHATIDYLINOSITOL_3_KINASE_REGULATOR_ACTIVITY	PGAM5	-0.087299	0.0611837	KEGG_ACUTE_MYELOID_LEUKEMIA	PGAM5	-0.0849091	0.068356	HALLMARK_ALLOGRAFT_REJECTION	PPIF	0.0814747	0.0788564
GOBP_3_PHOSPHOADENOSINE_5_PHOSPHOSULFATE_METABOLIC_PROCESS	PPIF	0.467933	0	GOCC_9PLUS0_NON_MOTILE_CILIUM	PPIF	-0.312009	8.8e-13	GOMF_1_PHOSPHATIDYLINOSITOL_3_KINASE_REGULATOR_ACTIVITY	PPIF	-0.102789	0.0262778	KEGG_ACUTE_MYELOID_LEUKEMIA	PPIF	-0.124721	0.00635159	HALLMARK_ALLOGRAFT_REJECTION	PPM1B	0.0219704	0.655844
GOBP_3_PHOSPHOADENOSINE_5_PHOSPHOSULFATE_METABOLIC_PROCESS	SLC25A4	0.151373	0.00088172	GOCC_9PLUS0_NON_MOTILE_CILIUM	SLC25A4	-0.000592271	0.991571	GOMF_1_PHOSPHATIDYLINOSITOL_3_KINASE_REGULATOR_ACTIVITY	SLC25A4	-0.0645499	0.172645	KEGG_ACUTE_MYELOID_LEUKEMIA	SLC25A4	-0.183549	4.24e-05	HALLMARK_ALLOGRAFT_REJECTION	SLC25A4	-0.360761	0
GOBP_3_PHOSPHOADENOSINE_5_PHOSPHOSULFATE_METABOLIC_PROCESS	TLR3	0.0557162	0.245337	GOCC_9PLUS0_NON_MOTILE_CILIUM	TLR3	0.26031	3.87e-09	GOMF_1_PHOSPHATIDYLINOSITOL_3_KINASE_REGULATOR_ACTIVITY	TLR3	0.237488	9.15e-08	KEGG_ACUTE_MYELOID_LEUKEMIA	TLR3	0.186635	3.08e-05	HALLMARK_ALLOGRAFT_REJECTION	TLR3	0.251043	1.01818e-08
GOBP_3_PHOSPHOADENOSINE_5_PHOSPHOSULFATE_METABOLIC_PROCESS	VPS4B	0.0315106	0.524508	GOCC_9PLUS0_NON_MOTILE_CILIUM	VPS4B	0.182979	4.9e-05	GOMF_1_PHOSPHATIDYLINOSITOL_3_KINASE_REGULATOR_ACTIVITY	VPS4B	0.320406	1.99e-13	KEGG_ACUTE_MYELOID_LEUKEMIA	VPS4B	0.273999	4.23e-10	HALLMARK_ALLOGRAFT_REJECTION	VPS4B	-0.0099399	0.842444
GOBP_3_PHOSPHOADENOSINE_5_PHOSPHOSULFATE_METABOLIC_PROCESS	YBX3	0.0753252	0.110232	GOCC_9PLUS0_NON_MOTILE_CILIUM	YBX3	0.0727223	0.121962	GOMF_1_PHOSPHATIDYLINOSITOL_3_KINASE_REGULATOR_ACTIVITY	YBX3	-0.0163891	0.742612	KEGG_ACUTE_MYELOID_LEUKEMIA	YBX3	0.092575	0.0457551	HALLMARK_ALLOGRAFT_REJECTION	YBX3	0.12716	0.00501167
GOBP_3_UTR_MEDIATED_MRNA_DESTABILIZATION	LY96	-0.134462	0.00331858	GOCC_9PLUS2_MOTILE_CILIUM	LY96	-0.31809	2.93e-13	GOMF_1_PHOSPHATIDYLINOSITOL_BINDING	LY96	-0.0774093	0.0989047	KEGG_ADHERENS_JUNCTION	LY96	-0.128881	0.0047237	HALLMARK_ANDROGEN_RESPONSE	LY96	0.189293	2.05941e-05
GOBP_3_UTR_MEDIATED_MRNA_DESTABILIZATION	PGAM5	-0.226259	3.87e-07	GOCC_9PLUS2_MOTILE_CILIUM	PGAM5	-0.162835	0.000330197	GOMF_1_PHOSPHATIDYLINOSITOL_BINDING	PGAM5	-0.202818	6.06e-06	KEGG_ADHERENS_JUNCTION	PGAM5	-0.198536	8.71e-06	HALLMARK_ANDROGEN_RESPONSE	PPIF	0.0743393	0.110508
GOBP_3_UTR_MEDIATED_MRNA_DESTABILIZATION	PPIF	-0.325601	7.62e-14	GOCC_9PLUS2_MOTILE_CILIUM	PPIF	-0.190751	2.23e-05	GOMF_1_PHOSPHATIDYLINOSITOL_BINDING	PPIF	-0.0796855	0.0887433	KEGG_ADHERENS_JUNCTION	PPIF	-0.204102	4.72e-06	HALLMARK_ANDROGEN_RESPONSE	PPM1B	0.521982	0
GOBP_3_UTR_MEDIATED_MRNA_DESTABILIZATION	SLC25A4	-0.263991	2.34e-09	GOCC_9PLUS2_MOTILE_CILIUM	SLC25A4	0.049895	0.297211	GOMF_1_PHOSPHATIDYLINOSITOL_BINDING	SLC25A4	0.100522	0.0299323	KEGG_ADHERENS_JUNCTION	SLC25A4	-0.0159515	0.749085	HALLMARK_ANDROGEN_RESPONSE	SLC25A4	0.119578	0.00855452
GOBP_3_UTR_MEDIATED_MRNA_DESTABILIZATION	TLR3	0.0749809	0.111962	GOCC_9PLUS2_MOTILE_CILIUM	TLR3	0.154892	0.000654909	GOMF_1_PHOSPHATIDYLINOSITOL_BINDING	TLR3	0.407747	0	KEGG_ADHERENS_JUNCTION	TLR3	0.308253	1.5e-12	HALLMARK_ANDROGEN_RESPONSE	TLR3	0.345965	1.0918e-15
GOBP_3_UTR_MEDIATED_MRNA_DESTABILIZATION	VPS4B	-0.0120084	0.814147	GOCC_9PLUS2_MOTILE_CILIUM	VPS4B	-0.0163668	0.744111	GOMF_1_PHOSPHATIDYLINOSITOL_BINDING	VPS4B	0.625312	0	KEGG_ADHERENS_JUNCTION	VPS4B	0.575623	0	HALLMARK_ANDROGEN_RESPONSE	VPS4B	0.652969	0
GOBP_3_UTR_MEDIATED_MRNA_DESTABILIZATION	YBX3	-0.0753686	0.110012	GOCC_9PLUS2_MOTILE_CILIUM	YBX3	0.00645434	0.901328	GOMF_1_PHOSPHATIDYLINOSITOL_BINDING	YBX3	-0.127184	0.0054887	KEGG_ADHERENS_JUNCTION	YBX3	-0.0882272	0.0577024	HALLMARK_ANDROGEN_RESPONSE	YBX3	0.0194488	0.691583
GOBP_3_UTR_MEDIATED_MRNA_STABILIZATION	LY96	-0.00682761	0.895375	GOCC_A_BAND	LY96	-0.282885	1.24e-10	GOMF_14_3_3_PROTEIN_BINDING	LY96	-0.0901163	0.0529575	KEGG_ADIPOCYTOKINE_SIGNALING_PATHWAY	LY96	-0.186347	3.19e-05	HALLMARK_ANGIOGENESIS	LY96	0.177735	6.71698e-05
GOBP_3_UTR_MEDIATED_MRNA_STABILIZATION	PGAM5	-0.033151	0.502138	GOCC_A_BAND	PGAM5	-0.321153	1.65e-13	GOMF_14_3_3_PROTEIN_BINDING	PGAM5	-0.227039	3.47e-07	KEGG_ADIPOCYTOKINE_SIGNALING_PATHWAY	PGAM5	-0.0585344	0.217117	HALLMARK_ANGIOGENESIS	PPIF	-0.230757	1.56139e-07
GOBP_3_UTR_MEDIATED_MRNA_STABILIZATION	PPIF	-0.174678	0.000111204	GOCC_A_BAND	PPIF	-0.279308	2.19e-10	GOMF_14_3_3_PROTEIN_BINDING	PPIF	-0.0917079	0.0487414	KEGG_ADIPOCYTOKINE_SIGNALING_PATHWAY	PPIF	-0.103186	0.0253943	HALLMARK_ANGIOGENESIS	PPM1B	-0.0410987	0.393937
GOBP_3_UTR_MEDIATED_MRNA_STABILIZATION	SLC25A4	-0.21791	1.07e-06	GOCC_A_BAND	SLC25A4	0.0860101	0.0652033	GOMF_14_3_3_PROTEIN_BINDING	SLC25A4	0.0192028	0.699168	KEGG_ADIPOCYTOKINE_SIGNALING_PATHWAY	SLC25A4	0.292319	2.27e-11	HALLMARK_ANGIOGENESIS	SLC25A4	-0.171511	0.000121455
GOBP_3_UTR_MEDIATED_MRNA_STABILIZATION	TLR3	0.167131	0.000224023	GOCC_A_BAND	TLR3	0.251436	1.38e-08	GOMF_14_3_3_PROTEIN_BINDING	TLR3	0.133168	0.0035713	KEGG_ADIPOCYTOKINE_SIGNALING_PATHWAY	TLR3	0.308047	1.55e-12	HALLMARK_ANGIOGENESIS	TLR3	0.131621	0.00361593
GOBP_3_UTR_MEDIATED_MRNA_STABILIZATION	VPS4B	0.136634	0.00282385	GOCC_A_BAND	VPS4B	0.269094	1.06e-09	GOMF_14_3_3_PROTEIN_BINDING	VPS4B	0.252784	1.14e-08	KEGG_ADIPOCYTOKINE_SIGNALING_PATHWAY	VPS4B	0.423623	0	HALLMARK_ANGIOGENESIS	VPS4B	0.176501	7.5514e-05
GOBP_3_UTR_MEDIATED_MRNA_STABILIZATION	YBX3	0.096195	0.0387899	GOCC_A_BAND	YBX3	-0.207815	3.46e-06	GOMF_14_3_3_PROTEIN_BINDING	YBX3	-0.0370951	0.444402	KEGG_ADIPOCYTOKINE_SIGNALING_PATHWAY	YBX3	-0.272921	5.01e-10	HALLMARK_ANGIOGENESIS	YBX3	0.260055	2.85981e-09
GOBP_ACETYL_COA_BIOSYNTHETIC_PROCESS	LY96	-0.255636	7.84e-09	GOCC_ACETYLCHOLINE_GATED_CHANNEL_COMPLEX	LY96	0.364329	0	GOMF_2_IRON_2_SULFUR_CLUSTER_BINDING	LY96	0.130579	0.00431455	KEGG_ALANINE_ASPARTATE_AND_GLUTAMATE_METABOLISM	LY96	0.00867148	0.862491	HALLMARK_APICAL_JUNCTION	LY96	0.272728	4.51613e-10
GOBP_ACETYL_COA_BIOSYNTHETIC_PROCESS	PGAM5	0.160066	0.000420908	GOCC_ACETYLCHOLINE_GATED_CHANNEL_COMPLEX	PGAM5	0.294931	1.72e-11	GOMF_2_IRON_2_SULFUR_CLUSTER_BINDING	PGAM5	0.515154	0	KEGG_ALANINE_ASPARTATE_AND_GLUTAMATE_METABOLISM	PGAM5	0.30678	1.94e-12	HALLMARK_APICAL_JUNCTION	PPIF	-0.0758163	0.102921
GOBP_ACETYL_COA_BIOSYNTHETIC_PROCESS	PPIF	0.217873	1.08e-06	GOCC_ACETYLCHOLINE_GATED_CHANNEL_COMPLEX	PPIF	0.395217	0	GOMF_2_IRON_2_SULFUR_CLUSTER_BINDING	PPIF	0.495396	0	KEGG_ALANINE_ASPARTATE_AND_GLUTAMATE_METABOLISM	PPIF	0.29425	1.64e-11	HALLMARK_APICAL_JUNCTION	PPM1B	0.0166699	0.736035
GOBP_ACETYL_COA_BIOSYNTHETIC_PROCESS	SLC25A4	0.589519	0	GOCC_ACETYLCHOLINE_GATED_CHANNEL_COMPLEX	SLC25A4	-0.0806393	0.084973	GOMF_2_IRON_2_SULFUR_CLUSTER_BINDING	SLC25A4	0.585858	0	KEGG_ALANINE_ASPARTATE_AND_GLUTAMATE_METABOLISM	SLC25A4	0.341395	2.84e-15	HALLMARK_APICAL_JUNCTION	SLC25A4	-0.25538	5.59276e-09
GOBP_ACETYL_COA_BIOSYNTHETIC_PROCESS	TLR3	0.29602	1.5e-11	GOCC_ACETYLCHOLINE_GATED_CHANNEL_COMPLEX	TLR3	0.0941412	0.0426834	GOMF_2_IRON_2_SULFUR_CLUSTER_BINDING	TLR3	0.077691	0.0976363	KEGG_ALANINE_ASPARTATE_AND_GLUTAMATE_METABOLISM	TLR3	0.362759	0	HALLMARK_APICAL_JUNCTION	TLR3	0.0647404	0.168826
GOBP_ACETYL_COA_BIOSYNTHETIC_PROCESS	VPS4B	0.368881	0	GOCC_ACETYLCHOLINE_GATED_CHANNEL_COMPLEX	VPS4B	0.079718	0.0886514	GOMF_2_IRON_2_SULFUR_CLUSTER_BINDING	VPS4B	0.186342	3.47e-05	KEGG_ALANINE_ASPARTATE_AND_GLUTAMATE_METABOLISM	VPS4B	0.0469507	0.326047	HALLMARK_APICAL_JUNCTION	VPS4B	0.108917	0.0170487
GOBP_ACETYL_COA_BIOSYNTHETIC_PROCESS	YBX3	-0.255737	7.73e-09	GOCC_ACETYLCHOLINE_GATED_CHANNEL_COMPLEX	YBX3	0.150513	0.000940087	GOMF_2_IRON_2_SULFUR_CLUSTER_BINDING	YBX3	-0.0831645	0.0752658	KEGG_ALANINE_ASPARTATE_AND_GLUTAMATE_METABOLISM	YBX3	-0.0400504	0.404619	HALLMARK_APICAL_JUNCTION	YBX3	0.17491	8.82353e-05
GOBP_ACETYL_COA_BIOSYNTHETIC_PROCESS_FROM_PYRUVATE	LY96	-0.165332	0.000263661	GOCC_ACROSOMAL_MEMBRANE	LY96	0.0840466	0.0719918	GOMF_2_OXOGLUTARATE_DEPENDENT_DIOXYGENASE_ACTIVITY	LY96	0.0316159	0.517122	KEGG_ALDOSTERONE_REGULATED_SODIUM_REABSORPTION	LY96	0.0699343	0.136335	HALLMARK_APICAL_SURFACE	LY96	0.170528	0.000133193
GOBP_ACETYL_COA_BIOSYNTHETIC_PROCESS_FROM_PYRUVATE	PGAM5	0.1876	3.09e-05	GOCC_ACROSOMAL_MEMBRANE	PGAM5	0.172142	0.000140353	GOMF_2_OXOGLUTARATE_DEPENDENT_DIOXYGENASE_ACTIVITY	PGAM5	0.0355787	0.464011	KEGG_ALDOSTERONE_REGULATED_SODIUM_REABSORPTION	PGAM5	-0.0310614	0.523166	HALLMARK_APICAL_SURFACE	PPIF	0.000311941	0.994257
GOBP_ACETYL_COA_BIOSYNTHETIC_PROCESS_FROM_PYRUVATE	PPIF	0.304828	3.33e-12	GOCC_ACROSOMAL_MEMBRANE	PPIF	0.113543	0.0137344	GOMF_2_OXOGLUTARATE_DEPENDENT_DIOXYGENASE_ACTIVITY	PPIF	-0.0577868	0.224185	KEGG_ALDOSTERONE_REGULATED_SODIUM_REABSORPTION	PPIF	0.0402204	0.402972	HALLMARK_APICAL_SURFACE	PPM1B	0.105382	0.0213183
GOBP_ACETYL_COA_BIOSYNTHETIC_PROCESS_FROM_PYRUVATE	SLC25A4	0.595494	0	GOCC_ACROSOMAL_MEMBRANE	SLC25A4	-0.0314189	0.522017	GOMF_2_OXOGLUTARATE_DEPENDENT_DIOXYGENASE_ACTIVITY	SLC25A4	-0.090969	0.0506161	KEGG_ALDOSTERONE_REGULATED_SODIUM_REABSORPTION	SLC25A4	0.196439	1.1e-05	HALLMARK_APICAL_SURFACE	SLC25A4	-0.0841046	0.0693092
GOBP_ACETYL_COA_BIOSYNTHETIC_PROCESS_FROM_PYRUVATE	TLR3	0.244722	3.54e-08	GOCC_ACROSOMAL_MEMBRANE	TLR3	-0.113954	0.0133841	GOMF_2_OXOGLUTARATE_DEPENDENT_DIOXYGENASE_ACTIVITY	TLR3	0.184672	4.09e-05	KEGG_ALDOSTERONE_REGULATED_SODIUM_REABSORPTION	TLR3	0.275187	3.54e-10	HALLMARK_APICAL_SURFACE	TLR3	-0.00688425	0.893128
GOBP_ACETYL_COA_BIOSYNTHETIC_PROCESS_FROM_PYRUVATE	VPS4B	0.472628	0	GOCC_ACROSOMAL_MEMBRANE	VPS4B	-0.235832	1.14e-07	GOMF_2_OXOGLUTARATE_DEPENDENT_DIOXYGENASE_ACTIVITY	VPS4B	0.00358013	0.945783	KEGG_ALDOSTERONE_REGULATED_SODIUM_REABSORPTION	VPS4B	0.526326	0	HALLMARK_APICAL_SURFACE	VPS4B	0.181136	4.77707e-05
GOBP_ACETYL_COA_BIOSYNTHETIC_PROCESS_FROM_PYRUVATE	YBX3	-0.240851	5.94e-08	GOCC_ACROSOMAL_MEMBRANE	YBX3	0.122924	0.00743555	GOMF_2_OXOGLUTARATE_DEPENDENT_DIOXYGENASE_ACTIVITY	YBX3	0.238428	8.08e-08	KEGG_ALDOSTERONE_REGULATED_SODIUM_REABSORPTION	YBX3	-0.0853355	0.0670394	HALLMARK_APICAL_SURFACE	YBX3	0.0631961	0.179693
GOBP_ACETYL_COA_METABOLIC_PROCESS	LY96	-0.255497	7.99e-09	GOCC_ACROSOMAL_VESICLE	LY96	0.113286	0.0139571	GOMF_3_5_CYCLIC_AMP_PHOSPHODIESTERASE_ACTIVITY	LY96	-0.144676	0.00148347	KEGG_ALLOGRAFT_REJECTION	LY96	0.439994	0	HALLMARK_APOPTOSIS	LY96	0.574032	0
GOBP_ACETYL_COA_METABOLIC_PROCESS	PGAM5	0.256687	6.75e-09	GOCC_ACROSOMAL_VESICLE	PGAM5	0.161005	0.000387367	GOMF_3_5_CYCLIC_AMP_PHOSPHODIESTERASE_ACTIVITY	PGAM5	-0.473893	0	KEGG_ALLOGRAFT_REJECTION	PGAM5	-0.0508061	0.287007	HALLMARK_APOPTOSIS	PPIF	0.0774249	0.0953262
GOBP_ACETYL_COA_METABOLIC_PROCESS	PPIF	0.274392	4.86e-10	GOCC_ACROSOMAL_VESICLE	PPIF	0.163083	0.000323273	GOMF_3_5_CYCLIC_AMP_PHOSPHODIESTERASE_ACTIVITY	PPIF	-0.382889	0	KEGG_ALLOGRAFT_REJECTION	PPIF	0.0213172	0.666117	HALLMARK_APOPTOSIS	PPM1B	0.10509	0.0215666
GOBP_ACETYL_COA_METABOLIC_PROCESS	SLC25A4	0.595435	0	GOCC_ACROSOMAL_VESICLE	SLC25A4	-0.0229001	0.645028	GOMF_3_5_CYCLIC_AMP_PHOSPHODIESTERASE_ACTIVITY	SLC25A4	-0.0796474	0.0889031	KEGG_ALLOGRAFT_REJECTION	SLC25A4	-0.223785	4.67e-07	HALLMARK_APOPTOSIS	SLC25A4	-0.243287	2.98755e-08
GOBP_ACETYL_COA_METABOLIC_PROCESS	TLR3	0.218364	1.02e-06	GOCC_ACROSOMAL_VESICLE	TLR3	-0.16923	0.000184369	GOMF_3_5_CYCLIC_AMP_PHOSPHODIESTERASE_ACTIVITY	TLR3	0.198383	9.83e-06	KEGG_ALLOGRAFT_REJECTION	TLR3	0.342205	2.84e-15	HALLMARK_APOPTOSIS	TLR3	0.208495	2.44681e-06
GOBP_ACETYL_COA_METABOLIC_PROCESS	VPS4B	0.309621	1.43e-12	GOCC_ACROSOMAL_VESICLE	VPS4B	-0.12653	0.00579291	GOMF_3_5_CYCLIC_AMP_PHOSPHODIESTERASE_ACTIVITY	VPS4B	0.331515	2.53e-14	KEGG_ALLOGRAFT_REJECTION	VPS4B	0.0249716	0.613085	HALLMARK_APOPTOSIS	VPS4B	0.116429	0.0105509
GOBP_ACETYL_COA_METABOLIC_PROCESS	YBX3	-0.256908	6.52e-09	GOCC_ACROSOMAL_VESICLE	YBX3	0.268766	1.11e-09	GOMF_3_5_CYCLIC_AMP_PHOSPHODIESTERASE_ACTIVITY	YBX3	-0.0411762	0.393844	KEGG_ALLOGRAFT_REJECTION	YBX3	-0.0650707	0.167648	HALLMARK_APOPTOSIS	YBX3	0.230925	1.53256e-07
GOBP_ACID_SECRETION	LY96	0.0310199	0.531366	GOCC_ACTIN_BASED_CELL_PROJECTION	LY96	0.165297	0.00026476	GOMF_3_5_CYCLIC_GMP_PHOSPHODIESTERASE_ACTIVITY	LY96	-0.0500313	0.295916	KEGG_ALPHA_LINOLENIC_ACID_METABOLISM	LY96	0.176483	8.48e-05	HALLMARK_BILE_ACID_METABOLISM	LY96	0.0371076	0.444241
GOBP_ACID_SECRETION	PGAM5	-0.0248374	0.619513	GOCC_ACTIN_BASED_CELL_PROJECTION	PGAM5	-0.0952779	0.0401643	GOMF_3_5_CYCLIC_GMP_PHOSPHODIESTERASE_ACTIVITY	PGAM5	-0.314277	6.06e-13	KEGG_ALPHA_LINOLENIC_ACID_METABOLISM	PGAM5	0.183975	4.05e-05	HALLMARK_BILE_ACID_METABOLISM	PPIF	0.220057	6.04428e-07
GOBP_ACID_SECRETION	PPIF	0.000274857	0.995739	GOCC_ACTIN_BASED_CELL_PROJECTION	PPIF	-0.0496391	0.299743	GOMF_3_5_CYCLIC_GMP_PHOSPHODIESTERASE_ACTIVITY	PPIF	-0.241454	5.41e-08	KEGG_ALPHA_LINOLENIC_ACID_METABOLISM	PPIF	0.260994	3.02e-09	HALLMARK_BILE_ACID_METABOLISM	PPM1B	0.265292	1.33756e-09
GOBP_ACID_SECRETION	SLC25A4	-0.00568438	0.913067	GOCC_ACTIN_BASED_CELL_PROJECTION	SLC25A4	-0.0206244	0.679133	GOMF_3_5_CYCLIC_GMP_PHOSPHODIESTERASE_ACTIVITY	SLC25A4	-0.0796877	0.0887433	KEGG_ALPHA_LINOLENIC_ACID_METABOLISM	SLC25A4	-0.0507164	0.287689	HALLMARK_BILE_ACID_METABOLISM	SLC25A4	0.473785	0
GOBP_ACID_SECRETION	TLR3	0.161011	0.000387683	GOCC_ACTIN_BASED_CELL_PROJECTION	TLR3	0.314312	5.84e-13	GOMF_3_5_CYCLIC_GMP_PHOSPHODIESTERASE_ACTIVITY	TLR3	0.0479777	0.317045	KEGG_ALPHA_LINOLENIC_ACID_METABOLISM	TLR3	0.0155351	0.756268	HALLMARK_BILE_ACID_METABOLISM	TLR3	0.453407	0
GOBP_ACID_SECRETION	VPS4B	0.105445	0.0228567	GOCC_ACTIN_BASED_CELL_PROJECTION	VPS4B	0.385294	0	GOMF_3_5_CYCLIC_GMP_PHOSPHODIESTERASE_ACTIVITY	VPS4B	0.0983043	0.033911	KEGG_ALPHA_LINOLENIC_ACID_METABOLISM	VPS4B	-0.250905	1.29e-08	HALLMARK_BILE_ACID_METABOLISM	VPS4B	0.367401	0
GOBP_ACID_SECRETION	YBX3	0.0884481	0.0584898	GOCC_ACTIN_BASED_CELL_PROJECTION	YBX3	0.025028	0.615003	GOMF_3_5_CYCLIC_GMP_PHOSPHODIESTERASE_ACTIVITY	YBX3	0.115453	0.0120789	KEGG_ALPHA_LINOLENIC_ACID_METABOLISM	YBX3	0.0544566	0.253284	HALLMARK_BILE_ACID_METABOLISM	YBX3	-0.135631	0.0026993
GOBP_ACIDIC_AMINO_ACID_TRANSPORT	LY96	-0.084711	0.0706052	GOCC_ACTIN_CYTOSKELETON	LY96	0.130702	0.00432452	GOMF_3_5_DNA_HELICASE_ACTIVITY	LY96	-0.0558336	0.240761	KEGG_ALZHEIMERS_DISEASE	LY96	0.222809	5.27e-07	HALLMARK_CHOLESTEROL_HOMEOSTASIS	LY96	0.254971	5.91892e-09
GOBP_ACIDIC_AMINO_ACID_TRANSPORT	PGAM5	-0.103476	0.0256653	GOCC_ACTIN_CYTOSKELETON	PGAM5	-0.126955	0.00562049	GOMF_3_5_DNA_HELICASE_ACTIVITY	PGAM5	-0.0279016	0.569052	KEGG_ALZHEIMERS_DISEASE	PGAM5	0.47917	0	HALLMARK_CHOLESTEROL_HOMEOSTASIS	PPIF	0.238314	5.80723e-08
GOBP_ACIDIC_AMINO_ACID_TRANSPORT	PPIF	-0.0895642	0.0552069	GOCC_ACTIN_CYTOSKELETON	PPIF	-0.15551	0.000622473	GOMF_3_5_DNA_HELICASE_ACTIVITY	PPIF	0.039241	0.416786	KEGG_ALZHEIMERS_DISEASE	PPIF	0.503801	0	HALLMARK_CHOLESTEROL_HOMEOSTASIS	PPM1B	0.0197125	0.688257
GOBP_ACIDIC_AMINO_ACID_TRANSPORT	SLC25A4	0.182694	5.09e-05	GOCC_ACTIN_CYTOSKELETON	SLC25A4	-0.125894	0.00605119	GOMF_3_5_DNA_HELICASE_ACTIVITY	SLC25A4	-0.205648	4.42e-06	KEGG_ALZHEIMERS_DISEASE	SLC25A4	0.402491	0	HALLMARK_CHOLESTEROL_HOMEOSTASIS	SLC25A4	0.220218	5.93333e-07
GOBP_ACIDIC_AMINO_ACID_TRANSPORT	TLR3	0.195717	1.33e-05	GOCC_ACTIN_CYTOSKELETON	TLR3	0.154493	0.000676748	GOMF_3_5_DNA_HELICASE_ACTIVITY	TLR3	0.0856185	0.0666209	KEGG_ALZHEIMERS_DISEASE	TLR3	-0.16898	0.000172224	HALLMARK_CHOLESTEROL_HOMEOSTASIS	TLR3	0.0345676	0.476543
GOBP_ACIDIC_AMINO_ACID_TRANSPORT	VPS4B	0.426821	0	GOCC_ACTIN_CYTOSKELETON	VPS4B	0.29078	3.42e-11	GOMF_3_5_DNA_HELICASE_ACTIVITY	VPS4B	0.305785	2.74e-12	KEGG_ALZHEIMERS_DISEASE	VPS4B	-0.206677	3.53e-06	HALLMARK_CHOLESTEROL_HOMEOSTASIS	VPS4B	0.096416	0.0364265
GOBP_ACIDIC_AMINO_ACID_TRANSPORT	YBX3	-0.149063	0.0010667	GOCC_ACTIN_CYTOSKELETON	YBX3	0.020958	0.674315	GOMF_3_5_DNA_HELICASE_ACTIVITY	YBX3	-0.115982	0.0116786	KEGG_ALZHEIMERS_DISEASE	YBX3	0.0978785	0.0343503	HALLMARK_CHOLESTEROL_HOMEOSTASIS	YBX3	0.361994	0
GOBP_ACROSOME_ASSEMBLY	LY96	0.140679	0.00207561	GOCC_ACTIN_FILAMENT	LY96	0.356467	0	GOMF_3_5_EXODEOXYRIBONUCLEASE_ACTIVITY	LY96	0.113651	0.0135657	KEGG_AMINO_SUGAR_AND_NUCLEOTIDE_SUGAR_METABOLISM	LY96	0.436661	0	HALLMARK_COAGULATION	LY96	0.477759	0
GOBP_ACROSOME_ASSEMBLY	PGAM5	-0.0500264	0.299481	GOCC_ACTIN_FILAMENT	PGAM5	0.0133571	0.791177	GOMF_3_5_EXODEOXYRIBONUCLEASE_ACTIVITY	PGAM5	0.156165	0.000577805	KEGG_AMINO_SUGAR_AND_NUCLEOTIDE_SUGAR_METABOLISM	PGAM5	0.436878	0	HALLMARK_COAGULATION	PPIF	0.0840475	0.0693683
GOBP_ACROSOME_ASSEMBLY	PPIF	0.0422201	0.386098	GOCC_ACTIN_FILAMENT	PPIF	0.0214732	0.66677	GOMF_3_5_EXODEOXYRIBONUCLEASE_ACTIVITY	PPIF	0.0863284	0.0643074	KEGG_AMINO_SUGAR_AND_NUCLEOTIDE_SUGAR_METABOLISM	PPIF	0.529759	0	HALLMARK_COAGULATION	PPM1B	-0.00125052	0.97861
GOBP_ACROSOME_ASSEMBLY	SLC25A4	-0.130166	0.00453956	GOCC_ACTIN_FILAMENT	SLC25A4	-0.219528	8.77e-07	GOMF_3_5_EXODEOXYRIBONUCLEASE_ACTIVITY	SLC25A4	-0.0369231	0.446615	KEGG_AMINO_SUGAR_AND_NUCLEOTIDE_SUGAR_METABOLISM	SLC25A4	0.25233	1.06e-08	HALLMARK_COAGULATION	SLC25A4	-0.120459	0.00807084
GOBP_ACROSOME_ASSEMBLY	TLR3	-0.0460342	0.342229	GOCC_ACTIN_FILAMENT	TLR3	0.102756	0.0263395	GOMF_3_5_EXODEOXYRIBONUCLEASE_ACTIVITY	TLR3	-0.145768	0.00136042	KEGG_AMINO_SUGAR_AND_NUCLEOTIDE_SUGAR_METABOLISM	TLR3	0.199016	8.27e-06	HALLMARK_COAGULATION	TLR3	0.206603	3.053e-06
GOBP_ACROSOME_ASSEMBLY	VPS4B	0.253574	1.05e-08	GOCC_ACTIN_FILAMENT	VPS4B	0.0978934	0.0347853	GOMF_3_5_EXODEOXYRIBONUCLEASE_ACTIVITY	VPS4B	-0.131474	0.00404239	KEGG_AMINO_SUGAR_AND_NUCLEOTIDE_SUGAR_METABOLISM	VPS4B	0.0695779	0.138242	HALLMARK_COAGULATION	VPS4B	0.0427531	0.375589
GOBP_ACROSOME_ASSEMBLY	YBX3	-0.0499598	0.300153	GOCC_ACTIN_FILAMENT	YBX3	0.0668926	0.156444	GOMF_3_5_EXODEOXYRIBONUCLEASE_ACTIVITY	YBX3	0.336886	8.31e-15	KEGG_AMINO_SUGAR_AND_NUCLEOTIDE_SUGAR_METABOLISM	YBX3	0.121693	0.0078639	HALLMARK_COAGULATION	YBX3	0.323786	6.85714e-14
GOBP_ACROSOME_REACTION	LY96	0.0704989	0.136352	GOCC_ACTIN_FILAMENT_BUNDLE	LY96	0.100617	0.0298	GOMF_3_5_EXONUCLEASE_ACTIVITY	LY96	-0.0821324	0.0791235	KEGG_AMINOACYL_TRNA_BIOSYNTHESIS	LY96	-0.0371778	0.440897	HALLMARK_COMPLEMENT	LY96	0.664994	0
GOBP_ACROSOME_REACTION	PGAM5	-0.059324	0.214496	GOCC_ACTIN_FILAMENT_BUNDLE	PGAM5	-0.208447	3.23e-06	GOMF_3_5_EXONUCLEASE_ACTIVITY	PGAM5	0.113626	0.0135857	KEGG_AMINOACYL_TRNA_BIOSYNTHESIS	PGAM5	0.470463	0	HALLMARK_COMPLEMENT	PPIF	0.164091	0.000241411
GOBP_ACROSOME_REACTION	PPIF	0.0489322	0.310792	GOCC_ACTIN_FILAMENT_BUNDLE	PPIF	-0.24682	2.63e-08	GOMF_3_5_EXONUCLEASE_ACTIVITY	PPIF	0.0104498	0.836483	KEGG_AMINOACYL_TRNA_BIOSYNTHESIS	PPIF	0.467952	0	HALLMARK_COMPLEMENT	PPM1B	0.161428	0.000309666
GOBP_ACROSOME_REACTION	SLC25A4	0.0610045	0.201202	GOCC_ACTIN_FILAMENT_BUNDLE	SLC25A4	-0.155903	0.000602627	GOMF_3_5_EXONUCLEASE_ACTIVITY	SLC25A4	-0.0298209	0.541584	KEGG_AMINOACYL_TRNA_BIOSYNTHESIS	SLC25A4	0.480065	0	HALLMARK_COMPLEMENT	SLC25A4	-0.261092	2.47393e-09
GOBP_ACROSOME_REACTION	TLR3	0.201219	7.32e-06	GOCC_ACTIN_FILAMENT_BUNDLE	TLR3	0.114217	0.0131664	GOMF_3_5_EXONUCLEASE_ACTIVITY	TLR3	-0.0302399	0.535645	KEGG_AMINOACYL_TRNA_BIOSYNTHESIS	TLR3	0.136256	0.00275026	HALLMARK_COMPLEMENT	TLR3	0.253321	7.36842e-09
GOBP_ACROSOME_REACTION	VPS4B	0.209002	3.06e-06	GOCC_ACTIN_FILAMENT_BUNDLE	VPS4B	0.188285	2.85e-05	GOMF_3_5_EXONUCLEASE_ACTIVITY	VPS4B	0.217114	1.17e-06	KEGG_AMINOACYL_TRNA_BIOSYNTHESIS	VPS4B	0.207158	3.34e-06	HALLMARK_COMPLEMENT	VPS4B	0.172509	0.000111009
GOBP_ACROSOME_REACTION	YBX3	0.12175	0.00814043	GOCC_ACTIN_FILAMENT_BUNDLE	YBX3	0.112279	0.0148549	GOMF_3_5_EXONUCLEASE_ACTIVITY	YBX3	0.0587957	0.215828	KEGG_AMINOACYL_TRNA_BIOSYNTHESIS	YBX3	-0.0390343	0.41702	HALLMARK_COMPLEMENT	YBX3	0.17484	8.85185e-05
GOBP_ACTIN_CROSSLINK_FORMATION	LY96	0.382829	0	GOCC_ACTOMYOSIN	LY96	0.0439688	0.362037	GOMF_4_IRON_4_SULFUR_CLUSTER_BINDING	LY96	-0.15821	0.000485204	KEGG_AMYOTROPHIC_LATERAL_SCLEROSIS_ALS	LY96	0.551262	0	HALLMARK_DNA_REPAIR	LY96	0.267857	9.40206e-10
GOBP_ACTIN_CROSSLINK_FORMATION	PGAM5	-0.0334041	0.498629	GOCC_ACTOMYOSIN	PGAM5	-0.215838	1.36e-06	GOMF_4_IRON_4_SULFUR_CLUSTER_BINDING	PGAM5	0.40639	0	KEGG_AMYOTROPHIC_LATERAL_SCLEROSIS_ALS	PGAM5	0.248854	1.71e-08	HALLMARK_DNA_REPAIR	PPIF	0.321613	1.03099e-13
GOBP_ACTIN_CROSSLINK_FORMATION	PPIF	-0.0525106	0.274942	GOCC_ACTOMYOSIN	PPIF	-0.234658	1.32e-07	GOMF_4_IRON_4_SULFUR_CLUSTER_BINDING	PPIF	0.355718	0	KEGG_AMYOTROPHIC_LATERAL_SCLEROSIS_ALS	PPIF	0.262068	2.59e-09	HALLMARK_DNA_REPAIR	PPM1B	-0.173324	0.000102515
GOBP_ACTIN_CROSSLINK_FORMATION	SLC25A4	-0.309068	1.58e-12	GOCC_ACTOMYOSIN	SLC25A4	-0.147263	0.00122296	GOMF_4_IRON_4_SULFUR_CLUSTER_BINDING	SLC25A4	0.495216	0	KEGG_AMYOTROPHIC_LATERAL_SCLEROSIS_ALS	SLC25A4	-0.136597	0.00268231	HALLMARK_DNA_REPAIR	SLC25A4	0.0708089	0.129998
GOBP_ACTIN_CROSSLINK_FORMATION	TLR3	0.12263	0.00767243	GOCC_ACTOMYOSIN	TLR3	0.0623387	0.18783	GOMF_4_IRON_4_SULFUR_CLUSTER_BINDING	TLR3	0.106219	0.0214648	KEGG_AMYOTROPHIC_LATERAL_SCLEROSIS_ALS	TLR3	-0.0262184	0.594361	HALLMARK_DNA_REPAIR	TLR3	-0.187261	2.55738e-05
GOBP_ACTIN_CROSSLINK_FORMATION	VPS4B	0.0413087	0.397074	GOCC_ACTOMYOSIN	VPS4B	0.211288	2.34e-06	GOMF_4_IRON_4_SULFUR_CLUSTER_BINDING	VPS4B	0.13589	0.00291625	KEGG_AMYOTROPHIC_LATERAL_SCLEROSIS_ALS	VPS4B	-0.0465427	0.330095	HALLMARK_DNA_REPAIR	VPS4B	-0.231397	1.45078e-07
GOBP_ACTIN_CROSSLINK_FORMATION	YBX3	0.137563	0.00263442	GOCC_ACTOMYOSIN	YBX3	0.0731558	0.119772	GOMF_4_IRON_4_SULFUR_CLUSTER_BINDING	YBX3	-0.18714	3.2e-05	KEGG_AMYOTROPHIC_LATERAL_SCLEROSIS_ALS	YBX3	0.279539	1.81e-10	HALLMARK_DNA_REPAIR	YBX3	0.33644	6.04545e-15
GOBP_ACTIN_CYTOSKELETON_REORGANIZATION	LY96	0.167592	0.000214777	GOCC_ADA2_GCN5_ADA3_TRANSCRIPTION_ACTIVATOR_COMPLEX	LY96	-0.01407	0.78029	GOMF_5_3_EXONUCLEASE_ACTIVITY	LY96	0.331542	2.53e-14	KEGG_ANTIGEN_PROCESSING_AND_PRESENTATION	LY96	0.416994	0	HALLMARK_E2F_TARGETS	LY96	0.3245	5.95683e-14
GOBP_ACTIN_CYTOSKELETON_REORGANIZATION	PGAM5	-0.133381	0.0035927	GOCC_ADA2_GCN5_ADA3_TRANSCRIPTION_ACTIVATOR_COMPLEX	PGAM5	-0.0484745	0.312132	GOMF_5_3_EXONUCLEASE_ACTIVITY	PGAM5	0.208799	3.07e-06	KEGG_ANTIGEN_PROCESSING_AND_PRESENTATION	PGAM5	0.044574	0.351327	HALLMARK_E2F_TARGETS	PPIF	0.252041	8.8559e-09
GOBP_ACTIN_CYTOSKELETON_REORGANIZATION	PPIF	-0.126675	0.00580925	GOCC_ADA2_GCN5_ADA3_TRANSCRIPTION_ACTIVATOR_COMPLEX	PPIF	-0.0258761	0.602389	GOMF_5_3_EXONUCLEASE_ACTIVITY	PPIF	0.35925	0	KEGG_ANTIGEN_PROCESSING_AND_PRESENTATION	PPIF	0.0559947	0.239447	HALLMARK_E2F_TARGETS	PPM1B	0.112976	0.0131383
GOBP_ACTIN_CYTOSKELETON_REORGANIZATION	SLC25A4	-0.129438	0.00478337	GOCC_ADA2_GCN5_ADA3_TRANSCRIPTION_ACTIVATOR_COMPLEX	SLC25A4	-0.128056	0.00520873	GOMF_5_3_EXONUCLEASE_ACTIVITY	SLC25A4	-0.106873	0.0206349	KEGG_ANTIGEN_PROCESSING_AND_PRESENTATION	SLC25A4	-0.144651	0.00143904	HALLMARK_E2F_TARGETS	SLC25A4	-0.270191	6.62827e-10
GOBP_ACTIN_CYTOSKELETON_REORGANIZATION	TLR3	0.111604	0.0157144	GOCC_ADA2_GCN5_ADA3_TRANSCRIPTION_ACTIVATOR_COMPLEX	TLR3	-0.147029	0.00124664	GOMF_5_3_EXONUCLEASE_ACTIVITY	TLR3	0.14494	0.001453	KEGG_ANTIGEN_PROCESSING_AND_PRESENTATION	TLR3	0.339579	4.2e-15	HALLMARK_E2F_TARGETS	TLR3	0.0616074	0.191821
GOBP_ACTIN_CYTOSKELETON_REORGANIZATION	VPS4B	0.228802	2.82e-07	GOCC_ADA2_GCN5_ADA3_TRANSCRIPTION_ACTIVATOR_COMPLEX	VPS4B	0.215288	1.45e-06	GOMF_5_3_EXONUCLEASE_ACTIVITY	VPS4B	0.250987	1.47e-08	KEGG_ANTIGEN_PROCESSING_AND_PRESENTATION	VPS4B	0.0811279	0.0821118	HALLMARK_E2F_TARGETS	VPS4B	0.0608	0.197807
GOBP_ACTIN_CYTOSKELETON_REORGANIZATION	YBX3	-0.0182287	0.718313	GOCC_ADA2_GCN5_ADA3_TRANSCRIPTION_ACTIVATOR_COMPLEX	YBX3	-0.0198619	0.689696	GOMF_5_3_EXONUCLEASE_ACTIVITY	YBX3	-0.13573	0.00295169	KEGG_ANTIGEN_PROCESSING_AND_PRESENTATION	YBX3	-0.113898	0.0131119	HALLMARK_E2F_TARGETS	YBX3	0.217968	7.85294e-07
GOBP_ACTIN_FILAMENT_BASED_MOVEMENT	LY96	0.0527407	0.272772	GOCC_ADHERENS_JUNCTION	LY96	-0.138141	0.00248575	GOMF_5S_RRNA_BINDING	LY96	0.039728	0.41105	KEGG_APOPTOSIS	LY96	0.425305	0	HALLMARK_EPITHELIAL_MESENCHYMAL_TRANSITION	LY96	0.425256	0
GOBP_ACTIN_FILAMENT_BASED_MOVEMENT	PGAM5	-0.141089	0.00201124	GOCC_ADHERENS_JUNCTION	PGAM5	-0.244744	3.48e-08	GOMF_5S_RRNA_BINDING	PGAM5	0.115393	0.0121201	KEGG_APOPTOSIS	PGAM5	0.101685	0.0277024	HALLMARK_EPITHELIAL_MESENCHYMAL_TRANSITION	PPIF	-0.0547972	0.248342
GOBP_ACTIN_FILAMENT_BASED_MOVEMENT	PPIF	-0.0962468	0.0386822	GOCC_ADHERENS_JUNCTION	PPIF	-0.281644	1.51e-10	GOMF_5S_RRNA_BINDING	PPIF	-0.0536743	0.260245	KEGG_APOPTOSIS	PPIF	0.0861771	0.0641029	HALLMARK_EPITHELIAL_MESENCHYMAL_TRANSITION	PPM1B	-0.00128963	0.97861
GOBP_ACTIN_FILAMENT_BASED_MOVEMENT	SLC25A4	-0.0594384	0.213592	GOCC_ADHERENS_JUNCTION	SLC25A4	0.0218044	0.661662	GOMF_5S_RRNA_BINDING	SLC25A4	0.0347608	0.474782	KEGG_APOPTOSIS	SLC25A4	-0.180335	5.82e-05	HALLMARK_EPITHELIAL_MESENCHYMAL_TRANSITION	SLC25A4	-0.333898	1.0015e-14
GOBP_ACTIN_FILAMENT_BASED_MOVEMENT	TLR3	0.101889	0.0281439	GOCC_ADHERENS_JUNCTION	TLR3	0.227948	3.12e-07	GOMF_5S_RRNA_BINDING	TLR3	0.0182324	0.713991	KEGG_APOPTOSIS	TLR3	0.330776	2.35e-14	HALLMARK_EPITHELIAL_MESENCHYMAL_TRANSITION	TLR3	0.0277603	0.570169
GOBP_ACTIN_FILAMENT_BASED_MOVEMENT	VPS4B	0.320457	2.01e-13	GOCC_ADHERENS_JUNCTION	VPS4B	0.42877	0	GOMF_5S_RRNA_BINDING	VPS4B	-0.160673	0.000391612	KEGG_APOPTOSIS	VPS4B	0.317582	2.79e-13	HALLMARK_EPITHELIAL_MESENCHYMAL_TRANSITION	VPS4B	0.0586291	0.215153
GOBP_ACTIN_FILAMENT_BASED_MOVEMENT	YBX3	0.00200702	0.969893	GOCC_ADHERENS_JUNCTION	YBX3	0.0130618	0.795726	GOMF_5S_RRNA_BINDING	YBX3	0.504481	0	KEGG_APOPTOSIS	YBX3	0.0364432	0.449934	HALLMARK_EPITHELIAL_MESENCHYMAL_TRANSITION	YBX3	0.336449	6.04545e-15
GOBP_ACTIN_FILAMENT_BASED_TRANSPORT	LY96	-0.209222	2.98e-06	GOCC_AGGRESOME	LY96	-0.0353817	0.467466	GOMF_ABC_TYPE_TRANSPORTER_ACTIVITY	LY96	0.0703362	0.135583	KEGG_ARACHIDONIC_ACID_METABOLISM	LY96	0.327121	4.83e-14	HALLMARK_ESTROGEN_RESPONSE_EARLY	LY96	0.202352	4.95833e-06
GOBP_ACTIN_FILAMENT_BASED_TRANSPORT	PGAM5	-0.16378	0.000303037	GOCC_AGGRESOME	PGAM5	-0.0508932	0.287297	GOMF_ABC_TYPE_TRANSPORTER_ACTIVITY	PGAM5	0.0975477	0.0353745	KEGG_ARACHIDONIC_ACID_METABOLISM	PGAM5	0.102882	0.0258168	HALLMARK_ESTROGEN_RESPONSE_EARLY	PPIF	0.152997	0.000660447
GOBP_ACTIN_FILAMENT_BASED_TRANSPORT	PPIF	-0.119081	0.00972289	GOCC_AGGRESOME	PPIF	-0.089594	0.0543123	GOMF_ABC_TYPE_TRANSPORTER_ACTIVITY	PPIF	-0.00780528	0.877944	KEGG_ARACHIDONIC_ACID_METABOLISM	PPIF	0.262036	2.6e-09	HALLMARK_ESTROGEN_RESPONSE_EARLY	PPM1B	0.241307	3.86939e-08
GOBP_ACTIN_FILAMENT_BASED_TRANSPORT	SLC25A4	0.0297369	0.549196	GOCC_AGGRESOME	SLC25A4	-0.0351459	0.470498	GOMF_ABC_TYPE_TRANSPORTER_ACTIVITY	SLC25A4	-0.061589	0.194162	KEGG_ARACHIDONIC_ACID_METABOLISM	SLC25A4	0.0447098	0.349989	HALLMARK_ESTROGEN_RESPONSE_EARLY	SLC25A4	0.123239	0.00662607
GOBP_ACTIN_FILAMENT_BASED_TRANSPORT	TLR3	0.21806	1.06e-06	GOCC_AGGRESOME	TLR3	0.271371	7.46e-10	GOMF_ABC_TYPE_TRANSPORTER_ACTIVITY	TLR3	0.3717	0	KEGG_ARACHIDONIC_ACID_METABOLISM	TLR3	0.175175	9.61e-05	HALLMARK_ESTROGEN_RESPONSE_EARLY	TLR3	0.26691	1.07513e-09
GOBP_ACTIN_FILAMENT_BASED_TRANSPORT	VPS4B	0.272713	6.32e-10	GOCC_AGGRESOME	VPS4B	0.294067	1.99e-11	GOMF_ABC_TYPE_TRANSPORTER_ACTIVITY	VPS4B	-0.123442	0.00711518	KEGG_ARACHIDONIC_ACID_METABOLISM	VPS4B	-0.190953	1.97e-05	HALLMARK_ESTROGEN_RESPONSE_EARLY	VPS4B	0.286666	4.94118e-11
GOBP_ACTIN_FILAMENT_BASED_TRANSPORT	YBX3	-0.225943	4.04e-07	GOCC_AGGRESOME	YBX3	-0.134668	0.0032309	GOMF_ABC_TYPE_TRANSPORTER_ACTIVITY	YBX3	0.0550501	0.247692	KEGG_ARACHIDONIC_ACID_METABOLISM	YBX3	0.136938	0.00261584	HALLMARK_ESTROGEN_RESPONSE_EARLY	YBX3	0.200764	5.89691e-06
GOBP_ACTIN_FILAMENT_BUNDLE_ORGANIZATION	LY96	0.0818221	0.0814218	GOCC_AMPA_GLUTAMATE_RECEPTOR_COMPLEX	LY96	0.0116669	0.817948	GOMF_ABC_TYPE_XENOBIOTIC_TRANSPORTER_ACTIVITY	LY96	-0.0356438	0.46317	KEGG_ARGININE_AND_PROLINE_METABOLISM	LY96	-0.033527	0.489009	HALLMARK_ESTROGEN_RESPONSE_LATE	LY96	0.379612	0
GOBP_ACTIN_FILAMENT_BUNDLE_ORGANIZATION	PGAM5	-0.128696	0.00503945	GOCC_AMPA_GLUTAMATE_RECEPTOR_COMPLEX	PGAM5	-0.0907782	0.0511005	GOMF_ABC_TYPE_XENOBIOTIC_TRANSPORTER_ACTIVITY	PGAM5	0.0317699	0.515233	KEGG_ARGININE_AND_PROLINE_METABOLISM	PGAM5	0.273498	4.59e-10	HALLMARK_ESTROGEN_RESPONSE_LATE	PPIF	0.350576	0
GOBP_ACTIN_FILAMENT_BUNDLE_ORGANIZATION	PPIF	-0.177822	8.23e-05	GOCC_AMPA_GLUTAMATE_RECEPTOR_COMPLEX	PPIF	-0.114522	0.0129172	GOMF_ABC_TYPE_XENOBIOTIC_TRANSPORTER_ACTIVITY	PPIF	-0.0453667	0.344998	KEGG_ARGININE_AND_PROLINE_METABOLISM	PPIF	0.187473	2.83e-05	HALLMARK_ESTROGEN_RESPONSE_LATE	PPM1B	0.204444	3.92958e-06
GOBP_ACTIN_FILAMENT_BUNDLE_ORGANIZATION	SLC25A4	-0.081893	0.0811375	GOCC_AMPA_GLUTAMATE_RECEPTOR_COMPLEX	SLC25A4	-0.0795676	0.0892647	GOMF_ABC_TYPE_XENOBIOTIC_TRANSPORTER_ACTIVITY	SLC25A4	-0.0934979	0.0442867	KEGG_ARGININE_AND_PROLINE_METABOLISM	SLC25A4	0.461198	0	HALLMARK_ESTROGEN_RESPONSE_LATE	SLC25A4	0.132748	0.00334481
GOBP_ACTIN_FILAMENT_BUNDLE_ORGANIZATION	TLR3	0.183686	4.62e-05	GOCC_AMPA_GLUTAMATE_RECEPTOR_COMPLEX	TLR3	-0.12694	0.0056256	GOMF_ABC_TYPE_XENOBIOTIC_TRANSPORTER_ACTIVITY	TLR3	0.338742	6.67e-15	KEGG_ARGININE_AND_PROLINE_METABOLISM	TLR3	0.386359	0	HALLMARK_ESTROGEN_RESPONSE_LATE	TLR3	0.0879005	0.0576655
GOBP_ACTIN_FILAMENT_BUNDLE_ORGANIZATION	VPS4B	0.31675	3.98e-13	GOCC_AMPA_GLUTAMATE_RECEPTOR_COMPLEX	VPS4B	-0.126142	0.0059493	GOMF_ABC_TYPE_XENOBIOTIC_TRANSPORTER_ACTIVITY	VPS4B	-0.0273454	0.576798	KEGG_ARGININE_AND_PROLINE_METABOLISM	VPS4B	0.164903	0.000251252	HALLMARK_ESTROGEN_RESPONSE_LATE	VPS4B	0.0916678	0.0473652
GOBP_ACTIN_FILAMENT_BUNDLE_ORGANIZATION	YBX3	0.0243831	0.626044	GOCC_AMPA_GLUTAMATE_RECEPTOR_COMPLEX	YBX3	0.0746564	0.112148	GOMF_ABC_TYPE_XENOBIOTIC_TRANSPORTER_ACTIVITY	YBX3	-0.0438709	0.362002	KEGG_ARGININE_AND_PROLINE_METABOLISM	YBX3	-0.0160356	0.748633	HALLMARK_ESTROGEN_RESPONSE_LATE	YBX3	0.20439	3.93684e-06
GOBP_ACTIN_FILAMENT_DEPOLYMERIZATION	LY96	0.116832	0.0112663	GOCC_ANAPHASE_PROMOTING_COMPLEX	LY96	0.19757	1.09e-05	GOMF_ACETYLCHOLINE_BINDING	LY96	0.195262	1.37e-05	KEGG_ARRHYTHMOGENIC_RIGHT_VENTRICULAR_CARDIOMYOPATHY_ARVC	LY96	0.0496117	0.298168	HALLMARK_FATTY_ACID_METABOLISM	LY96	-0.0633689	0.178699
GOBP_ACTIN_FILAMENT_DEPOLYMERIZATION	PGAM5	-0.0879953	0.0598447	GOCC_ANAPHASE_PROMOTING_COMPLEX	PGAM5	0.441455	0	GOMF_ACETYLCHOLINE_BINDING	PGAM5	0.278096	2.67e-10	KEGG_ARRHYTHMOGENIC_RIGHT_VENTRICULAR_CARDIOMYOPATHY_ARVC	PGAM5	-0.214889	1.38e-06	HALLMARK_FATTY_ACID_METABOLISM	PPIF	0.291458	2.24727e-11
GOBP_ACTIN_FILAMENT_DEPOLYMERIZATION	PPIF	-0.0573663	0.23087	GOCC_ANAPHASE_PROMOTING_COMPLEX	PPIF	0.396546	0	GOMF_ACETYLCHOLINE_BINDING	PPIF	0.285005	8.94e-11	KEGG_ARRHYTHMOGENIC_RIGHT_VENTRICULAR_CARDIOMYOPATHY_ARVC	PPIF	-0.187718	2.77e-05	HALLMARK_FATTY_ACID_METABOLISM	PPM1B	0.140263	0.00189407
GOBP_ACTIN_FILAMENT_DEPOLYMERIZATION	SLC25A4	0.00116659	0.982419	GOCC_ANAPHASE_PROMOTING_COMPLEX	SLC25A4	0.0396492	0.413334	GOMF_ACETYLCHOLINE_BINDING	SLC25A4	-0.0110036	0.827697	KEGG_ARRHYTHMOGENIC_RIGHT_VENTRICULAR_CARDIOMYOPATHY_ARVC	SLC25A4	-0.182148	4.88e-05	HALLMARK_FATTY_ACID_METABOLISM	SLC25A4	0.598452	0
GOBP_ACTIN_FILAMENT_DEPOLYMERIZATION	TLR3	0.182776	5.05e-05	GOCC_ANAPHASE_PROMOTING_COMPLEX	TLR3	-0.331379	2.38e-14	GOMF_ACETYLCHOLINE_BINDING	TLR3	0.119595	0.00921919	KEGG_ARRHYTHMOGENIC_RIGHT_VENTRICULAR_CARDIOMYOPATHY_ARVC	TLR3	0.105305	0.0222879	HALLMARK_FATTY_ACID_METABOLISM	TLR3	0.221759	4.90706e-07
GOBP_ACTIN_FILAMENT_DEPOLYMERIZATION	VPS4B	0.39743	0	GOCC_ANAPHASE_PROMOTING_COMPLEX	VPS4B	-0.339132	6.25e-15	GOMF_ACETYLCHOLINE_BINDING	VPS4B	0.0812492	0.0824816	KEGG_ARRHYTHMOGENIC_RIGHT_VENTRICULAR_CARDIOMYOPATHY_ARVC	VPS4B	0.321979	1.24e-13	HALLMARK_FATTY_ACID_METABOLISM	VPS4B	0.186066	2.90196e-05
GOBP_ACTIN_FILAMENT_DEPOLYMERIZATION	YBX3	-0.179871	6.73e-05	GOCC_ANAPHASE_PROMOTING_COMPLEX	YBX3	0.190912	2.19e-05	GOMF_ACETYLCHOLINE_BINDING	YBX3	0.158946	0.000455727	KEGG_ARRHYTHMOGENIC_RIGHT_VENTRICULAR_CARDIOMYOPATHY_ARVC	YBX3	0.131404	0.00392457	HALLMARK_FATTY_ACID_METABOLISM	YBX3	-0.13272	0.00334481
GOBP_ACTIN_FILAMENT_NETWORK_FORMATION	LY96	0.202562	6.32e-06	GOCC_ANCHORED_COMPONENT_OF_EXTERNAL_SIDE_OF_PLASMA_MEMBRANE	LY96	0.185154	3.94e-05	GOMF_ACETYLCHOLINE_GATED_CATION_SELECTIVE_CHANNEL_ACTIVITY	LY96	0.287006	6.47e-11	KEGG_ASCORBATE_AND_ALDARATE_METABOLISM	LY96	-0.0350626	0.468849	HALLMARK_G2M_CHECKPOINT	LY96	0.260277	2.77465e-09
GOBP_ACTIN_FILAMENT_NETWORK_FORMATION	PGAM5	0.0258901	0.604277	GOCC_ANCHORED_COMPONENT_OF_EXTERNAL_SIDE_OF_PLASMA_MEMBRANE	PGAM5	0.0203553	0.683204	GOMF_ACETYLCHOLINE_GATED_CATION_SELECTIVE_CHANNEL_ACTIVITY	PGAM5	0.3589	0	KEGG_ASCORBATE_AND_ALDARATE_METABOLISM	PGAM5	0.0875277	0.0598317	HALLMARK_G2M_CHECKPOINT	PPIF	0.172287	0.000113049
GOBP_ACTIN_FILAMENT_NETWORK_FORMATION	PPIF	0.0352229	0.474364	GOCC_ANCHORED_COMPONENT_OF_EXTERNAL_SIDE_OF_PLASMA_MEMBRANE	PPIF	-0.0608984	0.198622	GOMF_ACETYLCHOLINE_GATED_CATION_SELECTIVE_CHANNEL_ACTIVITY	PPIF	0.357753	0	KEGG_ASCORBATE_AND_ALDARATE_METABOLISM	PPIF	0.0132251	0.793644	HALLMARK_G2M_CHECKPOINT	PPM1B	0.209953	2.04982e-06
GOBP_ACTIN_FILAMENT_NETWORK_FORMATION	SLC25A4	-0.157804	0.000512149	GOCC_ANCHORED_COMPONENT_OF_EXTERNAL_SIDE_OF_PLASMA_MEMBRANE	SLC25A4	0.131703	0.00401699	GOMF_ACETYLCHOLINE_GATED_CATION_SELECTIVE_CHANNEL_ACTIVITY	SLC25A4	-0.0898999	0.0535634	KEGG_ASCORBATE_AND_ALDARATE_METABOLISM	SLC25A4	0.278431	2.15e-10	HALLMARK_G2M_CHECKPOINT	SLC25A4	-0.331298	1.58955e-14
GOBP_ACTIN_FILAMENT_NETWORK_FORMATION	TLR3	0.14453	0.00153529	GOCC_ANCHORED_COMPONENT_OF_EXTERNAL_SIDE_OF_PLASMA_MEMBRANE	TLR3	0.177576	8.39e-05	GOMF_ACETYLCHOLINE_GATED_CATION_SELECTIVE_CHANNEL_ACTIVITY	TLR3	0.0368082	0.447921	KEGG_ASCORBATE_AND_ALDARATE_METABOLISM	TLR3	0.515391	0	HALLMARK_G2M_CHECKPOINT	TLR3	0.0678903	0.148132
GOBP_ACTIN_FILAMENT_NETWORK_FORMATION	VPS4B	0.262941	2.73e-09	GOCC_ANCHORED_COMPONENT_OF_EXTERNAL_SIDE_OF_PLASMA_MEMBRANE	VPS4B	0.287199	6.14e-11	GOMF_ACETYLCHOLINE_GATED_CATION_SELECTIVE_CHANNEL_ACTIVITY	VPS4B	-0.118234	0.0100845	KEGG_ASCORBATE_AND_ALDARATE_METABOLISM	VPS4B	0.26196	2.62e-09	HALLMARK_G2M_CHECKPOINT	VPS4B	0.144072	0.00139379
GOBP_ACTIN_FILAMENT_NETWORK_FORMATION	YBX3	0.178079	8.04e-05	GOCC_ANCHORED_COMPONENT_OF_EXTERNAL_SIDE_OF_PLASMA_MEMBRANE	YBX3	0.0737632	0.116554	GOMF_ACETYLCHOLINE_GATED_CATION_SELECTIVE_CHANNEL_ACTIVITY	YBX3	0.12107	0.00836295	KEGG_ASCORBATE_AND_ALDARATE_METABOLISM	YBX3	-0.108905	0.017939	HALLMARK_G2M_CHECKPOINT	YBX3	0.0901746	0.0512333
GOBP_ACTIN_FILAMENT_ORGANIZATION	LY96	0.257504	6e-09	GOCC_ANCHORED_COMPONENT_OF_MEMBRANE	LY96	0.469388	0	GOMF_ACETYLCHOLINE_RECEPTOR_ACTIVITY	LY96	0.175572	0.000100314	KEGG_ASTHMA	LY96	0.46212	0	HALLMARK_GLYCOLYSIS	LY96	0.394701	0
GOBP_ACTIN_FILAMENT_ORGANIZATION	PGAM5	-0.0816427	0.0821138	GOCC_ANCHORED_COMPONENT_OF_MEMBRANE	PGAM5	0.135495	0.00304282	GOMF_ACETYLCHOLINE_RECEPTOR_ACTIVITY	PGAM5	0.284538	9.62e-11	KEGG_ASTHMA	PGAM5	-0.0989254	0.0323354	HALLMARK_GLYCOLYSIS	PPIF	0.365847	0
GOBP_ACTIN_FILAMENT_ORGANIZATION	PPIF	-0.072717	0.123803	GOCC_ANCHORED_COMPONENT_OF_MEMBRANE	PPIF	0.168011	0.000206518	GOMF_ACETYLCHOLINE_RECEPTOR_ACTIVITY	PPIF	0.365209	0	KEGG_ASTHMA	PPIF	0.00629581	0.901638	HALLMARK_GLYCOLYSIS	PPM1B	0.00129962	0.97861
GOBP_ACTIN_FILAMENT_ORGANIZATION	SLC25A4	-0.190974	2.19e-05	GOCC_ANCHORED_COMPONENT_OF_MEMBRANE	SLC25A4	-0.0398762	0.410617	GOMF_ACETYLCHOLINE_RECEPTOR_ACTIVITY	SLC25A4	0.0732597	0.119284	KEGG_ASTHMA	SLC25A4	-0.244102	3.3e-08	HALLMARK_GLYCOLYSIS	SLC25A4	0.0841497	0.0692953
GOBP_ACTIN_FILAMENT_ORGANIZATION	TLR3	0.148707	0.00109741	GOCC_ANCHORED_COMPONENT_OF_MEMBRANE	TLR3	0.023895	0.630884	GOMF_ACETYLCHOLINE_RECEPTOR_ACTIVITY	TLR3	0.159971	0.000416545	KEGG_ASTHMA	TLR3	0.323402	9.62e-14	HALLMARK_GLYCOLYSIS	TLR3	0.266565	1.119e-09
GOBP_ACTIN_FILAMENT_ORGANIZATION	VPS4B	0.24409	3.86e-08	GOCC_ANCHORED_COMPONENT_OF_MEMBRANE	VPS4B	0.100293	0.030363	GOMF_ACETYLCHOLINE_RECEPTOR_ACTIVITY	VPS4B	0.142252	0.00179467	KEGG_ASTHMA	VPS4B	0.0230019	0.641502	HALLMARK_GLYCOLYSIS	VPS4B	-0.0280923	0.566804
GOBP_ACTIN_FILAMENT_ORGANIZATION	YBX3	0.0302232	0.542332	GOCC_ANCHORED_COMPONENT_OF_MEMBRANE	YBX3	0.198651	9.66e-06	GOMF_ACETYLCHOLINE_RECEPTOR_ACTIVITY	YBX3	0.0214002	0.665531	KEGG_ASTHMA	YBX3	-0.000695132	0.987649	HALLMARK_GLYCOLYSIS	YBX3	0.327272	3.47391e-14
GOBP_ACTIN_FILAMENT_REORGANIZATION	LY96	-0.202754	6.19e-06	GOCC_ANCHORED_COMPONENT_OF_PLASMA_MEMBRANE	LY96	0.340421	3.19e-15	GOMF_ACETYLCHOLINE_RECEPTOR_BINDING	LY96	0.195716	1.3e-05	KEGG_AUTOIMMUNE_THYROID_DISEASE	LY96	0.413388	0	HALLMARK_HEDGEHOG_SIGNALING	LY96	-0.0977005	0.0338741
GOBP_ACTIN_FILAMENT_REORGANIZATION	PGAM5	-0.106068	0.0220281	GOCC_ANCHORED_COMPONENT_OF_PLASMA_MEMBRANE	PGAM5	0.0412294	0.394321	GOMF_ACETYLCHOLINE_RECEPTOR_BINDING	PGAM5	0.0667797	0.157557	KEGG_AUTOIMMUNE_THYROID_DISEASE	PGAM5	-0.0953644	0.039374	HALLMARK_HEDGEHOG_SIGNALING	PPIF	-0.272656	4.55615e-10
GOBP_ACTIN_FILAMENT_REORGANIZATION	PPIF	-0.0547478	0.253971	GOCC_ANCHORED_COMPONENT_OF_PLASMA_MEMBRANE	PPIF	0.0633775	0.180407	GOMF_ACETYLCHOLINE_RECEPTOR_BINDING	PPIF	0.159166	0.000447316	KEGG_AUTOIMMUNE_THYROID_DISEASE	PPIF	-0.0334734	0.489131	HALLMARK_HEDGEHOG_SIGNALING	PPM1B	0.075836	0.102921
GOBP_ACTIN_FILAMENT_REORGANIZATION	SLC25A4	0.206774	3.94e-06	GOCC_ANCHORED_COMPONENT_OF_PLASMA_MEMBRANE	SLC25A4	-0.0534544	0.262335	GOMF_ACETYLCHOLINE_RECEPTOR_BINDING	SLC25A4	-0.104899	0.0232144	KEGG_AUTOIMMUNE_THYROID_DISEASE	SLC25A4	-0.244151	3.27e-08	HALLMARK_HEDGEHOG_SIGNALING	SLC25A4	-0.123787	0.00638077
GOBP_ACTIN_FILAMENT_REORGANIZATION	TLR3	0.0524409	0.275608	GOCC_ANCHORED_COMPONENT_OF_PLASMA_MEMBRANE	TLR3	0.00697348	0.893962	GOMF_ACETYLCHOLINE_RECEPTOR_BINDING	TLR3	-0.322549	1.33e-13	KEGG_AUTOIMMUNE_THYROID_DISEASE	TLR3	0.331297	2.11e-14	HALLMARK_HEDGEHOG_SIGNALING	TLR3	0.242113	3.49587e-08
GOBP_ACTIN_FILAMENT_REORGANIZATION	VPS4B	0.167506	0.000216567	GOCC_ANCHORED_COMPONENT_OF_PLASMA_MEMBRANE	VPS4B	0.135518	0.00303931	GOMF_ACETYLCHOLINE_RECEPTOR_BINDING	VPS4B	-0.113044	0.0140891	KEGG_AUTOIMMUNE_THYROID_DISEASE	VPS4B	0.0180056	0.71808	HALLMARK_HEDGEHOG_SIGNALING	VPS4B	0.399836	0
GOBP_ACTIN_FILAMENT_REORGANIZATION	YBX3	-0.125218	0.00643024	GOCC_ANCHORED_COMPONENT_OF_PLASMA_MEMBRANE	YBX3	0.156952	0.000550914	GOMF_ACETYLCHOLINE_RECEPTOR_BINDING	YBX3	-0.158018	0.000493158	KEGG_AUTOIMMUNE_THYROID_DISEASE	YBX3	-0.0726937	0.121598	HALLMARK_HEDGEHOG_SIGNALING	YBX3	0.00286095	0.955324
GOBP_ACTIN_FILAMENT_SEVERING	LY96	0.120811	0.00866609	GOCC_ANCHORED_COMPONENT_OF_SYNAPTIC_MEMBRANE	LY96	0.202475	6.32e-06	GOMF_ACETYLGALACTOSAMINYLTRANSFERASE_ACTIVITY	LY96	0.35134	0	KEGG_AXON_GUIDANCE	LY96	0.166461	0.000217635	HALLMARK_HEME_METABOLISM	LY96	0.127612	0.00485582
GOBP_ACTIN_FILAMENT_SEVERING	PGAM5	-0.109349	0.0180695	GOCC_ANCHORED_COMPONENT_OF_SYNAPTIC_MEMBRANE	PGAM5	0.0208689	0.675595	GOMF_ACETYLGALACTOSAMINYLTRANSFERASE_ACTIVITY	PGAM5	-0.00207567	0.968679	KEGG_AXON_GUIDANCE	PGAM5	-0.190444	2.08e-05	HALLMARK_HEME_METABOLISM	PPIF	0.177269	7.01567e-05
GOBP_ACTIN_FILAMENT_SEVERING	PPIF	-0.185154	3.98e-05	GOCC_ANCHORED_COMPONENT_OF_SYNAPTIC_MEMBRANE	PPIF	0.114847	0.012654	GOMF_ACETYLGALACTOSAMINYLTRANSFERASE_ACTIVITY	PPIF	0.0609613	0.198903	KEGG_AXON_GUIDANCE	PPIF	-0.164307	0.000265029	HALLMARK_HEME_METABOLISM	PPM1B	0.400313	0
GOBP_ACTIN_FILAMENT_SEVERING	SLC25A4	-0.153753	0.000722744	GOCC_ANCHORED_COMPONENT_OF_SYNAPTIC_MEMBRANE	SLC25A4	0.0265406	0.592171	GOMF_ACETYLGALACTOSAMINYLTRANSFERASE_ACTIVITY	SLC25A4	-0.0626662	0.186113	KEGG_AXON_GUIDANCE	SLC25A4	-0.224423	4.35e-07	HALLMARK_HEME_METABOLISM	SLC25A4	0.402827	0
GOBP_ACTIN_FILAMENT_SEVERING	TLR3	-0.0154065	0.761762	GOCC_ANCHORED_COMPONENT_OF_SYNAPTIC_MEMBRANE	TLR3	-0.0158726	0.751572	GOMF_ACETYLGALACTOSAMINYLTRANSFERASE_ACTIVITY	TLR3	0.210386	2.57e-06	KEGG_AXON_GUIDANCE	TLR3	0.191232	1.92e-05	HALLMARK_HEME_METABOLISM	TLR3	0.403599	0
GOBP_ACTIN_FILAMENT_SEVERING	VPS4B	0.0609625	0.201533	GOCC_ANCHORED_COMPONENT_OF_SYNAPTIC_MEMBRANE	VPS4B	0.200626	7.79e-06	GOMF_ACETYLGALACTOSAMINYLTRANSFERASE_ACTIVITY	VPS4B	0.395815	0	KEGG_AXON_GUIDANCE	VPS4B	0.337876	5.52e-15	HALLMARK_HEME_METABOLISM	VPS4B	0.560841	0
GOBP_ACTIN_FILAMENT_SEVERING	YBX3	-0.181333	5.84e-05	GOCC_ANCHORED_COMPONENT_OF_SYNAPTIC_MEMBRANE	YBX3	-0.0659221	0.16291	GOMF_ACETYLGALACTOSAMINYLTRANSFERASE_ACTIVITY	YBX3	0.189079	2.62e-05	KEGG_AXON_GUIDANCE	YBX3	0.152526	0.000755823	HALLMARK_HEME_METABOLISM	YBX3	-0.0904027	0.0506893
GOBP_ACTIN_MEDIATED_CELL_CONTRACTION	LY96	0.0925423	0.047216	GOCC_ANCHORED_COMPONENT_OF_SYNAPTIC_VESICLE_MEMBRANE	LY96	0.359141	0	GOMF_ACETYLGLUCOSAMINYLTRANSFERASE_ACTIVITY	LY96	0.358675	0	KEGG_B_CELL_RECEPTOR_SIGNALING_PATHWAY	LY96	0.465463	0	HALLMARK_HYPOXIA	LY96	0.266864	1.07879e-09
GOBP_ACTIN_MEDIATED_CELL_CONTRACTION	PGAM5	-0.12365	0.00716355	GOCC_ANCHORED_COMPONENT_OF_SYNAPTIC_VESICLE_MEMBRANE	PGAM5	0.388889	0	GOMF_ACETYLGLUCOSAMINYLTRANSFERASE_ACTIVITY	PGAM5	0.0997061	0.0313447	KEGG_B_CELL_RECEPTOR_SIGNALING_PATHWAY	PGAM5	-0.0474815	0.320569	HALLMARK_HYPOXIA	PPIF	-0.0552185	0.244646
GOBP_ACTIN_MEDIATED_CELL_CONTRACTION	PPIF	-0.0926288	0.0469976	GOCC_ANCHORED_COMPONENT_OF_SYNAPTIC_VESICLE_MEMBRANE	PPIF	0.518789	0	GOMF_ACETYLGLUCOSAMINYLTRANSFERASE_ACTIVITY	PPIF	0.0859107	0.0656528	KEGG_B_CELL_RECEPTOR_SIGNALING_PATHWAY	PPIF	0.0525962	0.270622	HALLMARK_HYPOXIA	PPM1B	-0.15703	0.000460072
GOBP_ACTIN_MEDIATED_CELL_CONTRACTION	SLC25A4	-0.0500742	0.29903	GOCC_ANCHORED_COMPONENT_OF_SYNAPTIC_VESICLE_MEMBRANE	SLC25A4	0.226263	3.82e-07	GOMF_ACETYLGLUCOSAMINYLTRANSFERASE_ACTIVITY	SLC25A4	0.0849568	0.068875	KEGG_B_CELL_RECEPTOR_SIGNALING_PATHWAY	SLC25A4	-0.205408	4.06e-06	HALLMARK_HYPOXIA	SLC25A4	-0.121887	0.00729632
GOBP_ACTIN_MEDIATED_CELL_CONTRACTION	TLR3	0.0369241	0.452069	GOCC_ANCHORED_COMPONENT_OF_SYNAPTIC_VESICLE_MEMBRANE	TLR3	-0.186284	3.52e-05	GOMF_ACETYLGLUCOSAMINYLTRANSFERASE_ACTIVITY	TLR3	0.257201	6.1e-09	KEGG_B_CELL_RECEPTOR_SIGNALING_PATHWAY	TLR3	0.240366	5.45e-08	HALLMARK_HYPOXIA	TLR3	0.302016	3.70452e-12
GOBP_ACTIN_MEDIATED_CELL_CONTRACTION	VPS4B	0.297317	1.21e-11	GOCC_ANCHORED_COMPONENT_OF_SYNAPTIC_VESICLE_MEMBRANE	VPS4B	0.0849677	0.06873	GOMF_ACETYLGLUCOSAMINYLTRANSFERASE_ACTIVITY	VPS4B	0.308315	1.75e-12	KEGG_B_CELL_RECEPTOR_SIGNALING_PATHWAY	VPS4B	0.272576	5.3e-10	HALLMARK_HYPOXIA	VPS4B	0.0606532	0.19865
GOBP_ACTIN_MEDIATED_CELL_CONTRACTION	YBX3	0.0795182	0.0908109	GOCC_ANCHORED_COMPONENT_OF_SYNAPTIC_VESICLE_MEMBRANE	YBX3	0.14572	0.00138231	GOMF_ACETYLGLUCOSAMINYLTRANSFERASE_ACTIVITY	YBX3	0.133035	0.00360587	KEGG_B_CELL_RECEPTOR_SIGNALING_PATHWAY	YBX3	-0.0227082	0.644865	HALLMARK_HYPOXIA	YBX3	0.472814	0
GOBP_ACTIN_NUCLEATION	LY96	0.414589	0	GOCC_AP_TYPE_MEMBRANE_COAT_ADAPTOR_COMPLEX	LY96	0.182399	5.2e-05	GOMF_ACETYLTRANSFERASE_ACTIVITY	LY96	-0.257315	5.98e-09	KEGG_BASAL_CELL_CARCINOMA	LY96	0.145635	0.00133125	HALLMARK_IL2_STAT5_SIGNALING	LY96	0.499605	0
GOBP_ACTIN_NUCLEATION	PGAM5	0.169533	0.000179747	GOCC_AP_TYPE_MEMBRANE_COAT_ADAPTOR_COMPLEX	PGAM5	0.345197	1.65e-15	GOMF_ACETYLTRANSFERASE_ACTIVITY	PGAM5	0.116585	0.0112282	KEGG_BASAL_CELL_CARCINOMA	PGAM5	-0.049837	0.295782	HALLMARK_IL2_STAT5_SIGNALING	PPIF	-0.0574745	0.224402
GOBP_ACTIN_NUCLEATION	PPIF	0.124271	0.0068623	GOCC_AP_TYPE_MEMBRANE_COAT_ADAPTOR_COMPLEX	PPIF	0.478948	0	GOMF_ACETYLTRANSFERASE_ACTIVITY	PPIF	0.056794	0.232448	KEGG_BASAL_CELL_CARCINOMA	PPIF	-0.0128363	0.798824	HALLMARK_IL2_STAT5_SIGNALING	PPM1B	0.142937	0.00152499
GOBP_ACTIN_NUCLEATION	SLC25A4	-0.0720274	0.127586	GOCC_AP_TYPE_MEMBRANE_COAT_ADAPTOR_COMPLEX	SLC25A4	0.176169	9.61e-05	GOMF_ACETYLTRANSFERASE_ACTIVITY	SLC25A4	0.142107	0.0018146	KEGG_BASAL_CELL_CARCINOMA	SLC25A4	-0.231638	1.74e-07	HALLMARK_IL2_STAT5_SIGNALING	SLC25A4	-0.25842	3.58904e-09
GOBP_ACTIN_NUCLEATION	TLR3	0.00974152	0.849759	GOCC_AP_TYPE_MEMBRANE_COAT_ADAPTOR_COMPLEX	TLR3	0.0775129	0.0982648	GOMF_ACETYLTRANSFERASE_ACTIVITY	TLR3	0.0385409	0.425696	KEGG_BASAL_CELL_CARCINOMA	TLR3	-0.0787367	0.0921743	HALLMARK_IL2_STAT5_SIGNALING	TLR3	0.351471	0
GOBP_ACTIN_NUCLEATION	VPS4B	0.200108	8.28e-06	GOCC_AP_TYPE_MEMBRANE_COAT_ADAPTOR_COMPLEX	VPS4B	0.250797	1.51e-08	GOMF_ACETYLTRANSFERASE_ACTIVITY	VPS4B	0.414697	0	KEGG_BASAL_CELL_CARCINOMA	VPS4B	0.0624073	0.186947	HALLMARK_IL2_STAT5_SIGNALING	VPS4B	0.235991	7.92857e-08
GOBP_ACTIN_NUCLEATION	YBX3	0.0364984	0.457589	GOCC_AP_TYPE_MEMBRANE_COAT_ADAPTOR_COMPLEX	YBX3	-0.196224	1.26e-05	GOMF_ACETYLTRANSFERASE_ACTIVITY	YBX3	-0.225859	4.03e-07	KEGG_BASAL_CELL_CARCINOMA	YBX3	0.0992928	0.0316787	HALLMARK_IL2_STAT5_SIGNALING	YBX3	0.196844	9.16327e-06
GOBP_ACTIN_POLYMERIZATION_OR_DEPOLYMERIZATION	LY96	0.368323	0	GOCC_APICAL_CORTEX	LY96	-0.00713921	0.891357	GOMF_ACID_AMINO_ACID_LIGASE_ACTIVITY	LY96	0.0701025	0.136991	KEGG_BASAL_TRANSCRIPTION_FACTORS	LY96	-0.00389103	0.939207	HALLMARK_IL6_JAK_STAT3_SIGNALING	LY96	0.638417	0
GOBP_ACTIN_POLYMERIZATION_OR_DEPOLYMERIZATION	PGAM5	0.0138364	0.786195	GOCC_APICAL_CORTEX	PGAM5	0.365244	0	GOMF_ACID_AMINO_ACID_LIGASE_ACTIVITY	PGAM5	0.343258	3.41e-15	KEGG_BASAL_TRANSCRIPTION_FACTORS	PGAM5	0.195876	1.17e-05	HALLMARK_IL6_JAK_STAT3_SIGNALING	PPIF	0.131653	0.00361593
GOBP_ACTIN_POLYMERIZATION_OR_DEPOLYMERIZATION	PPIF	0.0400423	0.412585	GOCC_APICAL_CORTEX	PPIF	0.277863	2.74e-10	GOMF_ACID_AMINO_ACID_LIGASE_ACTIVITY	PPIF	0.322164	1.42e-13	KEGG_BASAL_TRANSCRIPTION_FACTORS	PPIF	0.0149092	0.767286	HALLMARK_IL6_JAK_STAT3_SIGNALING	PPM1B	0.0391696	0.418145
GOBP_ACTIN_POLYMERIZATION_OR_DEPOLYMERIZATION	SLC25A4	-0.192633	1.84e-05	GOCC_APICAL_CORTEX	SLC25A4	0.174869	0.00010857	GOMF_ACID_AMINO_ACID_LIGASE_ACTIVITY	SLC25A4	0.0994256	0.0318219	KEGG_BASAL_TRANSCRIPTION_FACTORS	SLC25A4	0.0677094	0.149948	HALLMARK_IL6_JAK_STAT3_SIGNALING	SLC25A4	-0.370909	0
GOBP_ACTIN_POLYMERIZATION_OR_DEPOLYMERIZATION	TLR3	0.137383	0.00267094	GOCC_APICAL_CORTEX	TLR3	-0.0514892	0.281528	GOMF_ACID_AMINO_ACID_LIGASE_ACTIVITY	TLR3	-0.118259	0.0100693	KEGG_BASAL_TRANSCRIPTION_FACTORS	TLR3	-0.0526809	0.26987	HALLMARK_IL6_JAK_STAT3_SIGNALING	TLR3	0.25381	6.96e-09
GOBP_ACTIN_POLYMERIZATION_OR_DEPOLYMERIZATION	VPS4B	0.237104	9.7e-08	GOCC_APICAL_CORTEX	VPS4B	-0.234535	1.34e-07	GOMF_ACID_AMINO_ACID_LIGASE_ACTIVITY	VPS4B	-0.273284	5.62e-10	KEGG_BASAL_TRANSCRIPTION_FACTORS	VPS4B	0.331093	2.23e-14	HALLMARK_IL6_JAK_STAT3_SIGNALING	VPS4B	-0.00539327	0.91313
GOBP_ACTIN_POLYMERIZATION_OR_DEPOLYMERIZATION	YBX3	-0.0371622	0.449058	GOCC_APICAL_CORTEX	YBX3	-0.0602873	0.203396	GOMF_ACID_AMINO_ACID_LIGASE_ACTIVITY	YBX3	-0.120828	0.00849601	KEGG_BASAL_TRANSCRIPTION_FACTORS	YBX3	0.189446	2.32e-05	HALLMARK_IL6_JAK_STAT3_SIGNALING	YBX3	0.24808	1.55948e-08
GOBP_ACTION_POTENTIAL	LY96	0.0297396	0.549172	GOCC_APICAL_DENDRITE	LY96	-0.149578	0.00101433	GOMF_ACID_THIOL_LIGASE_ACTIVITY	LY96	-0.123033	0.00731127	KEGG_BASE_EXCISION_REPAIR	LY96	0.213186	1.68e-06	HALLMARK_INFLAMMATORY_RESPONSE	LY96	0.630433	0
GOBP_ACTION_POTENTIAL	PGAM5	-0.0962936	0.0385832	GOCC_APICAL_DENDRITE	PGAM5	0.0728385	0.121423	GOMF_ACID_THIOL_LIGASE_ACTIVITY	PGAM5	0.186869	3.29e-05	KEGG_BASE_EXCISION_REPAIR	PGAM5	0.387667	0	HALLMARK_INFLAMMATORY_RESPONSE	PPIF	0.095759	0.0377073
GOBP_ACTION_POTENTIAL	PPIF	-0.0127395	0.802891	GOCC_APICAL_DENDRITE	PPIF	0.104608	0.0236602	GOMF_ACID_THIOL_LIGASE_ACTIVITY	PPIF	0.290872	3.43e-11	KEGG_BASE_EXCISION_REPAIR	PPIF	0.330892	2.35e-14	HALLMARK_INFLAMMATORY_RESPONSE	PPM1B	0.113099	0.013093
GOBP_ACTION_POTENTIAL	SLC25A4	0.100504	0.0304586	GOCC_APICAL_DENDRITE	SLC25A4	0.202303	6.45e-06	GOMF_ACID_THIOL_LIGASE_ACTIVITY	SLC25A4	0.49409	0	KEGG_BASE_EXCISION_REPAIR	SLC25A4	-0.128216	0.00496546	HALLMARK_INFLAMMATORY_RESPONSE	SLC25A4	-0.339924	3.09767e-15
GOBP_ACTION_POTENTIAL	TLR3	0.159497	0.000442354	GOCC_APICAL_DENDRITE	TLR3	-0.0128393	0.799257	GOMF_ACID_THIOL_LIGASE_ACTIVITY	TLR3	0.144839	0.00146404	KEGG_BASE_EXCISION_REPAIR	TLR3	-0.247	2.21e-08	HALLMARK_INFLAMMATORY_RESPONSE	TLR3	0.264998	1.38641e-09
GOBP_ACTION_POTENTIAL	VPS4B	0.465092	0	GOCC_APICAL_DENDRITE	VPS4B	0.215635	1.4e-06	GOMF_ACID_THIOL_LIGASE_ACTIVITY	VPS4B	0.10327	0.0255493	KEGG_BASE_EXCISION_REPAIR	VPS4B	-0.385825	0	HALLMARK_INFLAMMATORY_RESPONSE	VPS4B	0.13813	0.00223677
GOBP_ACTION_POTENTIAL	YBX3	0.0604179	0.205801	GOCC_APICAL_DENDRITE	YBX3	-0.264298	2.17e-09	GOMF_ACID_THIOL_LIGASE_ACTIVITY	YBX3	-0.382368	0	KEGG_BASE_EXCISION_REPAIR	YBX3	0.265104	1.65e-09	HALLMARK_INFLAMMATORY_RESPONSE	YBX3	0.228631	2.05747e-07
GOBP_ACTIVATED_T_CELL_PROLIFERATION	LY96	0.608305	0	GOCC_APICAL_JUNCTION_COMPLEX	LY96	-0.3158	4.47e-13	GOMF_ACIDIC_AMINO_ACID_TRANSMEMBRANE_TRANSPORTER_ACTIVITY	LY96	0.236099	1.1e-07	KEGG_BETA_ALANINE_METABOLISM	LY96	-0.155821	0.000569864	HALLMARK_INTERFERON_ALPHA_RESPONSE	LY96	0.392254	0
GOBP_ACTIVATED_T_CELL_PROLIFERATION	PGAM5	-0.0277886	0.576763	GOCC_APICAL_JUNCTION_COMPLEX	PGAM5	-0.129737	0.0046307	GOMF_ACIDIC_AMINO_ACID_TRANSMEMBRANE_TRANSPORTER_ACTIVITY	PGAM5	0.346384	0	KEGG_BETA_ALANINE_METABOLISM	PGAM5	0.114635	0.0124893	HALLMARK_INTERFERON_ALPHA_RESPONSE	PPIF	-0.0138712	0.780091
GOBP_ACTIVATED_T_CELL_PROLIFERATION	PPIF	0.0816534	0.082073	GOCC_APICAL_JUNCTION_COMPLEX	PPIF	-0.172023	0.000142018	GOMF_ACIDIC_AMINO_ACID_TRANSMEMBRANE_TRANSPORTER_ACTIVITY	PPIF	0.248903	1.97e-08	KEGG_BETA_ALANINE_METABOLISM	PPIF	0.0290537	0.55171	HALLMARK_INTERFERON_ALPHA_RESPONSE	PPM1B	0.00603657	0.904284
GOBP_ACTIVATED_T_CELL_PROLIFERATION	SLC25A4	-0.309951	1.35e-12	GOCC_APICAL_JUNCTION_COMPLEX	SLC25A4	0.232477	1.75e-07	GOMF_ACIDIC_AMINO_ACID_TRANSMEMBRANE_TRANSPORTER_ACTIVITY	SLC25A4	0.0268295	0.584166	KEGG_BETA_ALANINE_METABOLISM	SLC25A4	0.410059	0	HALLMARK_INTERFERON_ALPHA_RESPONSE	SLC25A4	-0.316934	2.5e-13
GOBP_ACTIVATED_T_CELL_PROLIFERATION	TLR3	0.243224	4.33e-08	GOCC_APICAL_JUNCTION_COMPLEX	TLR3	0.282352	1.35e-10	GOMF_ACIDIC_AMINO_ACID_TRANSMEMBRANE_TRANSPORTER_ACTIVITY	TLR3	0.0374097	0.440178	KEGG_BETA_ALANINE_METABOLISM	TLR3	0.442368	0	HALLMARK_INTERFERON_ALPHA_RESPONSE	TLR3	0.307636	1.38121e-12
GOBP_ACTIVATED_T_CELL_PROLIFERATION	VPS4B	0.0871505	0.0624985	GOCC_APICAL_JUNCTION_COMPLEX	VPS4B	0.509459	0	GOMF_ACIDIC_AMINO_ACID_TRANSMEMBRANE_TRANSPORTER_ACTIVITY	VPS4B	0.0477389	0.319527	KEGG_BETA_ALANINE_METABOLISM	VPS4B	0.221423	6.24e-07	HALLMARK_INTERFERON_ALPHA_RESPONSE	VPS4B	-0.0352774	0.46857
GOBP_ACTIVATED_T_CELL_PROLIFERATION	YBX3	0.119064	0.00973349	GOCC_APICAL_JUNCTION_COMPLEX	YBX3	-0.114417	0.0129971	GOMF_ACIDIC_AMINO_ACID_TRANSMEMBRANE_TRANSPORTER_ACTIVITY	YBX3	-0.0878758	0.0594263	KEGG_BETA_ALANINE_METABOLISM	YBX3	-0.162219	0.000322227	HALLMARK_INTERFERON_ALPHA_RESPONSE	YBX3	-0.0241618	0.62614
GOBP_ACTIVATION_OF_ADENYLATE_CYCLASE_ACTIVITY	LY96	-0.0947678	0.0419221	GOCC_APICAL_PART_OF_CELL	LY96	-0.107038	0.0204703	GOMF_ACTIN_BINDING	LY96	0.21054	2.53e-06	KEGG_BIOSYNTHESIS_OF_UNSATURATED_FATTY_ACIDS	LY96	0.00219668	0.966576	HALLMARK_INTERFERON_GAMMA_RESPONSE	LY96	0.492049	0
GOBP_ACTIVATION_OF_ADENYLATE_CYCLASE_ACTIVITY	PGAM5	-0.256838	6.6e-09	GOCC_APICAL_PART_OF_CELL	PGAM5	-0.07505	0.110158	GOMF_ACTIN_BINDING	PGAM5	-0.130218	0.00442467	KEGG_BIOSYNTHESIS_OF_UNSATURATED_FATTY_ACIDS	PGAM5	0.286321	6.05e-11	HALLMARK_INTERFERON_GAMMA_RESPONSE	PPIF	0.00981083	0.843026
GOBP_ACTIVATION_OF_ADENYLATE_CYCLASE_ACTIVITY	PPIF	-0.286967	6.67e-11	GOCC_APICAL_PART_OF_CELL	PPIF	-0.0810957	0.0830564	GOMF_ACTIN_BINDING	PPIF	-0.0752324	0.109282	KEGG_BIOSYNTHESIS_OF_UNSATURATED_FATTY_ACIDS	PPIF	0.238966	6.57e-08	HALLMARK_INTERFERON_GAMMA_RESPONSE	PPM1B	0.058326	0.217462
GOBP_ACTIVATION_OF_ADENYLATE_CYCLASE_ACTIVITY	SLC25A4	0.0428202	0.379034	GOCC_APICAL_PART_OF_CELL	SLC25A4	0.25043	1.59e-08	GOMF_ACTIN_BINDING	SLC25A4	-0.212475	2.02e-06	KEGG_BIOSYNTHESIS_OF_UNSATURATED_FATTY_ACIDS	SLC25A4	0.40895	0	HALLMARK_INTERFERON_GAMMA_RESPONSE	SLC25A4	-0.341579	2.09764e-15
GOBP_ACTIVATION_OF_ADENYLATE_CYCLASE_ACTIVITY	TLR3	0.235365	1.22e-07	GOCC_APICAL_PART_OF_CELL	TLR3	0.558225	0	GOMF_ACTIN_BINDING	TLR3	0.130819	0.00424138	KEGG_BIOSYNTHESIS_OF_UNSATURATED_FATTY_ACIDS	TLR3	0.287456	5.05e-11	HALLMARK_INTERFERON_GAMMA_RESPONSE	TLR3	0.335694	6.04545e-15
GOBP_ACTIVATION_OF_ADENYLATE_CYCLASE_ACTIVITY	VPS4B	0.405922	0	GOCC_APICAL_PART_OF_CELL	VPS4B	0.547383	0	GOMF_ACTIN_BINDING	VPS4B	0.189428	2.53e-05	KEGG_BIOSYNTHESIS_OF_UNSATURATED_FATTY_ACIDS	VPS4B	0.199105	8.21e-06	HALLMARK_INTERFERON_GAMMA_RESPONSE	VPS4B	0.0154911	0.756002
GOBP_ACTIVATION_OF_ADENYLATE_CYCLASE_ACTIVITY	YBX3	-0.140959	0.0020316	GOCC_APICAL_PART_OF_CELL	YBX3	-0.0868767	0.0623839	GOMF_ACTIN_BINDING	YBX3	-0.00227191	0.965821	KEGG_BIOSYNTHESIS_OF_UNSATURATED_FATTY_ACIDS	YBX3	-0.110553	0.0162105	HALLMARK_INTERFERON_GAMMA_RESPONSE	YBX3	0.0292256	0.550415
GOBP_ACTIVATION_OF_CYSTEINE_TYPE_ENDOPEPTIDASE_ACTIVITY	LY96	0.610112	0	GOCC_APICAL_PLASMA_MEMBRANE	LY96	-0.0950914	0.0405408	GOMF_ACTIN_DEPENDENT_ATPASE_ACTIVITY	LY96	-0.0126402	0.801683	KEGG_BLADDER_CANCER	LY96	0.134563	0.00312138	HALLMARK_KRAS_SIGNALING_DN	LY96	0.229223	1.90846e-07
GOBP_ACTIVATION_OF_CYSTEINE_TYPE_ENDOPEPTIDASE_ACTIVITY	PGAM5	0.192028	1.97e-05	GOCC_APICAL_PLASMA_MEMBRANE	PGAM5	-0.057742	0.224136	GOMF_ACTIN_DEPENDENT_ATPASE_ACTIVITY	PGAM5	-0.0469258	0.328136	KEGG_BLADDER_CANCER	PGAM5	-0.00461214	0.9287	HALLMARK_KRAS_SIGNALING_DN	PPIF	0.116595	0.0104607
GOBP_ACTIVATION_OF_CYSTEINE_TYPE_ENDOPEPTIDASE_ACTIVITY	PPIF	0.285911	7.95e-11	GOCC_APICAL_PLASMA_MEMBRANE	PPIF	-0.0632468	0.181299	GOMF_ACTIN_DEPENDENT_ATPASE_ACTIVITY	PPIF	0.06402	0.176308	KEGG_BLADDER_CANCER	PPIF	-0.172037	0.000129259	HALLMARK_KRAS_SIGNALING_DN	PPM1B	0.0813204	0.0793242
GOBP_ACTIVATION_OF_CYSTEINE_TYPE_ENDOPEPTIDASE_ACTIVITY	SLC25A4	-0.137569	0.00263341	GOCC_APICAL_PLASMA_MEMBRANE	SLC25A4	0.257504	5.8e-09	GOMF_ACTIN_DEPENDENT_ATPASE_ACTIVITY	SLC25A4	-0.0229409	0.642155	KEGG_BLADDER_CANCER	SLC25A4	-0.148175	0.00108533	HALLMARK_KRAS_SIGNALING_DN	SLC25A4	-0.0918669	0.047043
GOBP_ACTIVATION_OF_CYSTEINE_TYPE_ENDOPEPTIDASE_ACTIVITY	TLR3	0.300298	7.27e-12	GOCC_APICAL_PLASMA_MEMBRANE	TLR3	0.550212	0	GOMF_ACTIN_DEPENDENT_ATPASE_ACTIVITY	TLR3	0.0449224	0.350108	KEGG_BLADDER_CANCER	TLR3	0.26794	1.08e-09	HALLMARK_KRAS_SIGNALING_DN	TLR3	-0.0201845	0.682277
GOBP_ACTIVATION_OF_CYSTEINE_TYPE_ENDOPEPTIDASE_ACTIVITY	VPS4B	0.0885232	0.0582727	GOCC_APICAL_PLASMA_MEMBRANE	VPS4B	0.498889	0	GOMF_ACTIN_DEPENDENT_ATPASE_ACTIVITY	VPS4B	0.0943149	0.0423505	KEGG_BLADDER_CANCER	VPS4B	0.189567	2.28e-05	HALLMARK_KRAS_SIGNALING_DN	VPS4B	-0.0150649	0.761885
GOBP_ACTIVATION_OF_CYSTEINE_TYPE_ENDOPEPTIDASE_ACTIVITY	YBX3	0.345899	1.77e-15	GOCC_APICAL_PLASMA_MEMBRANE	YBX3	-0.0827303	0.0768026	GOMF_ACTIN_DEPENDENT_ATPASE_ACTIVITY	YBX3	-0.206046	4.24e-06	KEGG_BLADDER_CANCER	YBX3	0.304421	2.91e-12	HALLMARK_KRAS_SIGNALING_DN	YBX3	0.0347872	0.474134
GOBP_ACTIVATION_OF_CYSTEINE_TYPE_ENDOPEPTIDASE_ACTIVITY_INVOLVED_IN_APOPTOTIC_PROCESS	LY96	0.45291	0	GOCC_APICOLATERAL_PLASMA_MEMBRANE	LY96	-0.0695152	0.140539	GOMF_ACTIN_FILAMENT_BINDING	LY96	0.251283	1.41e-08	KEGG_BUTANOATE_METABOLISM	LY96	-0.183978	4.05e-05	HALLMARK_KRAS_SIGNALING_UP	LY96	0.497689	0
GOBP_ACTIVATION_OF_CYSTEINE_TYPE_ENDOPEPTIDASE_ACTIVITY_INVOLVED_IN_APOPTOTIC_PROCESS	PGAM5	0.207214	3.75e-06	GOCC_APICOLATERAL_PLASMA_MEMBRANE	PGAM5	0.0869154	0.0622624	GOMF_ACTIN_FILAMENT_BINDING	PGAM5	-0.0565794	0.234371	KEGG_BUTANOATE_METABOLISM	PGAM5	0.223652	4.74e-07	HALLMARK_KRAS_SIGNALING_UP	PPIF	-0.0186276	0.703633
GOBP_ACTIVATION_OF_CYSTEINE_TYPE_ENDOPEPTIDASE_ACTIVITY_INVOLVED_IN_APOPTOTIC_PROCESS	PPIF	0.0734788	0.119716	GOCC_APICOLATERAL_PLASMA_MEMBRANE	PPIF	0.0482219	0.314703	GOMF_ACTIN_FILAMENT_BINDING	PPIF	-0.0318355	0.514342	KEGG_BUTANOATE_METABOLISM	PPIF	0.245002	2.91e-08	HALLMARK_KRAS_SIGNALING_UP	PPM1B	0.228316	2.13664e-07
GOBP_ACTIVATION_OF_CYSTEINE_TYPE_ENDOPEPTIDASE_ACTIVITY_INVOLVED_IN_APOPTOTIC_PROCESS	SLC25A4	-0.132028	0.00396655	GOCC_APICOLATERAL_PLASMA_MEMBRANE	SLC25A4	0.194824	1.45e-05	GOMF_ACTIN_FILAMENT_BINDING	SLC25A4	-0.245842	3.01e-08	KEGG_BUTANOATE_METABOLISM	SLC25A4	0.587952	0	HALLMARK_KRAS_SIGNALING_UP	SLC25A4	-0.194711	1.14783e-05
GOBP_ACTIVATION_OF_CYSTEINE_TYPE_ENDOPEPTIDASE_ACTIVITY_INVOLVED_IN_APOPTOTIC_PROCESS	TLR3	0.290532	3.74e-11	GOCC_APICOLATERAL_PLASMA_MEMBRANE	TLR3	0.185113	3.96e-05	GOMF_ACTIN_FILAMENT_BINDING	TLR3	0.0679695	0.149839	KEGG_BUTANOATE_METABOLISM	TLR3	0.295556	1.32e-11	HALLMARK_KRAS_SIGNALING_UP	TLR3	0.302803	3.2549e-12
GOBP_ACTIVATION_OF_CYSTEINE_TYPE_ENDOPEPTIDASE_ACTIVITY_INVOLVED_IN_APOPTOTIC_PROCESS	VPS4B	0.0167766	0.740404	GOCC_APICOLATERAL_PLASMA_MEMBRANE	VPS4B	0.245596	3.11e-08	GOMF_ACTIN_FILAMENT_BINDING	VPS4B	0.0583327	0.21976	KEGG_BUTANOATE_METABOLISM	VPS4B	0.240644	5.26e-08	HALLMARK_KRAS_SIGNALING_UP	VPS4B	0.375888	0
GOBP_ACTIVATION_OF_CYSTEINE_TYPE_ENDOPEPTIDASE_ACTIVITY_INVOLVED_IN_APOPTOTIC_PROCESS	YBX3	0.135631	0.00304202	GOCC_APICOLATERAL_PLASMA_MEMBRANE	YBX3	0.195875	1.3e-05	GOMF_ACTIN_FILAMENT_BINDING	YBX3	-0.0124387	0.804582	KEGG_BUTANOATE_METABOLISM	YBX3	-0.237208	8.27e-08	HALLMARK_KRAS_SIGNALING_UP	YBX3	0.171052	0.000126707
GOBP_ACTIVATION_OF_GTPASE_ACTIVITY	LY96	-0.047633	0.324655	GOCC_ASTER	LY96	0.175437	0.000102764	GOMF_ACTIN_MONOMER_BINDING	LY96	0.262551	2.79e-09	KEGG_CALCIUM_SIGNALING_PATHWAY	LY96	0.144789	0.00142585	HALLMARK_MITOTIC_SPINDLE	LY96	-0.022946	0.643607
GOBP_ACTIVATION_OF_GTPASE_ACTIVITY	PGAM5	-0.15723	0.00053767	GOCC_ASTER	PGAM5	0.0849699	0.06873	GOMF_ACTIN_MONOMER_BINDING	PGAM5	0.0599934	0.206377	KEGG_CALCIUM_SIGNALING_PATHWAY	PGAM5	-0.208518	2.87e-06	HALLMARK_MITOTIC_SPINDLE	PPIF	-0.13316	0.00325737
GOBP_ACTIVATION_OF_GTPASE_ACTIVITY	PPIF	-0.190179	2.38e-05	GOCC_ASTER	PPIF	0.251457	1.38e-08	GOMF_ACTIN_MONOMER_BINDING	PPIF	-0.029322	0.548501	KEGG_CALCIUM_SIGNALING_PATHWAY	PPIF	-0.0639636	0.175549	HALLMARK_MITOTIC_SPINDLE	PPM1B	0.251615	9.3913e-09
GOBP_ACTIVATION_OF_GTPASE_ACTIVITY	SLC25A4	-0.118824	0.00989051	GOCC_ASTER	SLC25A4	-0.235988	1.12e-07	GOMF_ACTIN_MONOMER_BINDING	SLC25A4	0.0277336	0.571362	KEGG_CALCIUM_SIGNALING_PATHWAY	SLC25A4	-0.115239	0.0120289	HALLMARK_MITOTIC_SPINDLE	SLC25A4	-0.298523	6.79747e-12
GOBP_ACTIVATION_OF_GTPASE_ACTIVITY	TLR3	0.0763815	0.10508	GOCC_ASTER	TLR3	0.0537671	0.259425	GOMF_ACTIN_MONOMER_BINDING	TLR3	0.052384	0.272405	KEGG_CALCIUM_SIGNALING_PATHWAY	TLR3	0.0943893	0.041469	HALLMARK_MITOTIC_SPINDLE	TLR3	0.184428	3.41748e-05
GOBP_ACTIVATION_OF_GTPASE_ACTIVITY	VPS4B	0.211422	2.31e-06	GOCC_ASTER	VPS4B	0.117621	0.0106071	GOMF_ACTIN_MONOMER_BINDING	VPS4B	0.210221	2.62e-06	KEGG_CALCIUM_SIGNALING_PATHWAY	VPS4B	0.316342	3.5e-13	HALLMARK_MITOTIC_SPINDLE	VPS4B	0.353752	0
GOBP_ACTIVATION_OF_GTPASE_ACTIVITY	YBX3	-0.154012	0.000707227	GOCC_ASTER	YBX3	0.0697955	0.138911	GOMF_ACTIN_MONOMER_BINDING	YBX3	0.0156717	0.754208	KEGG_CALCIUM_SIGNALING_PATHWAY	YBX3	-0.0113214	0.82335	HALLMARK_MITOTIC_SPINDLE	YBX3	-0.118455	0.00922046
GOBP_ACTIVATION_OF_INNATE_IMMUNE_RESPONSE	LY96	0.57342	0	GOCC_ASTROCYTE_PROJECTION	LY96	-0.172299	0.000138543	GOMF_ACTININ_BINDING	LY96	0.0183345	0.71235	KEGG_CARDIAC_MUSCLE_CONTRACTION	LY96	0.198853	8.42e-06	HALLMARK_MTORC1_SIGNALING	LY96	0.468087	0
GOBP_ACTIVATION_OF_INNATE_IMMUNE_RESPONSE	PGAM5	0.314391	6.08e-13	GOCC_ASTROCYTE_PROJECTION	PGAM5	-0.101786	0.0278885	GOMF_ACTININ_BINDING	PGAM5	-0.289372	4.38e-11	KEGG_CARDIAC_MUSCLE_CONTRACTION	PGAM5	0.339866	4.2e-15	HALLMARK_MTORC1_SIGNALING	PPIF	0.483079	0
GOBP_ACTIVATION_OF_INNATE_IMMUNE_RESPONSE	PPIF	0.234695	1.33e-07	GOCC_ASTROCYTE_PROJECTION	PPIF	-0.230721	2.19e-07	GOMF_ACTININ_BINDING	PPIF	-0.299921	7.53e-12	KEGG_CARDIAC_MUSCLE_CONTRACTION	PPIF	0.389012	0	HALLMARK_MTORC1_SIGNALING	PPM1B	0.27511	3.13443e-10
GOBP_ACTIVATION_OF_INNATE_IMMUNE_RESPONSE	SLC25A4	-0.197226	1.13e-05	GOCC_ASTROCYTE_PROJECTION	SLC25A4	0.180974	5.98e-05	GOMF_ACTININ_BINDING	SLC25A4	-0.151383	0.000864522	KEGG_CARDIAC_MUSCLE_CONTRACTION	SLC25A4	0.209645	2.53e-06	HALLMARK_MTORC1_SIGNALING	SLC25A4	0.128779	0.00447859
GOBP_ACTIVATION_OF_INNATE_IMMUNE_RESPONSE	TLR3	0.0967892	0.0375439	GOCC_ASTROCYTE_PROJECTION	TLR3	0.365359	0	GOMF_ACTININ_BINDING	TLR3	0.0100556	0.842666	KEGG_CARDIAC_MUSCLE_CONTRACTION	TLR3	-0.349611	0	HALLMARK_MTORC1_SIGNALING	TLR3	0.185598	3.04886e-05
GOBP_ACTIVATION_OF_INNATE_IMMUNE_RESPONSE	VPS4B	0.00750757	0.884634	GOCC_ASTROCYTE_PROJECTION	VPS4B	0.605949	0	GOMF_ACTININ_BINDING	VPS4B	0.0399933	0.407793	KEGG_CARDIAC_MUSCLE_CONTRACTION	VPS4B	-0.339181	4.2e-15	HALLMARK_MTORC1_SIGNALING	VPS4B	0.168183	0.000165536
GOBP_ACTIVATION_OF_INNATE_IMMUNE_RESPONSE	YBX3	0.125539	0.00628821	GOCC_ASTROCYTE_PROJECTION	YBX3	-0.0231444	0.641529	GOMF_ACTININ_BINDING	YBX3	0.132234	0.00382321	KEGG_CARDIAC_MUSCLE_CONTRACTION	YBX3	0.125026	0.00622796	HALLMARK_MTORC1_SIGNALING	YBX3	0.212603	1.49462e-06
GOBP_ACTIVATION_OF_JANUS_KINASE_ACTIVITY	LY96	0.344366	1.77e-15	GOCC_ATPASE_COMPLEX	LY96	-0.297905	1.04e-11	GOMF_ACTIVATING_TRANSCRIPTION_FACTOR_BINDING	LY96	-0.21449	1.59e-06	KEGG_CELL_ADHESION_MOLECULES_CAMS	LY96	0.449483	0	HALLMARK_MYC_TARGETS_V1	LY96	0.260336	2.76226e-09
GOBP_ACTIVATION_OF_JANUS_KINASE_ACTIVITY	PGAM5	0.0591759	0.215714	GOCC_ATPASE_COMPLEX	PGAM5	-0.0938234	0.0434043	GOMF_ACTIVATING_TRANSCRIPTION_FACTOR_BINDING	PGAM5	-0.366133	0	KEGG_CELL_ADHESION_MOLECULES_CAMS	PGAM5	-0.076261	0.103262	HALLMARK_MYC_TARGETS_V1	PPIF	0.246797	1.84576e-08
GOBP_ACTIVATION_OF_JANUS_KINASE_ACTIVITY	PPIF	0.137664	0.00261435	GOCC_ATPASE_COMPLEX	PPIF	-0.233865	1.46e-07	GOMF_ACTIVATING_TRANSCRIPTION_FACTOR_BINDING	PPIF	-0.417469	0	KEGG_CELL_ADHESION_MOLECULES_CAMS	PPIF	-0.00871502	0.862086	HALLMARK_MYC_TARGETS_V1	PPM1B	0.0536485	0.258984
GOBP_ACTIVATION_OF_JANUS_KINASE_ACTIVITY	SLC25A4	-0.121478	0.00829083	GOCC_ATPASE_COMPLEX	SLC25A4	-0.154003	0.000704978	GOMF_ACTIVATING_TRANSCRIPTION_FACTOR_BINDING	SLC25A4	-0.14561	0.00137762	KEGG_CELL_ADHESION_MOLECULES_CAMS	SLC25A4	-0.200039	7.38e-06	HALLMARK_MYC_TARGETS_V1	SLC25A4	0.0227544	0.64576
GOBP_ACTIVATION_OF_JANUS_KINASE_ACTIVITY	TLR3	0.234733	1.32e-07	GOCC_ATPASE_COMPLEX	TLR3	-0.180927	6.02e-05	GOMF_ACTIVATING_TRANSCRIPTION_FACTOR_BINDING	TLR3	0.228398	2.94e-07	KEGG_CELL_ADHESION_MOLECULES_CAMS	TLR3	0.409929	0	HALLMARK_MYC_TARGETS_V1	TLR3	-0.00304302	0.953553
GOBP_ACTIVATION_OF_JANUS_KINASE_ACTIVITY	VPS4B	-0.0224288	0.655183	GOCC_ATPASE_COMPLEX	VPS4B	0.11649	0.011401	GOMF_ACTIVATING_TRANSCRIPTION_FACTOR_BINDING	VPS4B	0.387004	0	KEGG_CELL_ADHESION_MOLECULES_CAMS	VPS4B	0.224145	4.47e-07	HALLMARK_MYC_TARGETS_V1	VPS4B	0.0820313	0.0767424
GOBP_ACTIVATION_OF_JANUS_KINASE_ACTIVITY	YBX3	-0.0851836	0.0689812	GOCC_ATPASE_COMPLEX	YBX3	-0.0391013	0.420115	GOMF_ACTIVATING_TRANSCRIPTION_FACTOR_BINDING	YBX3	-0.069814	0.138668	KEGG_CELL_ADHESION_MOLECULES_CAMS	YBX3	0.0112323	0.824607	HALLMARK_MYC_TARGETS_V1	YBX3	0.365415	0
GOBP_ACTIVATION_OF_JNKK_ACTIVITY	LY96	-0.127942	0.00531328	GOCC_ATPASE_DEPENDENT_TRANSMEMBRANE_TRANSPORT_COMPLEX	LY96	-0.193498	1.67e-05	GOMF_ACTIVE_ION_TRANSMEMBRANE_TRANSPORTER_ACTIVITY	LY96	-0.033612	0.490366	KEGG_CELL_CYCLE	LY96	0.311593	8.28e-13	HALLMARK_MYC_TARGETS_V2	LY96	0.183505	3.76206e-05
GOBP_ACTIVATION_OF_JNKK_ACTIVITY	PGAM5	-0.0890694	0.0566486	GOCC_ATPASE_DEPENDENT_TRANSMEMBRANE_TRANSPORT_COMPLEX	PGAM5	0.188499	2.8e-05	GOMF_ACTIVE_ION_TRANSMEMBRANE_TRANSPORTER_ACTIVITY	PGAM5	0.0570846	0.230039	KEGG_CELL_CYCLE	PGAM5	0.210085	2.41e-06	HALLMARK_MYC_TARGETS_V2	PPIF	0.380389	0
GOBP_ACTIVATION_OF_JNKK_ACTIVITY	PPIF	-0.234958	1.28e-07	GOCC_ATPASE_DEPENDENT_TRANSMEMBRANE_TRANSPORT_COMPLEX	PPIF	0.0569954	0.230691	GOMF_ACTIVE_ION_TRANSMEMBRANE_TRANSPORTER_ACTIVITY	PPIF	0.0736505	0.117213	KEGG_CELL_CYCLE	PPIF	0.223716	4.72e-07	HALLMARK_MYC_TARGETS_V2	PPM1B	-0.0666342	0.156274
GOBP_ACTIVATION_OF_JNKK_ACTIVITY	SLC25A4	-0.326819	6.15e-14	GOCC_ATPASE_DEPENDENT_TRANSMEMBRANE_TRANSPORT_COMPLEX	SLC25A4	0.245096	3.32e-08	GOMF_ACTIVE_ION_TRANSMEMBRANE_TRANSPORTER_ACTIVITY	SLC25A4	0.144721	0.00147825	KEGG_CELL_CYCLE	SLC25A4	-0.262824	2.32e-09	HALLMARK_MYC_TARGETS_V2	SLC25A4	0.0223471	0.650482
GOBP_ACTIVATION_OF_JNKK_ACTIVITY	TLR3	-0.0147034	0.77275	GOCC_ATPASE_DEPENDENT_TRANSMEMBRANE_TRANSPORT_COMPLEX	TLR3	-0.0775793	0.0979689	GOMF_ACTIVE_ION_TRANSMEMBRANE_TRANSPORTER_ACTIVITY	TLR3	0.439968	0	KEGG_CELL_CYCLE	TLR3	0.0512232	0.283513	HALLMARK_MYC_TARGETS_V2	TLR3	-0.144999	0.00129214
GOBP_ACTIVATION_OF_JNKK_ACTIVITY	VPS4B	-0.24786	2.31e-08	GOCC_ATPASE_DEPENDENT_TRANSMEMBRANE_TRANSPORT_COMPLEX	VPS4B	-0.161627	0.000367145	GOMF_ACTIVE_ION_TRANSMEMBRANE_TRANSPORTER_ACTIVITY	VPS4B	0.158622	0.000468348	KEGG_CELL_CYCLE	VPS4B	0.172519	0.000123484	HALLMARK_MYC_TARGETS_V2	VPS4B	-0.226261	2.75188e-07
GOBP_ACTIVATION_OF_JNKK_ACTIVITY	YBX3	-0.000481682	0.992644	GOCC_ATPASE_DEPENDENT_TRANSMEMBRANE_TRANSPORT_COMPLEX	YBX3	-0.0376869	0.438096	GOMF_ACTIVE_ION_TRANSMEMBRANE_TRANSPORTER_ACTIVITY	YBX3	-0.145185	0.00142461	KEGG_CELL_CYCLE	YBX3	0.194649	1.34e-05	HALLMARK_MYC_TARGETS_V2	YBX3	0.397547	0
GOBP_ACTIVATION_OF_JUN_KINASE_ACTIVITY	LY96	0.219482	8.9e-07	GOCC_AUTOLYSOSOME	LY96	0.113066	0.0141334	GOMF_ACTIVE_TRANSMEMBRANE_TRANSPORTER_ACTIVITY	LY96	-0.0401885	0.405514	KEGG_CHEMOKINE_SIGNALING_PATHWAY	LY96	0.486356	0	HALLMARK_MYOGENESIS	LY96	0.128354	0.00460169
GOBP_ACTIVATION_OF_JUN_KINASE_ACTIVITY	PGAM5	-0.155642	0.000615786	GOCC_AUTOLYSOSOME	PGAM5	0.207589	3.57e-06	GOMF_ACTIVE_TRANSMEMBRANE_TRANSPORTER_ACTIVITY	PGAM5	0.051958	0.276582	KEGG_CHEMOKINE_SIGNALING_PATHWAY	PGAM5	-0.071589	0.127048	HALLMARK_MYOGENESIS	PPIF	-0.109436	0.0165115
GOBP_ACTIVATION_OF_JUN_KINASE_ACTIVITY	PPIF	-0.148902	0.0010804	GOCC_AUTOLYSOSOME	PPIF	0.303381	4.06e-12	GOMF_ACTIVE_TRANSMEMBRANE_TRANSPORTER_ACTIVITY	PPIF	0.0484287	0.312321	KEGG_CHEMOKINE_SIGNALING_PATHWAY	PPIF	-0.0353786	0.464395	HALLMARK_MYOGENESIS	PPM1B	-0.105104	0.0215666
GOBP_ACTIVATION_OF_JUN_KINASE_ACTIVITY	SLC25A4	-0.508082	0	GOCC_AUTOLYSOSOME	SLC25A4	0.37792	0	GOMF_ACTIVE_TRANSMEMBRANE_TRANSPORTER_ACTIVITY	SLC25A4	0.15171	0.000841645	KEGG_CHEMOKINE_SIGNALING_PATHWAY	SLC25A4	-0.253555	8.86e-09	HALLMARK_MYOGENESIS	SLC25A4	-0.0574993	0.224402
GOBP_ACTIVATION_OF_JUN_KINASE_ACTIVITY	TLR3	0.0136648	0.788792	GOCC_AUTOLYSOSOME	TLR3	0.338176	6.25e-15	GOMF_ACTIVE_TRANSMEMBRANE_TRANSPORTER_ACTIVITY	TLR3	0.429371	0	KEGG_CHEMOKINE_SIGNALING_PATHWAY	TLR3	0.298535	7.94e-12	HALLMARK_MYOGENESIS	TLR3	-0.0586565	0.215153
GOBP_ACTIVATION_OF_JUN_KINASE_ACTIVITY	VPS4B	-0.190863	2.22e-05	GOCC_AUTOLYSOSOME	VPS4B	0.444586	0	GOMF_ACTIVE_TRANSMEMBRANE_TRANSPORTER_ACTIVITY	VPS4B	0.160277	0.000405851	KEGG_CHEMOKINE_SIGNALING_PATHWAY	VPS4B	0.240443	5.4e-08	HALLMARK_MYOGENESIS	VPS4B	-0.0351252	0.46996
GOBP_ACTIVATION_OF_JUN_KINASE_ACTIVITY	YBX3	0.0813625	0.0832134	GOCC_AUTOLYSOSOME	YBX3	-0.128892	0.00491543	GOMF_ACTIVE_TRANSMEMBRANE_TRANSPORTER_ACTIVITY	YBX3	-0.145742	0.00136326	KEGG_CHEMOKINE_SIGNALING_PATHWAY	YBX3	0.045661	0.340155	HALLMARK_MYOGENESIS	YBX3	0.160064	0.000349743
GOBP_ACTIVATION_OF_MAPK_ACTIVITY	LY96	0.416744	0	GOCC_AUTOPHAGOSOME	LY96	0.215238	1.46e-06	GOMF_ACTIVIN_ACTIVATED_RECEPTOR_ACTIVITY	LY96	-0.0748854	0.111002	KEGG_CHRONIC_MYELOID_LEUKEMIA	LY96	0.134795	0.00306929	HALLMARK_NOTCH_SIGNALING	LY96	0.195391	1.0723e-05
GOBP_ACTIVATION_OF_MAPK_ACTIVITY	PGAM5	-0.000465707	0.992841	GOCC_AUTOPHAGOSOME	PGAM5	0.118792	0.00981509	GOMF_ACTIVIN_ACTIVATED_RECEPTOR_ACTIVITY	PGAM5	-0.251579	1.36e-08	KEGG_CHRONIC_MYELOID_LEUKEMIA	PGAM5	-0.112356	0.0144483	HALLMARK_NOTCH_SIGNALING	PPIF	-0.146805	0.00111676
GOBP_ACTIVATION_OF_MAPK_ACTIVITY	PPIF	0.0219189	0.662754	GOCC_AUTOPHAGOSOME	PPIF	0.315466	4.74e-13	GOMF_ACTIVIN_ACTIVATED_RECEPTOR_ACTIVITY	PPIF	-0.172573	0.000133428	KEGG_CHRONIC_MYELOID_LEUKEMIA	PPIF	-0.160019	0.000391821	HALLMARK_NOTCH_SIGNALING	PPM1B	0.0453718	0.344856
GOBP_ACTIVATION_OF_MAPK_ACTIVITY	SLC25A4	-0.249065	1.96e-08	GOCC_AUTOPHAGOSOME	SLC25A4	0.200124	8.22e-06	GOMF_ACTIVIN_ACTIVATED_RECEPTOR_ACTIVITY	SLC25A4	0.0920471	0.0479123	KEGG_CHRONIC_MYELOID_LEUKEMIA	SLC25A4	-0.134339	0.00316981	HALLMARK_NOTCH_SIGNALING	SLC25A4	-0.101537	0.0269453
GOBP_ACTIVATION_OF_MAPK_ACTIVITY	TLR3	0.254393	9.33e-09	GOCC_AUTOPHAGOSOME	TLR3	0.152483	0.000797232	GOMF_ACTIVIN_ACTIVATED_RECEPTOR_ACTIVITY	TLR3	0.22864	2.85e-07	KEGG_CHRONIC_MYELOID_LEUKEMIA	TLR3	0.258795	4.13e-09	HALLMARK_NOTCH_SIGNALING	TLR3	0.237816	6.192e-08
GOBP_ACTIVATION_OF_MAPK_ACTIVITY	VPS4B	0.231099	2.11e-07	GOCC_AUTOPHAGOSOME	VPS4B	0.460855	0	GOMF_ACTIVIN_ACTIVATED_RECEPTOR_ACTIVITY	VPS4B	0.573269	0	KEGG_CHRONIC_MYELOID_LEUKEMIA	VPS4B	0.459059	0	HALLMARK_NOTCH_SIGNALING	VPS4B	0.254373	6.45536e-09
GOBP_ACTIVATION_OF_MAPK_ACTIVITY	YBX3	0.179211	7.2e-05	GOCC_AUTOPHAGOSOME	YBX3	-0.195237	1.39e-05	GOMF_ACTIVIN_ACTIVATED_RECEPTOR_ACTIVITY	YBX3	-0.0536063	0.260824	KEGG_CHRONIC_MYELOID_LEUKEMIA	YBX3	0.0761736	0.103654	HALLMARK_NOTCH_SIGNALING	YBX3	0.201514	5.42069e-06
GOBP_ACTIVATION_OF_MAPKK_ACTIVITY	LY96	-0.080516	0.0866212	GOCC_AUTOPHAGOSOME_MEMBRANE	LY96	0.181415	5.74e-05	GOMF_ACTIVIN_BINDING	LY96	-0.0922764	0.0473192	KEGG_CIRCADIAN_RHYTHM_MAMMAL	LY96	-0.424562	0	HALLMARK_OXIDATIVE_PHOSPHORYLATION	LY96	0.0296316	0.544875
GOBP_ACTIVATION_OF_MAPKK_ACTIVITY	PGAM5	-0.256955	6.49e-09	GOCC_AUTOPHAGOSOME_MEMBRANE	PGAM5	0.117783	0.0104932	GOMF_ACTIVIN_BINDING	PGAM5	-0.292985	2.42e-11	KEGG_CIRCADIAN_RHYTHM_MAMMAL	PGAM5	-0.256298	5.97e-09	HALLMARK_OXIDATIVE_PHOSPHORYLATION	PPIF	0.4866	0
GOBP_ACTIVATION_OF_MAPKK_ACTIVITY	PPIF	-0.25479	8.81e-09	GOCC_AUTOPHAGOSOME_MEMBRANE	PPIF	0.214459	1.6e-06	GOMF_ACTIVIN_BINDING	PPIF	-0.369904	0	KEGG_CIRCADIAN_RHYTHM_MAMMAL	PPIF	-0.442933	0	HALLMARK_OXIDATIVE_PHOSPHORYLATION	PPM1B	0.0660024	0.160495
GOBP_ACTIVATION_OF_MAPKK_ACTIVITY	SLC25A4	-0.139817	0.00221879	GOCC_AUTOPHAGOSOME_MEMBRANE	SLC25A4	0.242234	4.89e-08	GOMF_ACTIVIN_BINDING	SLC25A4	-0.0391628	0.417707	KEGG_CIRCADIAN_RHYTHM_MAMMAL	SLC25A4	-0.0107426	0.830541	HALLMARK_OXIDATIVE_PHOSPHORYLATION	SLC25A4	0.583391	0
GOBP_ACTIVATION_OF_MAPKK_ACTIVITY	TLR3	0.322269	1.42e-13	GOCC_AUTOPHAGOSOME_MEMBRANE	TLR3	-0.0245313	0.622229	GOMF_ACTIVIN_BINDING	TLR3	0.155997	0.000586128	KEGG_CIRCADIAN_RHYTHM_MAMMAL	TLR3	0.104354	0.0236405	HALLMARK_OXIDATIVE_PHOSPHORYLATION	TLR3	-0.0391025	0.418289
GOBP_ACTIVATION_OF_MAPKK_ACTIVITY	VPS4B	0.476403	0	GOCC_AUTOPHAGOSOME_MEMBRANE	VPS4B	0.273728	5.22e-10	GOMF_ACTIVIN_BINDING	VPS4B	0.394083	0	KEGG_CIRCADIAN_RHYTHM_MAMMAL	VPS4B	0.0101682	0.840757	HALLMARK_OXIDATIVE_PHOSPHORYLATION	VPS4B	-0.0540333	0.255556
GOBP_ACTIVATION_OF_MAPKK_ACTIVITY	YBX3	-0.153313	0.00074988	GOCC_AUTOPHAGOSOME_MEMBRANE	YBX3	-0.0937853	0.0434893	GOMF_ACTIVIN_BINDING	YBX3	0.0838264	0.0728588	KEGG_CIRCADIAN_RHYTHM_MAMMAL	YBX3	-0.00610243	0.904813	HALLMARK_OXIDATIVE_PHOSPHORYLATION	YBX3	-0.0472204	0.32615
GOBP_ACTIVATION_OF_MAPKKK_ACTIVITY	LY96	-0.110981	0.0163383	GOCC_AXOLEMMA	LY96	-0.185702	3.73e-05	GOMF_ACTIVIN_RECEPTOR_BINDING	LY96	-0.104036	0.0244245	KEGG_CITRATE_CYCLE_TCA_CYCLE	LY96	-0.108077	0.018829	HALLMARK_P53_PATHWAY	LY96	0.397949	0
GOBP_ACTIVATION_OF_MAPKKK_ACTIVITY	PGAM5	-0.0477174	0.323759	GOCC_AXOLEMMA	PGAM5	-0.137502	0.00261038	GOMF_ACTIVIN_RECEPTOR_BINDING	PGAM5	-0.206701	3.92e-06	KEGG_CITRATE_CYCLE_TCA_CYCLE	PGAM5	0.377175	0	HALLMARK_P53_PATHWAY	PPIF	0.0569409	0.228945
GOBP_ACTIVATION_OF_MAPKKK_ACTIVITY	PPIF	-0.0569497	0.234542	GOCC_AXOLEMMA	PPIF	-0.194929	1.44e-05	GOMF_ACTIVIN_RECEPTOR_BINDING	PPIF	-0.0257129	0.600448	KEGG_CITRATE_CYCLE_TCA_CYCLE	PPIF	0.460114	0	HALLMARK_P53_PATHWAY	PPM1B	-0.2163	9.57818e-07
GOBP_ACTIVATION_OF_MAPKKK_ACTIVITY	SLC25A4	0.0627472	0.18785	GOCC_AXOLEMMA	SLC25A4	0.16799	0.000206896	GOMF_ACTIVIN_RECEPTOR_BINDING	SLC25A4	0.155204	0.000626917	KEGG_CITRATE_CYCLE_TCA_CYCLE	SLC25A4	0.657214	0	HALLMARK_P53_PATHWAY	SLC25A4	-0.113567	0.0127325
GOBP_ACTIVATION_OF_MAPKKK_ACTIVITY	TLR3	-0.174134	0.000117168	GOCC_AXOLEMMA	TLR3	0.237863	8.72e-08	GOMF_ACTIVIN_RECEPTOR_BINDING	TLR3	-0.0639125	0.177099	KEGG_CITRATE_CYCLE_TCA_CYCLE	TLR3	0.179942	6.04e-05	HALLMARK_P53_PATHWAY	TLR3	0.170135	0.000138018
GOBP_ACTIVATION_OF_MAPKKK_ACTIVITY	VPS4B	-0.121361	0.00835465	GOCC_AXOLEMMA	VPS4B	0.430664	0	GOMF_ACTIVIN_RECEPTOR_BINDING	VPS4B	0.27771	2.84e-10	KEGG_CITRATE_CYCLE_TCA_CYCLE	VPS4B	0.31417	5.19e-13	HALLMARK_P53_PATHWAY	VPS4B	-0.202379	4.9547e-06
GOBP_ACTIVATION_OF_MAPKKK_ACTIVITY	YBX3	-0.140408	0.00211955	GOCC_AXOLEMMA	YBX3	-0.149266	0.00103995	GOMF_ACTIVIN_RECEPTOR_BINDING	YBX3	-0.0814831	0.0815888	KEGG_CITRATE_CYCLE_TCA_CYCLE	YBX3	-0.249053	1.66e-08	HALLMARK_P53_PATHWAY	YBX3	0.408842	0
GOBP_ACTIVATION_OF_NF_KAPPAB_INDUCING_KINASE_ACTIVITY	LY96	0.128416	0.00513889	GOCC_AXON_CYTOPLASM	LY96	0.126984	0.00561067	GOMF_ACYL_COA_BINDING	LY96	-0.145458	0.00139356	KEGG_COLORECTAL_CANCER	LY96	0.0852517	0.0673038	HALLMARK_PANCREAS_BETA_CELLS	LY96	0.173505	0.000100985
GOBP_ACTIVATION_OF_NF_KAPPAB_INDUCING_KINASE_ACTIVITY	PGAM5	0.00190413	0.971463	GOCC_AXON_CYTOPLASM	PGAM5	0.157998	0.000503125	GOMF_ACYL_COA_BINDING	PGAM5	0.250529	1.57e-08	KEGG_COLORECTAL_CANCER	PGAM5	-0.149519	0.000969563	HALLMARK_PANCREAS_BETA_CELLS	PPIF	0.0361496	0.456522
GOBP_ACTIVATION_OF_NF_KAPPAB_INDUCING_KINASE_ACTIVITY	PPIF	0.0133172	0.794067	GOCC_AXON_CYTOPLASM	PPIF	0.210613	2.52e-06	GOMF_ACYL_COA_BINDING	PPIF	0.222675	5.95e-07	KEGG_COLORECTAL_CANCER	PPIF	-0.0966369	0.0367317	HALLMARK_PANCREAS_BETA_CELLS	PPM1B	0.286345	5.19298e-11
GOBP_ACTIVATION_OF_NF_KAPPAB_INDUCING_KINASE_ACTIVITY	SLC25A4	-0.179521	6.98e-05	GOCC_AXON_CYTOPLASM	SLC25A4	0.209362	2.91e-06	GOMF_ACYL_COA_BINDING	SLC25A4	0.479562	0	KEGG_COLORECTAL_CANCER	SLC25A4	-0.0291366	0.55092	HALLMARK_PANCREAS_BETA_CELLS	SLC25A4	0.225234	3.14607e-07
GOBP_ACTIVATION_OF_NF_KAPPAB_INDUCING_KINASE_ACTIVITY	TLR3	0.352452	0	GOCC_AXON_CYTOPLASM	TLR3	0.151107	0.000894754	GOMF_ACYL_COA_BINDING	TLR3	0.312758	7.94e-13	KEGG_COLORECTAL_CANCER	TLR3	0.2421	4.34e-08	HALLMARK_PANCREAS_BETA_CELLS	TLR3	0.28123	1.19318e-10
GOBP_ACTIVATION_OF_NF_KAPPAB_INDUCING_KINASE_ACTIVITY	VPS4B	0.262843	2.77e-09	GOCC_AXON_CYTOPLASM	VPS4B	0.53146	0	GOMF_ACYL_COA_BINDING	VPS4B	0.241818	5.15e-08	KEGG_COLORECTAL_CANCER	VPS4B	0.587707	0	HALLMARK_PANCREAS_BETA_CELLS	VPS4B	0.370655	0
GOBP_ACTIVATION_OF_NF_KAPPAB_INDUCING_KINASE_ACTIVITY	YBX3	0.0748857	0.112439	GOCC_AXON_CYTOPLASM	YBX3	-0.0664617	0.159259	GOMF_ACYL_COA_BINDING	YBX3	-0.234331	1.38e-07	KEGG_COLORECTAL_CANCER	YBX3	-0.0523281	0.272889	HALLMARK_PANCREAS_BETA_CELLS	YBX3	-0.0289043	0.554601
GOBP_ACTIVATION_OF_PHOSPHOLIPASE_C_ACTIVITY	LY96	0.432035	0	GOCC_AXON_INITIAL_SEGMENT	LY96	0.0617502	0.192041	GOMF_ACYL_COA_DEHYDROGENASE_ACTIVITY	LY96	-0.376285	0	KEGG_COMPLEMENT_AND_COAGULATION_CASCADES	LY96	0.575378	0	HALLMARK_PEROXISOME	LY96	0.124941	0.00587294
GOBP_ACTIVATION_OF_PHOSPHOLIPASE_C_ACTIVITY	PGAM5	-0.177916	8.15e-05	GOCC_AXON_INITIAL_SEGMENT	PGAM5	-0.184706	4.11e-05	GOMF_ACYL_COA_DEHYDROGENASE_ACTIVITY	PGAM5	0.187363	3.13e-05	KEGG_COMPLEMENT_AND_COAGULATION_CASCADES	PGAM5	0.0370299	0.442388	HALLMARK_PEROXISOME	PPIF	0.32349	7.19149e-14
GOBP_ACTIVATION_OF_PHOSPHOLIPASE_C_ACTIVITY	PPIF	-0.0821435	0.0801496	GOCC_AXON_INITIAL_SEGMENT	PPIF	-0.125205	0.00635089	GOMF_ACYL_COA_DEHYDROGENASE_ACTIVITY	PPIF	0.127534	0.00535633	KEGG_COMPLEMENT_AND_COAGULATION_CASCADES	PPIF	0.181225	5.34e-05	HALLMARK_PEROXISOME	PPM1B	0.0917757	0.0471809
GOBP_ACTIVATION_OF_PHOSPHOLIPASE_C_ACTIVITY	SLC25A4	-0.241844	5.21e-08	GOCC_AXON_INITIAL_SEGMENT	SLC25A4	-0.241777	5.19e-08	GOMF_ACYL_COA_DEHYDROGENASE_ACTIVITY	SLC25A4	0.537137	0	KEGG_COMPLEMENT_AND_COAGULATION_CASCADES	SLC25A4	-0.206514	3.57e-06	HALLMARK_PEROXISOME	SLC25A4	0.416608	0
GOBP_ACTIVATION_OF_PHOSPHOLIPASE_C_ACTIVITY	TLR3	0.357732	0	GOCC_AXON_INITIAL_SEGMENT	TLR3	0.0207897	0.676797	GOMF_ACYL_COA_DEHYDROGENASE_ACTIVITY	TLR3	0.184145	4.31e-05	KEGG_COMPLEMENT_AND_COAGULATION_CASCADES	TLR3	0.225435	3.83e-07	HALLMARK_PEROXISOME	TLR3	0.279649	1.52514e-10
GOBP_ACTIVATION_OF_PHOSPHOLIPASE_C_ACTIVITY	VPS4B	0.256682	6.75e-09	GOCC_AXON_INITIAL_SEGMENT	VPS4B	0.0647292	0.171017	GOMF_ACYL_COA_DEHYDROGENASE_ACTIVITY	VPS4B	0.125737	0.0060714	KEGG_COMPLEMENT_AND_COAGULATION_CASCADES	VPS4B	0.0236182	0.632685	HALLMARK_PEROXISOME	VPS4B	0.105223	0.0214849
GOBP_ACTIVATION_OF_PHOSPHOLIPASE_C_ACTIVITY	YBX3	0.108404	0.0191393	GOCC_AXON_INITIAL_SEGMENT	YBX3	0.0745435	0.112696	GOMF_ACYL_COA_DEHYDROGENASE_ACTIVITY	YBX3	-0.296429	1.36e-11	KEGG_COMPLEMENT_AND_COAGULATION_CASCADES	YBX3	0.291183	2.74e-11	HALLMARK_PEROXISOME	YBX3	-0.0149519	0.761885
GOBP_ACTIVATION_OF_PROTEIN_KINASE_A_ACTIVITY	LY96	-0.0714261	0.130963	GOCC_AXONAL_GROWTH_CONE	LY96	-0.0951879	0.0403561	GOMF_ACYLGLYCEROL_LIPASE_ACTIVITY	LY96	-0.138397	0.00240785	KEGG_CYSTEINE_AND_METHIONINE_METABOLISM	LY96	0.102397	0.0265632	HALLMARK_PI3K_AKT_MTOR_SIGNALING	LY96	0.465847	0
GOBP_ACTIVATION_OF_PROTEIN_KINASE_A_ACTIVITY	PGAM5	-0.221329	7.11e-07	GOCC_AXONAL_GROWTH_CONE	PGAM5	-0.152338	0.00080671	GOMF_ACYLGLYCEROL_LIPASE_ACTIVITY	PGAM5	0.188928	2.67e-05	KEGG_CYSTEINE_AND_METHIONINE_METABOLISM	PGAM5	0.332866	1.6e-14	HALLMARK_PI3K_AKT_MTOR_SIGNALING	PPIF	0.195082	1.10707e-05
GOBP_ACTIVATION_OF_PROTEIN_KINASE_A_ACTIVITY	PPIF	-0.127787	0.0053723	GOCC_AXONAL_GROWTH_CONE	PPIF	-0.188351	2.85e-05	GOMF_ACYLGLYCEROL_LIPASE_ACTIVITY	PPIF	0.0397332	0.411015	KEGG_CYSTEINE_AND_METHIONINE_METABOLISM	PPIF	0.322992	1.03e-13	HALLMARK_PI3K_AKT_MTOR_SIGNALING	PPM1B	0.247708	1.63333e-08
GOBP_ACTIVATION_OF_PROTEIN_KINASE_A_ACTIVITY	SLC25A4	0.020232	0.688005	GOCC_AXONAL_GROWTH_CONE	SLC25A4	0.0554495	0.244058	GOMF_ACYLGLYCEROL_LIPASE_ACTIVITY	SLC25A4	0.38007	0	KEGG_CYSTEINE_AND_METHIONINE_METABOLISM	SLC25A4	0.327716	4.24e-14	HALLMARK_PI3K_AKT_MTOR_SIGNALING	SLC25A4	-0.106626	0.0197649
GOBP_ACTIVATION_OF_PROTEIN_KINASE_A_ACTIVITY	TLR3	0.249766	1.77e-08	GOCC_AXONAL_GROWTH_CONE	TLR3	0.329296	3.52e-14	GOMF_ACYLGLYCEROL_LIPASE_ACTIVITY	TLR3	0.238114	8.41e-08	KEGG_CYSTEINE_AND_METHIONINE_METABOLISM	TLR3	0.273023	4.95e-10	HALLMARK_PI3K_AKT_MTOR_SIGNALING	TLR3	0.302296	3.54156e-12
GOBP_ACTIVATION_OF_PROTEIN_KINASE_A_ACTIVITY	VPS4B	0.415827	0	GOCC_AXONAL_GROWTH_CONE	VPS4B	0.599832	0	GOMF_ACYLGLYCEROL_LIPASE_ACTIVITY	VPS4B	0.205098	4.7e-06	KEGG_CYSTEINE_AND_METHIONINE_METABOLISM	VPS4B	0.210194	2.38e-06	HALLMARK_PI3K_AKT_MTOR_SIGNALING	VPS4B	0.243764	2.81172e-08
GOBP_ACTIVATION_OF_PROTEIN_KINASE_A_ACTIVITY	YBX3	-0.201184	7.34e-06	GOCC_AXONAL_GROWTH_CONE	YBX3	-0.197111	1.15e-05	GOMF_ACYLGLYCEROL_LIPASE_ACTIVITY	YBX3	-0.183641	4.53e-05	KEGG_CYSTEINE_AND_METHIONINE_METABOLISM	YBX3	0.0173009	0.728637	HALLMARK_PI3K_AKT_MTOR_SIGNALING	YBX3	0.0649572	0.167543
GOBP_ACTIVATION_OF_PROTEIN_KINASE_ACTIVITY	LY96	0.355452	0	GOCC_AXONEMAL_DYNEIN_COMPLEX	LY96	-0.211873	2.18e-06	GOMF_ACYLGLYCEROL_O_ACYLTRANSFERASE_ACTIVITY	LY96	0.231885	1.88e-07	KEGG_CYTOKINE_CYTOKINE_RECEPTOR_INTERACTION	LY96	0.580985	0	HALLMARK_PROTEIN_SECRETION	LY96	0.202223	5.00346e-06
GOBP_ACTIVATION_OF_PROTEIN_KINASE_ACTIVITY	PGAM5	0.0117023	0.819037	GOCC_AXONEMAL_DYNEIN_COMPLEX	PGAM5	-0.19242	1.87e-05	GOMF_ACYLGLYCEROL_O_ACYLTRANSFERASE_ACTIVITY	PGAM5	0.32529	8.05e-14	KEGG_CYTOKINE_CYTOKINE_RECEPTOR_INTERACTION	PGAM5	-0.0228973	0.642161	HALLMARK_PROTEIN_SECRETION	PPIF	0.295857	1.07625e-11
GOBP_ACTIVATION_OF_PROTEIN_KINASE_ACTIVITY	PPIF	0.0844342	0.0715872	GOCC_AXONEMAL_DYNEIN_COMPLEX	PPIF	-0.238408	8.16e-08	GOMF_ACYLGLYCEROL_O_ACYLTRANSFERASE_ACTIVITY	PPIF	0.267793	1.29e-09	KEGG_CYTOKINE_CYTOKINE_RECEPTOR_INTERACTION	PPIF	0.00368676	0.942014	HALLMARK_PROTEIN_SECRETION	PPM1B	0.530246	0
GOBP_ACTIVATION_OF_PROTEIN_KINASE_ACTIVITY	SLC25A4	-0.187126	3.26e-05	GOCC_AXONEMAL_DYNEIN_COMPLEX	SLC25A4	-0.294687	1.79e-11	GOMF_ACYLGLYCEROL_O_ACYLTRANSFERASE_ACTIVITY	SLC25A4	0.027265	0.577923	KEGG_CYTOKINE_CYTOKINE_RECEPTOR_INTERACTION	SLC25A4	-0.311183	8.91e-13	HALLMARK_PROTEIN_SECRETION	SLC25A4	0.311637	6.69863e-13
GOBP_ACTIVATION_OF_PROTEIN_KINASE_ACTIVITY	TLR3	0.225933	4.04e-07	GOCC_AXONEMAL_DYNEIN_COMPLEX	TLR3	-0.0231397	0.641529	GOMF_ACYLGLYCEROL_O_ACYLTRANSFERASE_ACTIVITY	TLR3	0.0792693	0.0905695	KEGG_CYTOKINE_CYTOKINE_RECEPTOR_INTERACTION	TLR3	0.324771	7.45e-14	HALLMARK_PROTEIN_SECRETION	TLR3	0.346541	0
GOBP_ACTIVATION_OF_PROTEIN_KINASE_ACTIVITY	VPS4B	0.339919	5.12e-15	GOCC_AXONEMAL_DYNEIN_COMPLEX	VPS4B	-0.353171	0	GOMF_ACYLGLYCEROL_O_ACYLTRANSFERASE_ACTIVITY	VPS4B	-0.153037	0.000754003	KEGG_CYTOKINE_CYTOKINE_RECEPTOR_INTERACTION	VPS4B	0.108522	0.0183484	HALLMARK_PROTEIN_SECRETION	VPS4B	0.642621	0
GOBP_ACTIVATION_OF_PROTEIN_KINASE_ACTIVITY	YBX3	0.0598756	0.210091	GOCC_AXONEMAL_DYNEIN_COMPLEX	YBX3	-0.0149985	0.765378	GOMF_ACYLGLYCEROL_O_ACYLTRANSFERASE_ACTIVITY	YBX3	0.155536	0.000609015	KEGG_CYTOKINE_CYTOKINE_RECEPTOR_INTERACTION	YBX3	0.207586	3.18e-06	HALLMARK_PROTEIN_SECRETION	YBX3	-0.0978813	0.0335847
GOBP_ACTIVATION_OF_PROTEIN_KINASE_B_ACTIVITY	LY96	0.0620698	0.192928	GOCC_AZUROPHIL_GRANULE	LY96	0.621862	0	GOMF_ADENOSINE_DEAMINASE_ACTIVITY	LY96	0.103261	0.0255614	KEGG_CYTOSOLIC_DNA_SENSING_PATHWAY	LY96	0.478948	0	HALLMARK_REACTIVE_OXYGEN_SPECIES_PATHWAY	LY96	0.364823	0
GOBP_ACTIVATION_OF_PROTEIN_KINASE_B_ACTIVITY	PGAM5	0.0280289	0.573343	GOCC_AZUROPHIL_GRANULE	PGAM5	0.359249	0	GOMF_ADENOSINE_DEAMINASE_ACTIVITY	PGAM5	-0.0665725	0.158812	KEGG_CYTOSOLIC_DNA_SENSING_PATHWAY	PGAM5	0.178774	6.77e-05	HALLMARK_REACTIVE_OXYGEN_SPECIES_PATHWAY	PPIF	0.386268	0
GOBP_ACTIVATION_OF_PROTEIN_KINASE_B_ACTIVITY	PPIF	-0.00366745	0.944295	GOCC_AZUROPHIL_GRANULE	PPIF	0.482051	0	GOMF_ADENOSINE_DEAMINASE_ACTIVITY	PPIF	-0.0917914	0.0485631	KEGG_CYTOSOLIC_DNA_SENSING_PATHWAY	PPIF	0.0975745	0.0348965	HALLMARK_REACTIVE_OXYGEN_SPECIES_PATHWAY	PPM1B	-0.0851809	0.0656762
GOBP_ACTIVATION_OF_PROTEIN_KINASE_B_ACTIVITY	SLC25A4	0.184859	4.12e-05	GOCC_AZUROPHIL_GRANULE	SLC25A4	0.0528283	0.268397	GOMF_ADENOSINE_DEAMINASE_ACTIVITY	SLC25A4	-0.160598	0.000394247	KEGG_CYTOSOLIC_DNA_SENSING_PATHWAY	SLC25A4	-0.302274	4.24e-12	HALLMARK_REACTIVE_OXYGEN_SPECIES_PATHWAY	SLC25A4	0.21703	8.75912e-07
GOBP_ACTIVATION_OF_PROTEIN_KINASE_B_ACTIVITY	TLR3	-0.0435072	0.370992	GOCC_AZUROPHIL_GRANULE	TLR3	0.212518	2.03e-06	GOMF_ADENOSINE_DEAMINASE_ACTIVITY	TLR3	0.0811139	0.0830062	KEGG_CYTOSOLIC_DNA_SENSING_PATHWAY	TLR3	0.157483	0.000491385	HALLMARK_REACTIVE_OXYGEN_SPECIES_PATHWAY	TLR3	0.0721397	0.122488
GOBP_ACTIVATION_OF_PROTEIN_KINASE_B_ACTIVITY	VPS4B	0.141573	0.00193732	GOCC_AZUROPHIL_GRANULE	VPS4B	0.132034	0.00392191	GOMF_ADENOSINE_DEAMINASE_ACTIVITY	VPS4B	0.130224	0.0044232	KEGG_CYTOSOLIC_DNA_SENSING_PATHWAY	VPS4B	-0.0778425	0.0959942	HALLMARK_REACTIVE_OXYGEN_SPECIES_PATHWAY	VPS4B	-0.200147	6.30822e-06
GOBP_ACTIVATION_OF_PROTEIN_KINASE_B_ACTIVITY	YBX3	0.0784123	0.0956584	GOCC_AZUROPHIL_GRANULE	YBX3	0.16964	0.000177719	GOMF_ADENOSINE_DEAMINASE_ACTIVITY	YBX3	-0.208385	3.23e-06	KEGG_CYTOSOLIC_DNA_SENSING_PATHWAY	YBX3	0.164778	0.000253818	HALLMARK_REACTIVE_OXYGEN_SPECIES_PATHWAY	YBX3	0.198451	7.6587e-06
GOBP_ACTIVATION_OF_TRANSMEMBRANE_RECEPTOR_PROTEIN_TYROSINE_KINASE_ACTIVITY	LY96	0.056807	0.235776	GOCC_AZUROPHIL_GRANULE_LUMEN	LY96	0.63419	0	GOMF_ADENYL_NUCLEOTIDE_EXCHANGE_FACTOR_ACTIVITY	LY96	0.313267	7.24e-13	KEGG_DILATED_CARDIOMYOPATHY	LY96	0.14545	0.00135012	HALLMARK_SPERMATOGENESIS	LY96	0.272573	4.59574e-10
GOBP_ACTIVATION_OF_TRANSMEMBRANE_RECEPTOR_PROTEIN_TYROSINE_KINASE_ACTIVITY	PGAM5	0.0614941	0.197373	GOCC_AZUROPHIL_GRANULE_LUMEN	PGAM5	0.351343	0	GOMF_ADENYL_NUCLEOTIDE_EXCHANGE_FACTOR_ACTIVITY	PGAM5	0.573584	0	KEGG_DILATED_CARDIOMYOPATHY	PGAM5	-0.212172	1.9e-06	HALLMARK_SPERMATOGENESIS	PPIF	0.367239	0
GOBP_ACTIVATION_OF_TRANSMEMBRANE_RECEPTOR_PROTEIN_TYROSINE_KINASE_ACTIVITY	PPIF	0.0930102	0.046055	GOCC_AZUROPHIL_GRANULE_LUMEN	PPIF	0.464851	0	GOMF_ADENYL_NUCLEOTIDE_EXCHANGE_FACTOR_ACTIVITY	PPIF	0.532834	0	KEGG_DILATED_CARDIOMYOPATHY	PPIF	-0.155759	0.000572581	HALLMARK_SPERMATOGENESIS	PPM1B	0.391607	0
GOBP_ACTIVATION_OF_TRANSMEMBRANE_RECEPTOR_PROTEIN_TYROSINE_KINASE_ACTIVITY	SLC25A4	0.145087	0.00146866	GOCC_AZUROPHIL_GRANULE_LUMEN	SLC25A4	-0.0355719	0.465051	GOMF_ADENYL_NUCLEOTIDE_EXCHANGE_FACTOR_ACTIVITY	SLC25A4	0.364173	0	KEGG_DILATED_CARDIOMYOPATHY	SLC25A4	-0.263765	2.01e-09	HALLMARK_SPERMATOGENESIS	SLC25A4	0.0600188	0.203697
GOBP_ACTIVATION_OF_TRANSMEMBRANE_RECEPTOR_PROTEIN_TYROSINE_KINASE_ACTIVITY	TLR3	0.0494233	0.305662	GOCC_AZUROPHIL_GRANULE_LUMEN	TLR3	0.18519	3.94e-05	GOMF_ADENYL_NUCLEOTIDE_EXCHANGE_FACTOR_ACTIVITY	TLR3	-0.155159	0.000629347	KEGG_DILATED_CARDIOMYOPATHY	TLR3	0.036414	0.450128	HALLMARK_SPERMATOGENESIS	TLR3	0.0230172	0.643535
GOBP_ACTIVATION_OF_TRANSMEMBRANE_RECEPTOR_PROTEIN_TYROSINE_KINASE_ACTIVITY	VPS4B	0.333497	1.63e-14	GOCC_AZUROPHIL_GRANULE_LUMEN	VPS4B	0.0465744	0.332309	GOMF_ADENYL_NUCLEOTIDE_EXCHANGE_FACTOR_ACTIVITY	VPS4B	0.0282075	0.564739	KEGG_DILATED_CARDIOMYOPATHY	VPS4B	0.176018	8.83e-05	HALLMARK_SPERMATOGENESIS	VPS4B	0.305083	2.18146e-12
GOBP_ACTIVATION_OF_TRANSMEMBRANE_RECEPTOR_PROTEIN_TYROSINE_KINASE_ACTIVITY	YBX3	-0.233707	1.51e-07	GOCC_AZUROPHIL_GRANULE_LUMEN	YBX3	0.219641	8.66e-07	GOMF_ADENYL_NUCLEOTIDE_EXCHANGE_FACTOR_ACTIVITY	YBX3	0.0473276	0.323825	KEGG_DILATED_CARDIOMYOPATHY	YBX3	0.0684913	0.144778	HALLMARK_SPERMATOGENESIS	YBX3	0.0854881	0.0647306
GOBP_ACTIVIN_RECEPTOR_SIGNALING_PATHWAY	LY96	-0.0609816	0.20138	GOCC_AZUROPHIL_GRANULE_MEMBRANE	LY96	0.554868	0	GOMF_ADENYLATE_CYCLASE_ACTIVITY	LY96	-0.295083	1.71e-11	KEGG_DNA_REPLICATION	LY96	0.269197	8.88e-10	HALLMARK_TGF_BETA_SIGNALING	LY96	-0.0886443	0.0556025
GOBP_ACTIVIN_RECEPTOR_SIGNALING_PATHWAY	PGAM5	-0.223748	5.29e-07	GOCC_AZUROPHIL_GRANULE_MEMBRANE	PGAM5	0.332613	1.8e-14	GOMF_ADENYLATE_CYCLASE_ACTIVITY	PGAM5	-0.384558	0	KEGG_DNA_REPLICATION	PGAM5	0.298984	7.4e-12	HALLMARK_TGF_BETA_SIGNALING	PPIF	-0.418653	0
GOBP_ACTIVIN_RECEPTOR_SIGNALING_PATHWAY	PPIF	-0.203208	5.88e-06	GOCC_AZUROPHIL_GRANULE_MEMBRANE	PPIF	0.441912	0	GOMF_ADENYLATE_CYCLASE_ACTIVITY	PPIF	-0.388968	0	KEGG_DNA_REPLICATION	PPIF	0.286309	6.05e-11	HALLMARK_TGF_BETA_SIGNALING	PPM1B	0.0883618	0.0563605
GOBP_ACTIVIN_RECEPTOR_SIGNALING_PATHWAY	SLC25A4	-0.0232111	0.643693	GOCC_AZUROPHIL_GRANULE_MEMBRANE	SLC25A4	0.16421	0.000292396	GOMF_ADENYLATE_CYCLASE_ACTIVITY	SLC25A4	-0.0786169	0.0934383	KEGG_DNA_REPLICATION	SLC25A4	-0.152508	0.000756382	HALLMARK_TGF_BETA_SIGNALING	SLC25A4	-0.152253	0.000703702
GOBP_ACTIVIN_RECEPTOR_SIGNALING_PATHWAY	TLR3	0.100491	0.0304818	GOCC_AZUROPHIL_GRANULE_MEMBRANE	TLR3	0.245881	2.99e-08	GOMF_ADENYLATE_CYCLASE_ACTIVITY	TLR3	0.25602	7.22e-09	KEGG_DNA_REPLICATION	TLR3	0.0319628	0.510354	HALLMARK_TGF_BETA_SIGNALING	TLR3	0.140266	0.00189407
GOBP_ACTIVIN_RECEPTOR_SIGNALING_PATHWAY	VPS4B	0.357285	0	GOCC_AZUROPHIL_GRANULE_MEMBRANE	VPS4B	0.268175	1.22e-09	GOMF_ADENYLATE_CYCLASE_ACTIVITY	VPS4B	0.216805	1.21e-06	KEGG_DNA_REPLICATION	VPS4B	-0.00918826	0.855723	HALLMARK_TGF_BETA_SIGNALING	VPS4B	0.368686	0
GOBP_ACTIVIN_RECEPTOR_SIGNALING_PATHWAY	YBX3	0.177404	8.56e-05	GOCC_AZUROPHIL_GRANULE_MEMBRANE	YBX3	0.0912161	0.0499573	GOMF_ADENYLATE_CYCLASE_ACTIVITY	YBX3	-0.145603	0.00137831	KEGG_DNA_REPLICATION	YBX3	0.272299	5.49e-10	HALLMARK_TGF_BETA_SIGNALING	YBX3	0.0717818	0.124352
GOBP_ACTOMYOSIN_STRUCTURE_ORGANIZATION	LY96	0.0420989	0.387579	GOCC_BASAL_PART_OF_CELL	LY96	0.0559834	0.239313	GOMF_ADENYLATE_CYCLASE_BINDING	LY96	-0.126645	0.00569921	KEGG_DORSO_VENTRAL_AXIS_FORMATION	LY96	-0.0757136	0.105813	HALLMARK_TNFA_SIGNALING_VIA_NFKB	LY96	0.39072	0
GOBP_ACTOMYOSIN_STRUCTURE_ORGANIZATION	PGAM5	-0.143449	0.0016726	GOCC_BASAL_PART_OF_CELL	PGAM5	-0.0749567	0.11063	GOMF_ADENYLATE_CYCLASE_BINDING	PGAM5	-0.176458	9.22e-05	KEGG_DORSO_VENTRAL_AXIS_FORMATION	PGAM5	-0.354394	0	HALLMARK_TNFA_SIGNALING_VIA_NFKB	PPIF	-0.0787551	0.0898458
GOBP_ACTOMYOSIN_STRUCTURE_ORGANIZATION	PPIF	-0.109789	0.0175877	GOCC_BASAL_PART_OF_CELL	PPIF	0.0278937	0.572531	GOMF_ADENYLATE_CYCLASE_BINDING	PPIF	-0.191294	2.08e-05	KEGG_DORSO_VENTRAL_AXIS_FORMATION	PPIF	-0.345073	1.46e-15	HALLMARK_TNFA_SIGNALING_VIA_NFKB	PPM1B	0.0112929	0.818968
GOBP_ACTOMYOSIN_STRUCTURE_ORGANIZATION	SLC25A4	-0.0658608	0.165721	GOCC_BASAL_PART_OF_CELL	SLC25A4	0.128883	0.00491759	GOMF_ADENYLATE_CYCLASE_BINDING	SLC25A4	0.164111	0.000288804	KEGG_DORSO_VENTRAL_AXIS_FORMATION	SLC25A4	-0.176155	8.74e-05	HALLMARK_TNFA_SIGNALING_VIA_NFKB	SLC25A4	-0.29546	1.13704e-11
GOBP_ACTOMYOSIN_STRUCTURE_ORGANIZATION	TLR3	0.0761923	0.10595	GOCC_BASAL_PART_OF_CELL	TLR3	0.386745	0	GOMF_ADENYLATE_CYCLASE_BINDING	TLR3	0.371536	0	KEGG_DORSO_VENTRAL_AXIS_FORMATION	TLR3	0.336379	8.13e-15	HALLMARK_TNFA_SIGNALING_VIA_NFKB	TLR3	0.184154	3.52258e-05
GOBP_ACTOMYOSIN_STRUCTURE_ORGANIZATION	VPS4B	0.3285	4.38e-14	GOCC_BASAL_PART_OF_CELL	VPS4B	0.44589	0	GOMF_ADENYLATE_CYCLASE_BINDING	VPS4B	0.534238	0	KEGG_DORSO_VENTRAL_AXIS_FORMATION	VPS4B	0.469571	0	HALLMARK_TNFA_SIGNALING_VIA_NFKB	VPS4B	0.0407557	0.397826
GOBP_ACTOMYOSIN_STRUCTURE_ORGANIZATION	YBX3	-0.0531022	0.269321	GOCC_BASAL_PART_OF_CELL	YBX3	-0.0399517	0.409633	GOMF_ADENYLATE_CYCLASE_BINDING	YBX3	-0.343147	3.41e-15	KEGG_DORSO_VENTRAL_AXIS_FORMATION	YBX3	0.0194712	0.693934	HALLMARK_TNFA_SIGNALING_VIA_NFKB	YBX3	0.303019	3.15e-12
GOBP_ACUTE_INFLAMMATORY_RESPONSE	LY96	0.689351	0	GOCC_BASEMENT_MEMBRANE	LY96	0.155776	0.000608849	GOMF_ADENYLYLTRANSFERASE_ACTIVITY	LY96	0.1737	0.000120049	KEGG_DRUG_METABOLISM_CYTOCHROME_P450	LY96	-0.024736	0.616062	HALLMARK_UNFOLDED_PROTEIN_RESPONSE	LY96	0.442268	0
GOBP_ACUTE_INFLAMMATORY_RESPONSE	PGAM5	0.200427	8e-06	GOCC_BASEMENT_MEMBRANE	PGAM5	-0.0973467	0.0358575	GOMF_ADENYLYLTRANSFERASE_ACTIVITY	PGAM5	0.33566	9.8e-15	KEGG_DRUG_METABOLISM_CYTOCHROME_P450	PGAM5	0.0376405	0.43449	HALLMARK_UNFOLDED_PROTEIN_RESPONSE	PPIF	0.359377	0
GOBP_ACUTE_INFLAMMATORY_RESPONSE	PPIF	0.324057	1.02e-13	GOCC_BASEMENT_MEMBRANE	PPIF	-0.0408446	0.398897	GOMF_ADENYLYLTRANSFERASE_ACTIVITY	PPIF	0.244337	3.66e-08	KEGG_DRUG_METABOLISM_CYTOCHROME_P450	PPIF	0.0646245	0.170841	HALLMARK_UNFOLDED_PROTEIN_RESPONSE	PPM1B	0.242109	3.50617e-08
GOBP_ACUTE_INFLAMMATORY_RESPONSE	SLC25A4	-0.228001	3.12e-07	GOCC_BASEMENT_MEMBRANE	SLC25A4	-0.153808	0.000715888	GOMF_ADENYLYLTRANSFERASE_ACTIVITY	SLC25A4	0.187813	2.99e-05	KEGG_DRUG_METABOLISM_CYTOCHROME_P450	SLC25A4	0.275439	3.4e-10	HALLMARK_UNFOLDED_PROTEIN_RESPONSE	SLC25A4	-0.0307563	0.528892
GOBP_ACUTE_INFLAMMATORY_RESPONSE	TLR3	0.157664	0.000518387	GOCC_BASEMENT_MEMBRANE	TLR3	-0.0377608	0.4371	GOMF_ADENYLYLTRANSFERASE_ACTIVITY	TLR3	0.124253	0.00673255	KEGG_DRUG_METABOLISM_CYTOCHROME_P450	TLR3	0.337408	5.52e-15	HALLMARK_UNFOLDED_PROTEIN_RESPONSE	TLR3	0.0652559	0.165655
GOBP_ACUTE_INFLAMMATORY_RESPONSE	VPS4B	-0.0731871	0.121289	GOCC_BASEMENT_MEMBRANE	VPS4B	0.173058	0.000128955	GOMF_ADENYLYLTRANSFERASE_ACTIVITY	VPS4B	0.394913	0	KEGG_DRUG_METABOLISM_CYTOCHROME_P450	VPS4B	0.024464	0.619773	HALLMARK_UNFOLDED_PROTEIN_RESPONSE	VPS4B	0.0784861	0.0905021
GOBP_ACUTE_INFLAMMATORY_RESPONSE	YBX3	0.344177	1.77e-15	GOCC_BASEMENT_MEMBRANE	YBX3	0.162528	0.000339654	GOMF_ADENYLYLTRANSFERASE_ACTIVITY	YBX3	-0.198673	9.51e-06	KEGG_DRUG_METABOLISM_CYTOCHROME_P450	YBX3	-0.0334334	0.489494	HALLMARK_UNFOLDED_PROTEIN_RESPONSE	YBX3	0.266759	1.09146e-09
GOBP_ACUTE_INFLAMMATORY_RESPONSE_TO_ANTIGENIC_STIMULUS	LY96	0.677748	0	GOCC_BASOLATERAL_PLASMA_MEMBRANE	LY96	0.0596997	0.208044	GOMF_ADP_BINDING	LY96	0.0685753	0.146174	KEGG_DRUG_METABOLISM_OTHER_ENZYMES	LY96	0.222705	5.31e-07	HALLMARK_UV_RESPONSE_DN	LY96	-0.0331787	0.495832
GOBP_ACUTE_INFLAMMATORY_RESPONSE_TO_ANTIGENIC_STIMULUS	PGAM5	0.18213	5.39e-05	GOCC_BASOLATERAL_PLASMA_MEMBRANE	PGAM5	0.00626553	0.904015	GOMF_ADP_BINDING	PGAM5	0.167173	0.000219553	KEGG_DRUG_METABOLISM_OTHER_ENZYMES	PGAM5	0.281817	1.25e-10	HALLMARK_UV_RESPONSE_DN	PPIF	-0.321213	1.0993e-13
GOBP_ACUTE_INFLAMMATORY_RESPONSE_TO_ANTIGENIC_STIMULUS	PPIF	0.261894	3.17e-09	GOCC_BASOLATERAL_PLASMA_MEMBRANE	PPIF	0.0974168	0.0357268	GOMF_ADP_BINDING	PPIF	0.187431	3.11e-05	KEGG_DRUG_METABOLISM_OTHER_ENZYMES	PPIF	0.263662	2.04e-09	HALLMARK_UV_RESPONSE_DN	PPM1B	0.240614	4.26829e-08
GOBP_ACUTE_INFLAMMATORY_RESPONSE_TO_ANTIGENIC_STIMULUS	SLC25A4	-0.246993	2.6e-08	GOCC_BASOLATERAL_PLASMA_MEMBRANE	SLC25A4	0.162937	0.000327299	GOMF_ADP_BINDING	SLC25A4	0.175138	0.00010455	KEGG_DRUG_METABOLISM_OTHER_ENZYMES	SLC25A4	0.156377	0.000542734	HALLMARK_UV_RESPONSE_DN	SLC25A4	-0.114659	0.0118794
GOBP_ACUTE_INFLAMMATORY_RESPONSE_TO_ANTIGENIC_STIMULUS	TLR3	0.147092	0.00125028	GOCC_BASOLATERAL_PLASMA_MEMBRANE	TLR3	0.377126	0	GOMF_ADP_BINDING	TLR3	0.430977	0	KEGG_DRUG_METABOLISM_OTHER_ENZYMES	TLR3	0.287498	5.02e-11	HALLMARK_UV_RESPONSE_DN	TLR3	0.265713	1.25911e-09
GOBP_ACUTE_INFLAMMATORY_RESPONSE_TO_ANTIGENIC_STIMULUS	VPS4B	-0.0550211	0.251497	GOCC_BASOLATERAL_PLASMA_MEMBRANE	VPS4B	0.394743	0	GOMF_ADP_BINDING	VPS4B	0.477136	0	KEGG_DRUG_METABOLISM_OTHER_ENZYMES	VPS4B	-0.0780329	0.0952083	HALLMARK_UV_RESPONSE_DN	VPS4B	0.544273	0
GOBP_ACUTE_INFLAMMATORY_RESPONSE_TO_ANTIGENIC_STIMULUS	YBX3	0.225171	4.43e-07	GOCC_BASOLATERAL_PLASMA_MEMBRANE	YBX3	-0.0417162	0.388482	GOMF_ADP_BINDING	YBX3	-0.0893122	0.0551928	KEGG_DRUG_METABOLISM_OTHER_ENZYMES	YBX3	0.0999972	0.0304159	HALLMARK_UV_RESPONSE_DN	YBX3	0.0197067	0.688257
GOBP_ACUTE_PHASE_RESPONSE	LY96	0.606352	0	GOCC_BETA_CATENIN_DESTRUCTION_COMPLEX	LY96	-0.0249716	0.615786	GOMF_ADRENERGIC_RECEPTOR_BINDING	LY96	0.269642	9.79e-10	KEGG_ECM_RECEPTOR_INTERACTION	LY96	0.186205	3.22e-05	HALLMARK_UV_RESPONSE_UP	LY96	0.481527	0
GOBP_ACUTE_PHASE_RESPONSE	PGAM5	0.123595	0.00719106	GOCC_BETA_CATENIN_DESTRUCTION_COMPLEX	PGAM5	0.138571	0.00240718	GOMF_ADRENERGIC_RECEPTOR_BINDING	PGAM5	0.073018	0.120518	KEGG_ECM_RECEPTOR_INTERACTION	PGAM5	-0.155699	0.000575225	HALLMARK_UV_RESPONSE_UP	PPIF	0.370417	0
GOBP_ACUTE_PHASE_RESPONSE	PPIF	0.291081	3.42e-11	GOCC_BETA_CATENIN_DESTRUCTION_COMPLEX	PPIF	0.0467653	0.330348	GOMF_ADRENERGIC_RECEPTOR_BINDING	PPIF	0.139632	0.0021947	KEGG_ECM_RECEPTOR_INTERACTION	PPIF	-0.115683	0.0116888	HALLMARK_UV_RESPONSE_UP	PPM1B	0.0461249	0.337531
GOBP_ACUTE_PHASE_RESPONSE	SLC25A4	-0.265759	1.8e-09	GOCC_BETA_CATENIN_DESTRUCTION_COMPLEX	SLC25A4	0.140335	0.00211005	GOMF_ADRENERGIC_RECEPTOR_BINDING	SLC25A4	-0.079139	0.0911309	KEGG_ECM_RECEPTOR_INTERACTION	SLC25A4	-0.208228	2.95e-06	HALLMARK_UV_RESPONSE_UP	SLC25A4	0.0464591	0.334748
GOBP_ACUTE_PHASE_RESPONSE	TLR3	0.107489	0.0202282	GOCC_BETA_CATENIN_DESTRUCTION_COMPLEX	TLR3	-0.0807833	0.0843508	GOMF_ADRENERGIC_RECEPTOR_BINDING	TLR3	0.0239819	0.626759	KEGG_ECM_RECEPTOR_INTERACTION	TLR3	0.0862124	0.0640185	HALLMARK_UV_RESPONSE_UP	TLR3	-0.0149472	0.761885
GOBP_ACUTE_PHASE_RESPONSE	VPS4B	-0.138153	0.00252028	GOCC_BETA_CATENIN_DESTRUCTION_COMPLEX	VPS4B	0.359225	0	GOMF_ADRENERGIC_RECEPTOR_BINDING	VPS4B	0.102386	0.0268876	KEGG_ECM_RECEPTOR_INTERACTION	VPS4B	0.266211	1.39e-09	HALLMARK_UV_RESPONSE_UP	VPS4B	-0.132803	0.00334107
GOBP_ACUTE_PHASE_RESPONSE	YBX3	0.400041	0	GOCC_BETA_CATENIN_DESTRUCTION_COMPLEX	YBX3	0.0146674	0.770668	GOMF_ADRENERGIC_RECEPTOR_BINDING	YBX3	0.0310399	0.524683	KEGG_ECM_RECEPTOR_INTERACTION	YBX3	0.151478	0.000823128	HALLMARK_UV_RESPONSE_UP	YBX3	0.267447	1e-09
GOBP_ACYLGLYCEROL_HOMEOSTASIS	LY96	0.0468862	0.332774	GOCC_BETA_CATENIN_TCF_COMPLEX	LY96	-0.0967767	0.0369737	GOMF_ALANINE_TRANSMEMBRANE_TRANSPORTER_ACTIVITY	LY96	0.469181	0	KEGG_ENDOCYTOSIS	LY96	0.133177	0.00346138	HALLMARK_WNT_BETA_CATENIN_SIGNALING	LY96	-0.0964288	0.0364265
GOBP_ACYLGLYCEROL_HOMEOSTASIS	PGAM5	0.0234576	0.63988	GOCC_BETA_CATENIN_TCF_COMPLEX	PGAM5	-0.266281	1.61e-09	GOMF_ALANINE_TRANSMEMBRANE_TRANSPORTER_ACTIVITY	PGAM5	0.185534	3.76e-05	KEGG_ENDOCYTOSIS	PGAM5	-0.0128908	0.798824	HALLMARK_WNT_BETA_CATENIN_SIGNALING	PPIF	-0.391513	0
GOBP_ACYLGLYCEROL_HOMEOSTASIS	PPIF	0.0163373	0.747115	GOCC_BETA_CATENIN_TCF_COMPLEX	PPIF	-0.267378	1.37e-09	GOMF_ALANINE_TRANSMEMBRANE_TRANSPORTER_ACTIVITY	PPIF	0.457622	0	KEGG_ENDOCYTOSIS	PPIF	-0.0246846	0.616631	HALLMARK_WNT_BETA_CATENIN_SIGNALING	PPM1B	-0.10984	0.0161129
GOBP_ACYLGLYCEROL_HOMEOSTASIS	SLC25A4	0.101448	0.0288614	GOCC_BETA_CATENIN_TCF_COMPLEX	SLC25A4	-0.195732	1.32e-05	GOMF_ALANINE_TRANSMEMBRANE_TRANSPORTER_ACTIVITY	SLC25A4	-0.101393	0.0284875	KEGG_ENDOCYTOSIS	SLC25A4	0.0759727	0.104639	HALLMARK_WNT_BETA_CATENIN_SIGNALING	SLC25A4	-0.184886	3.27273e-05
GOBP_ACYLGLYCEROL_HOMEOSTASIS	TLR3	0.371867	0	GOCC_BETA_CATENIN_TCF_COMPLEX	TLR3	-0.154085	0.000700174	GOMF_ALANINE_TRANSMEMBRANE_TRANSPORTER_ACTIVITY	TLR3	-0.118914	0.00964737	KEGG_ENDOCYTOSIS	TLR3	0.315826	3.85e-13	HALLMARK_WNT_BETA_CATENIN_SIGNALING	TLR3	-0.0208175	0.673578
GOBP_ACYLGLYCEROL_HOMEOSTASIS	VPS4B	-0.0351531	0.475337	GOCC_BETA_CATENIN_TCF_COMPLEX	VPS4B	0.16252	0.000339789	GOMF_ALANINE_TRANSMEMBRANE_TRANSPORTER_ACTIVITY	VPS4B	-0.124652	0.00654446	KEGG_ENDOCYTOSIS	VPS4B	0.478961	0	HALLMARK_WNT_BETA_CATENIN_SIGNALING	VPS4B	0.14591	0.00120236
GOBP_ACYLGLYCEROL_HOMEOSTASIS	YBX3	0.112922	0.0144622	GOCC_BETA_CATENIN_TCF_COMPLEX	YBX3	-0.0783751	0.0944413	GOMF_ALANINE_TRANSMEMBRANE_TRANSPORTER_ACTIVITY	YBX3	0.0108969	0.829461	KEGG_ENDOCYTOSIS	YBX3	-0.115614	0.0117369	HALLMARK_WNT_BETA_CATENIN_SIGNALING	YBX3	0.0860034	0.0632146
GOBP_ADAPTATION_OF_SIGNALING_PATHWAY	LY96	0.0371878	0.448716	GOCC_BLOC_1_COMPLEX	LY96	0.424507	0	GOMF_ALCOHOL_BINDING	LY96	0.23746	9.19e-08	KEGG_ENDOMETRIAL_CANCER	LY96	-0.0820631	0.0785469	HALLMARK_XENOBIOTIC_METABOLISM	LY96	0.268076	9.1399e-10
GOBP_ADAPTATION_OF_SIGNALING_PATHWAY	PGAM5	-0.164396	0.000286844	GOCC_BLOC_1_COMPLEX	PGAM5	0.36472	0	GOMF_ALCOHOL_BINDING	PGAM5	0.0124796	0.804031	KEGG_ENDOMETRIAL_CANCER	PGAM5	-0.0950362	0.0401216	HALLMARK_XENOBIOTIC_METABOLISM	PPIF	0.349125	0
GOBP_ADAPTATION_OF_SIGNALING_PATHWAY	PPIF	-0.167141	0.000223817	GOCC_BLOC_1_COMPLEX	PPIF	0.318024	2.96e-13	GOMF_ALCOHOL_BINDING	PPIF	0.199343	8.85e-06	KEGG_ENDOMETRIAL_CANCER	PPIF	-0.077767	0.0962156	HALLMARK_XENOBIOTIC_METABOLISM	PPM1B	0.0519679	0.275341
GOBP_ADAPTATION_OF_SIGNALING_PATHWAY	SLC25A4	-0.0723939	0.125568	GOCC_BLOC_1_COMPLEX	SLC25A4	0.142786	0.00174511	GOMF_ALCOHOL_BINDING	SLC25A4	0.081281	0.0823618	KEGG_ENDOMETRIAL_CANCER	SLC25A4	0.126358	0.00568413	HALLMARK_XENOBIOTIC_METABOLISM	SLC25A4	0.305072	2.18146e-12
GOBP_ADAPTATION_OF_SIGNALING_PATHWAY	TLR3	0.103673	0.0253731	GOCC_BLOC_1_COMPLEX	TLR3	0.0861909	0.0645951	GOMF_ALCOHOL_BINDING	TLR3	0.129988	0.00449636	KEGG_ENDOMETRIAL_CANCER	TLR3	0.302283	4.23e-12	HALLMARK_XENOBIOTIC_METABOLISM	TLR3	0.299033	6.2293e-12
GOBP_ADAPTATION_OF_SIGNALING_PATHWAY	VPS4B	0.0791768	0.0922556	GOCC_BLOC_1_COMPLEX	VPS4B	-0.0235183	0.636549	GOMF_ALCOHOL_BINDING	VPS4B	0.305088	3.09e-12	KEGG_ENDOMETRIAL_CANCER	VPS4B	0.602292	0	HALLMARK_XENOBIOTIC_METABOLISM	VPS4B	0.0132683	0.785646
GOBP_ADAPTATION_OF_SIGNALING_PATHWAY	YBX3	0.0587573	0.219149	GOCC_BLOC_1_COMPLEX	YBX3	0.283263	1.17e-10	GOMF_ALCOHOL_BINDING	YBX3	-0.00192376	0.971025	KEGG_ENDOMETRIAL_CANCER	YBX3	-0.0795619	0.0884437	HALLMARK_XENOBIOTIC_METABOLISM	YBX3	0.0987205	0.0319885
GOBP_ADAPTIVE_IMMUNE_RESPONSE_BASED_ON_SOMATIC_RECOMBINATION_OF_IMMUNE_RECEPTORS_BUILT_FROM_IMMUNOGLOBULIN_SUPERFAMILY_DOMAINS	LY96	0.593965	0	GOCC_BLOC_COMPLEX	LY96	0.438345	0	GOMF_ALCOHOL_DEHYDROGENASE_NAD_P_PLUS_ACTIVITY	LY96	-0.0443789	0.356127	KEGG_EPITHELIAL_CELL_SIGNALING_IN_HELICOBACTER_PYLORI_INFECTION	LY96	0.404463	0
GOBP_ADAPTIVE_IMMUNE_RESPONSE_BASED_ON_SOMATIC_RECOMBINATION_OF_IMMUNE_RECEPTORS_BUILT_FROM_IMMUNOGLOBULIN_SUPERFAMILY_DOMAINS	PGAM5	0.0388331	0.42766	GOCC_BLOC_COMPLEX	PGAM5	0.345721	1.65e-15	GOMF_ALCOHOL_DEHYDROGENASE_NAD_P_PLUS_ACTIVITY	PGAM5	0.101295	0.0286474	KEGG_EPITHELIAL_CELL_SIGNALING_IN_HELICOBACTER_PYLORI_INFECTION	PGAM5	0.380399	0
GOBP_ADAPTIVE_IMMUNE_RESPONSE_BASED_ON_SOMATIC_RECOMBINATION_OF_IMMUNE_RECEPTORS_BUILT_FROM_IMMUNOGLOBULIN_SUPERFAMILY_DOMAINS	PPIF	0.156958	0.000550359	GOCC_BLOC_COMPLEX	PPIF	0.340655	3.19e-15	GOMF_ALCOHOL_DEHYDROGENASE_NAD_P_PLUS_ACTIVITY	PPIF	0.119766	0.00911993	KEGG_EPITHELIAL_CELL_SIGNALING_IN_HELICOBACTER_PYLORI_INFECTION	PPIF	0.390975	0
GOBP_ADAPTIVE_IMMUNE_RESPONSE_BASED_ON_SOMATIC_RECOMBINATION_OF_IMMUNE_RECEPTORS_BUILT_FROM_IMMUNOGLOBULIN_SUPERFAMILY_DOMAINS	SLC25A4	-0.304187	3.73e-12	GOCC_BLOC_COMPLEX	SLC25A4	0.0901092	0.0528874	GOMF_ALCOHOL_DEHYDROGENASE_NAD_P_PLUS_ACTIVITY	SLC25A4	0.370869	0	KEGG_EPITHELIAL_CELL_SIGNALING_IN_HELICOBACTER_PYLORI_INFECTION	SLC25A4	0.205835	3.88e-06
GOBP_ADAPTIVE_IMMUNE_RESPONSE_BASED_ON_SOMATIC_RECOMBINATION_OF_IMMUNE_RECEPTORS_BUILT_FROM_IMMUNOGLOBULIN_SUPERFAMILY_DOMAINS	TLR3	0.213143	1.89e-06	GOCC_BLOC_COMPLEX	TLR3	0.132661	0.00374539	GOMF_ALCOHOL_DEHYDROGENASE_NAD_P_PLUS_ACTIVITY	TLR3	0.0734493	0.118247	KEGG_EPITHELIAL_CELL_SIGNALING_IN_HELICOBACTER_PYLORI_INFECTION	TLR3	0.0955025	0.0391026
GOBP_ADAPTIVE_IMMUNE_RESPONSE_BASED_ON_SOMATIC_RECOMBINATION_OF_IMMUNE_RECEPTORS_BUILT_FROM_IMMUNOGLOBULIN_SUPERFAMILY_DOMAINS	VPS4B	0.0201964	0.68849	GOCC_BLOC_COMPLEX	VPS4B	-0.035374	0.46751	GOMF_ALCOHOL_DEHYDROGENASE_NAD_P_PLUS_ACTIVITY	VPS4B	0.20239	6.36e-06	KEGG_EPITHELIAL_CELL_SIGNALING_IN_HELICOBACTER_PYLORI_INFECTION	VPS4B	0.295135	1.41e-11
GOBP_ADAPTIVE_IMMUNE_RESPONSE_BASED_ON_SOMATIC_RECOMBINATION_OF_IMMUNE_RECEPTORS_BUILT_FROM_IMMUNOGLOBULIN_SUPERFAMILY_DOMAINS	YBX3	0.117288	0.0109362	GOCC_BLOC_COMPLEX	YBX3	0.274313	4.77e-10	GOMF_ALCOHOL_DEHYDROGENASE_NAD_P_PLUS_ACTIVITY	YBX3	-0.227364	3.35e-07	KEGG_EPITHELIAL_CELL_SIGNALING_IN_HELICOBACTER_PYLORI_INFECTION	YBX3	-0.0898821	0.0528903
GOBP_ADAPTIVE_THERMOGENESIS	LY96	0.000560107	0.991475	GOCC_BLOOD_MICROPARTICLE	LY96	0.585143	0	GOMF_ALCOHOL_DEHYDROGENASE_NADPPLUS_ACTIVITY	LY96	0.0820686	0.0793529	KEGG_ERBB_SIGNALING_PATHWAY	LY96	0.0469717	0.325968
GOBP_ADAPTIVE_THERMOGENESIS	PGAM5	-0.226432	3.81e-07	GOCC_BLOOD_MICROPARTICLE	PGAM5	0.119762	0.00921797	GOMF_ALCOHOL_DEHYDROGENASE_NADPPLUS_ACTIVITY	PGAM5	0.272505	6.3e-10	KEGG_ERBB_SIGNALING_PATHWAY	PGAM5	-0.162048	0.000327176
GOBP_ADAPTIVE_THERMOGENESIS	PPIF	-0.207164	3.75e-06	GOCC_BLOOD_MICROPARTICLE	PPIF	0.226046	3.94e-07	GOMF_ALCOHOL_DEHYDROGENASE_NADPPLUS_ACTIVITY	PPIF	0.183198	4.73e-05	KEGG_ERBB_SIGNALING_PATHWAY	PPIF	-0.134428	0.00315255
GOBP_ADAPTIVE_THERMOGENESIS	SLC25A4	0.04331	0.373363	GOCC_BLOOD_MICROPARTICLE	SLC25A4	-0.232278	1.79e-07	GOMF_ALCOHOL_DEHYDROGENASE_NADPPLUS_ACTIVITY	SLC25A4	0.339982	3.41e-15	KEGG_ERBB_SIGNALING_PATHWAY	SLC25A4	-0.0730205	0.119825
GOBP_ADAPTIVE_THERMOGENESIS	TLR3	0.407919	0	GOCC_BLOOD_MICROPARTICLE	TLR3	0.119638	0.00928231	GOMF_ALCOHOL_DEHYDROGENASE_NADPPLUS_ACTIVITY	TLR3	0.11984	0.00907554	KEGG_ERBB_SIGNALING_PATHWAY	TLR3	0.312329	7.24e-13
GOBP_ADAPTIVE_THERMOGENESIS	VPS4B	0.41312	0	GOCC_BLOOD_MICROPARTICLE	VPS4B	-0.100852	0.0294101	GOMF_ALCOHOL_DEHYDROGENASE_NADPPLUS_ACTIVITY	VPS4B	-0.0582484	0.220428	KEGG_ERBB_SIGNALING_PATHWAY	VPS4B	0.489167	0
GOBP_ADAPTIVE_THERMOGENESIS	YBX3	-0.0852057	0.0689045	GOCC_BLOOD_MICROPARTICLE	YBX3	0.263127	2.57e-09	GOMF_ALCOHOL_DEHYDROGENASE_NADPPLUS_ACTIVITY	YBX3	0.04229	0.380686	KEGG_ERBB_SIGNALING_PATHWAY	YBX3	-0.0133966	0.791249
GOBP_ADENOHYPOPHYSIS_DEVELOPMENT	LY96	-0.0608413	0.20247	GOCC_BOX_H_ACA_RNP_COMPLEX	LY96	0.285628	7.96e-11	GOMF_ALDEHYDE_DEHYDROGENASE_NAD_P_PLUS_ACTIVITY	LY96	-0.0183124	0.712685	KEGG_ETHER_LIPID_METABOLISM	LY96	0.231947	1.67e-07
GOBP_ADENOHYPOPHYSIS_DEVELOPMENT	PGAM5	-0.00753109	0.884271	GOCC_BOX_H_ACA_RNP_COMPLEX	PGAM5	0.503957	0	GOMF_ALDEHYDE_DEHYDROGENASE_NAD_P_PLUS_ACTIVITY	PGAM5	0.165739	0.000249818	KEGG_ETHER_LIPID_METABOLISM	PGAM5	0.0653477	0.165665
GOBP_ADENOHYPOPHYSIS_DEVELOPMENT	PPIF	-0.174721	0.000110801	GOCC_BOX_H_ACA_RNP_COMPLEX	PPIF	0.350619	0	GOMF_ALDEHYDE_DEHYDROGENASE_NAD_P_PLUS_ACTIVITY	PPIF	0.162006	0.000348172	KEGG_ETHER_LIPID_METABOLISM	PPIF	0.136138	0.0027701
GOBP_ADENOHYPOPHYSIS_DEVELOPMENT	SLC25A4	-0.119001	0.00977559	GOCC_BOX_H_ACA_RNP_COMPLEX	SLC25A4	0.212126	2.12e-06	GOMF_ALDEHYDE_DEHYDROGENASE_NAD_P_PLUS_ACTIVITY	SLC25A4	0.396134	0	KEGG_ETHER_LIPID_METABOLISM	SLC25A4	-0.0604702	0.20181
GOBP_ADENOHYPOPHYSIS_DEVELOPMENT	TLR3	-0.0608537	0.202378	GOCC_BOX_H_ACA_RNP_COMPLEX	TLR3	-0.0198692	0.689664	GOMF_ALDEHYDE_DEHYDROGENASE_NAD_P_PLUS_ACTIVITY	TLR3	0.291933	2.87e-11	KEGG_ETHER_LIPID_METABOLISM	TLR3	0.233845	1.3e-07
GOBP_ADENOHYPOPHYSIS_DEVELOPMENT	VPS4B	-0.139003	0.00236184	GOCC_BOX_H_ACA_RNP_COMPLEX	VPS4B	0.0675712	0.152337	GOMF_ALDEHYDE_DEHYDROGENASE_NAD_P_PLUS_ACTIVITY	VPS4B	0.240083	6.49e-08	KEGG_ETHER_LIPID_METABOLISM	VPS4B	0.0627913	0.184561
GOBP_ADENOHYPOPHYSIS_DEVELOPMENT	YBX3	0.225653	4.19e-07	GOCC_BOX_H_ACA_RNP_COMPLEX	YBX3	0.246804	2.63e-08	GOMF_ALDEHYDE_DEHYDROGENASE_NAD_P_PLUS_ACTIVITY	YBX3	-0.131711	0.00397541	KEGG_ETHER_LIPID_METABOLISM	YBX3	0.129064	0.00466146
GOBP_ADENYLATE_CYCLASE_ACTIVATING_ADRENERGIC_RECEPTOR_SIGNALING_PATHWAY	LY96	0.0201258	0.689548	GOCC_BRUSH_BORDER	LY96	-0.123503	0.00715093	GOMF_ALDEHYDE_LYASE_ACTIVITY	LY96	-0.138379	0.00241092	KEGG_FATTY_ACID_METABOLISM	LY96	-0.219863	7.52e-07
GOBP_ADENYLATE_CYCLASE_ACTIVATING_ADRENERGIC_RECEPTOR_SIGNALING_PATHWAY	PGAM5	-0.28983	4.2e-11	GOCC_BRUSH_BORDER	PGAM5	0.0563341	0.236285	GOMF_ALDEHYDE_LYASE_ACTIVITY	PGAM5	0.172966	0.000128595	KEGG_FATTY_ACID_METABOLISM	PGAM5	0.194934	1.3e-05
GOBP_ADENYLATE_CYCLASE_ACTIVATING_ADRENERGIC_RECEPTOR_SIGNALING_PATHWAY	PPIF	-0.261914	3.17e-09	GOCC_BRUSH_BORDER	PPIF	-0.107533	0.019892	GOMF_ALDEHYDE_LYASE_ACTIVITY	PPIF	0.111006	0.0160424	KEGG_FATTY_ACID_METABOLISM	PPIF	0.135634	0.00287969
GOBP_ADENYLATE_CYCLASE_ACTIVATING_ADRENERGIC_RECEPTOR_SIGNALING_PATHWAY	SLC25A4	-0.0282129	0.570799	GOCC_BRUSH_BORDER	SLC25A4	0.201581	6.99e-06	GOMF_ALDEHYDE_LYASE_ACTIVITY	SLC25A4	0.322984	1.23e-13	KEGG_FATTY_ACID_METABOLISM	SLC25A4	0.573346	0
GOBP_ADENYLATE_CYCLASE_ACTIVATING_ADRENERGIC_RECEPTOR_SIGNALING_PATHWAY	TLR3	0.250171	1.68e-08	GOCC_BRUSH_BORDER	TLR3	0.554206	0	GOMF_ALDEHYDE_LYASE_ACTIVITY	TLR3	0.418516	0	KEGG_FATTY_ACID_METABOLISM	TLR3	0.329166	3.22e-14
GOBP_ADENYLATE_CYCLASE_ACTIVATING_ADRENERGIC_RECEPTOR_SIGNALING_PATHWAY	VPS4B	0.400626	0	GOCC_BRUSH_BORDER	VPS4B	0.269764	9.55e-10	GOMF_ALDEHYDE_LYASE_ACTIVITY	VPS4B	0.108482	0.0187121	KEGG_FATTY_ACID_METABOLISM	VPS4B	0.308776	1.36e-12
GOBP_ADENYLATE_CYCLASE_ACTIVATING_ADRENERGIC_RECEPTOR_SIGNALING_PATHWAY	YBX3	0.0162998	0.747706	GOCC_BRUSH_BORDER	YBX3	-0.163658	0.000307049	GOMF_ALDEHYDE_LYASE_ACTIVITY	YBX3	0.00566938	0.912445	KEGG_FATTY_ACID_METABOLISM	YBX3	-0.330763	2.35e-14
GOBP_ADENYLATE_CYCLASE_ACTIVATING_DOPAMINE_RECEPTOR_SIGNALING_PATHWAY	LY96	-0.0439739	0.365632	GOCC_BRUSH_BORDER_MEMBRANE	LY96	-0.167518	0.000216093	GOMF_ALDITOL_NADPPLUS_1_OXIDOREDUCTASE_ACTIVITY	LY96	0.199895	8.33e-06	KEGG_FC_EPSILON_RI_SIGNALING_PATHWAY	LY96	0.296156	1.19e-11
GOBP_ADENYLATE_CYCLASE_ACTIVATING_DOPAMINE_RECEPTOR_SIGNALING_PATHWAY	PGAM5	-0.14281	0.00175872	GOCC_BRUSH_BORDER_MEMBRANE	PGAM5	0.020198	0.685186	GOMF_ALDITOL_NADPPLUS_1_OXIDOREDUCTASE_ACTIVITY	PGAM5	0.210786	2.46e-06	KEGG_FC_EPSILON_RI_SIGNALING_PATHWAY	PGAM5	-0.118699	0.00963921
GOBP_ADENYLATE_CYCLASE_ACTIVATING_DOPAMINE_RECEPTOR_SIGNALING_PATHWAY	PPIF	-0.0774843	0.0998884	GOCC_BRUSH_BORDER_MEMBRANE	PPIF	-0.115168	0.0123966	GOMF_ALDITOL_NADPPLUS_1_OXIDOREDUCTASE_ACTIVITY	PPIF	0.199923	8.3e-06	KEGG_FC_EPSILON_RI_SIGNALING_PATHWAY	PPIF	-0.0123127	0.807386
GOBP_ADENYLATE_CYCLASE_ACTIVATING_DOPAMINE_RECEPTOR_SIGNALING_PATHWAY	SLC25A4	0.0142441	0.779837	GOCC_BRUSH_BORDER_MEMBRANE	SLC25A4	0.306526	2.33e-12	GOMF_ALDITOL_NADPPLUS_1_OXIDOREDUCTASE_ACTIVITY	SLC25A4	0.182862	4.89e-05	KEGG_FC_EPSILON_RI_SIGNALING_PATHWAY	SLC25A4	-0.164762	0.000253999
GOBP_ADENYLATE_CYCLASE_ACTIVATING_DOPAMINE_RECEPTOR_SIGNALING_PATHWAY	TLR3	0.137412	0.00266506	GOCC_BRUSH_BORDER_MEMBRANE	TLR3	0.588252	0	GOMF_ALDITOL_NADPPLUS_1_OXIDOREDUCTASE_ACTIVITY	TLR3	0.117218	0.0107895	KEGG_FC_EPSILON_RI_SIGNALING_PATHWAY	TLR3	0.309099	1.29e-12
GOBP_ADENYLATE_CYCLASE_ACTIVATING_DOPAMINE_RECEPTOR_SIGNALING_PATHWAY	VPS4B	0.172016	0.000142993	GOCC_BRUSH_BORDER_MEMBRANE	VPS4B	0.331209	2.38e-14	GOMF_ALDITOL_NADPPLUS_1_OXIDOREDUCTASE_ACTIVITY	VPS4B	-0.125041	0.00636543	KEGG_FC_EPSILON_RI_SIGNALING_PATHWAY	VPS4B	0.246139	2.49e-08
GOBP_ADENYLATE_CYCLASE_ACTIVATING_DOPAMINE_RECEPTOR_SIGNALING_PATHWAY	YBX3	-0.0102635	0.841738	GOCC_BRUSH_BORDER_MEMBRANE	YBX3	-0.194152	1.56e-05	GOMF_ALDITOL_NADPPLUS_1_OXIDOREDUCTASE_ACTIVITY	YBX3	0.0759055	0.105958	KEGG_FC_EPSILON_RI_SIGNALING_PATHWAY	YBX3	-0.143348	0.00159584
GOBP_ADENYLATE_CYCLASE_ACTIVATING_G_PROTEIN_COUPLED_RECEPTOR_SIGNALING_PATHWAY	LY96	0.10916	0.0182729	GOCC_CAJAL_BODY	LY96	-0.0139091	0.782901	GOMF_ALDO_KETO_REDUCTASE_NADP_ACTIVITY	LY96	0.0294554	0.546737	KEGG_FC_GAMMA_R_MEDIATED_PHAGOCYTOSIS	LY96	0.516045	0
GOBP_ADENYLATE_CYCLASE_ACTIVATING_G_PROTEIN_COUPLED_RECEPTOR_SIGNALING_PATHWAY	PGAM5	-0.240561	6.18e-08	GOCC_CAJAL_BODY	PGAM5	0.157719	0.000515786	GOMF_ALDO_KETO_REDUCTASE_NADP_ACTIVITY	PGAM5	0.229365	2.6e-07	KEGG_FC_GAMMA_R_MEDIATED_PHAGOCYTOSIS	PGAM5	-0.0094911	0.851309
GOBP_ADENYLATE_CYCLASE_ACTIVATING_G_PROTEIN_COUPLED_RECEPTOR_SIGNALING_PATHWAY	PPIF	-0.258961	4.85e-09	GOCC_CAJAL_BODY	PPIF	-0.0116438	0.818262	GOMF_ALDO_KETO_REDUCTASE_NADP_ACTIVITY	PPIF	0.108525	0.018666	KEGG_FC_GAMMA_R_MEDIATED_PHAGOCYTOSIS	PPIF	0.073144	0.119178
GOBP_ADENYLATE_CYCLASE_ACTIVATING_G_PROTEIN_COUPLED_RECEPTOR_SIGNALING_PATHWAY	SLC25A4	-0.0923262	0.0477575	GOCC_CAJAL_BODY	SLC25A4	-0.182321	5.24e-05	GOMF_ALDO_KETO_REDUCTASE_NADP_ACTIVITY	SLC25A4	0.309915	1.32e-12	KEGG_FC_GAMMA_R_MEDIATED_PHAGOCYTOSIS	SLC25A4	-0.35806	0
GOBP_ADENYLATE_CYCLASE_ACTIVATING_G_PROTEIN_COUPLED_RECEPTOR_SIGNALING_PATHWAY	TLR3	0.220857	7.52e-07	GOCC_CAJAL_BODY	TLR3	-0.117912	0.0104046	GOMF_ALDO_KETO_REDUCTASE_NADP_ACTIVITY	TLR3	0.162909	0.000321376	KEGG_FC_GAMMA_R_MEDIATED_PHAGOCYTOSIS	TLR3	0.0396776	0.408955
GOBP_ADENYLATE_CYCLASE_ACTIVATING_G_PROTEIN_COUPLED_RECEPTOR_SIGNALING_PATHWAY	VPS4B	0.321291	1.72e-13	GOCC_CAJAL_BODY	VPS4B	0.021018	0.673546	GOMF_ALDO_KETO_REDUCTASE_NADP_ACTIVITY	VPS4B	-0.124089	0.00681095	KEGG_FC_GAMMA_R_MEDIATED_PHAGOCYTOSIS	VPS4B	0.0675308	0.150926
GOBP_ADENYLATE_CYCLASE_ACTIVATING_G_PROTEIN_COUPLED_RECEPTOR_SIGNALING_PATHWAY	YBX3	0.0561716	0.24139	GOCC_CAJAL_BODY	YBX3	0.115214	0.0123652	GOMF_ALDO_KETO_REDUCTASE_NADP_ACTIVITY	YBX3	0.00343352	0.947742	KEGG_FC_GAMMA_R_MEDIATED_PHAGOCYTOSIS	YBX3	-0.00236721	0.963858
GOBP_ADENYLATE_CYCLASE_INHIBITING_G_PROTEIN_COUPLED_RECEPTOR_SIGNALING_PATHWAY	LY96	0.0629679	0.186207	GOCC_CALCIUM_CHANNEL_COMPLEX	LY96	-0.0838631	0.0726402	GOMF_ALKALI_METAL_ION_BINDING	LY96	-0.0606016	0.20164	KEGG_FOCAL_ADHESION	LY96	0.137187	0.0025658
GOBP_ADENYLATE_CYCLASE_INHIBITING_G_PROTEIN_COUPLED_RECEPTOR_SIGNALING_PATHWAY	PGAM5	-0.248408	2.14e-08	GOCC_CALCIUM_CHANNEL_COMPLEX	PGAM5	-0.247713	2.32e-08	GOMF_ALKALI_METAL_ION_BINDING	PGAM5	0.225227	4.36e-07	KEGG_FOCAL_ADHESION	PGAM5	-0.210503	2.3e-06
GOBP_ADENYLATE_CYCLASE_INHIBITING_G_PROTEIN_COUPLED_RECEPTOR_SIGNALING_PATHWAY	PPIF	-0.24963	1.81e-08	GOCC_CALCIUM_CHANNEL_COMPLEX	PPIF	-0.188672	2.76e-05	GOMF_ALKALI_METAL_ION_BINDING	PPIF	0.259273	4.52e-09	KEGG_FOCAL_ADHESION	PPIF	-0.207586	3.18e-06
GOBP_ADENYLATE_CYCLASE_INHIBITING_G_PROTEIN_COUPLED_RECEPTOR_SIGNALING_PATHWAY	SLC25A4	-0.138454	0.00246331	GOCC_CALCIUM_CHANNEL_COMPLEX	SLC25A4	-0.161677	0.000365628	GOMF_ALKALI_METAL_ION_BINDING	SLC25A4	0.329074	4.01e-14	KEGG_FOCAL_ADHESION	SLC25A4	-0.192717	1.64e-05
GOBP_ADENYLATE_CYCLASE_INHIBITING_G_PROTEIN_COUPLED_RECEPTOR_SIGNALING_PATHWAY	TLR3	0.298877	9.29e-12	GOCC_CALCIUM_CHANNEL_COMPLEX	TLR3	-0.218128	1.04e-06	GOMF_ALKALI_METAL_ION_BINDING	TLR3	0.24661	2.71e-08	KEGG_FOCAL_ADHESION	TLR3	0.173975	0.000108122
GOBP_ADENYLATE_CYCLASE_INHIBITING_G_PROTEIN_COUPLED_RECEPTOR_SIGNALING_PATHWAY	VPS4B	0.356724	0	GOCC_CALCIUM_CHANNEL_COMPLEX	VPS4B	-0.0690623	0.143195	GOMF_ALKALI_METAL_ION_BINDING	VPS4B	0.25145	1.38e-08	KEGG_FOCAL_ADHESION	VPS4B	0.364003	0
GOBP_ADENYLATE_CYCLASE_INHIBITING_G_PROTEIN_COUPLED_RECEPTOR_SIGNALING_PATHWAY	YBX3	0.0520482	0.279475	GOCC_CALCIUM_CHANNEL_COMPLEX	YBX3	0.0199596	0.688453	GOMF_ALKALI_METAL_ION_BINDING	YBX3	-0.00221635	0.966306	KEGG_FOCAL_ADHESION	YBX3	0.0880583	0.0581994
GOBP_ADENYLATE_CYCLASE_MODULATING_G_PROTEIN_COUPLED_RECEPTOR_SIGNALING_PATHWAY	LY96	0.118196	0.0103087	GOCC_CALYX_OF_HELD	LY96	0.191048	2.16e-05	GOMF_ALPHA_ACTININ_BINDING	LY96	-0.0327153	0.502645	KEGG_FOLATE_BIOSYNTHESIS	LY96	0.141816	0.0017993
GOBP_ADENYLATE_CYCLASE_MODULATING_G_PROTEIN_COUPLED_RECEPTOR_SIGNALING_PATHWAY	PGAM5	-0.240655	6.11e-08	GOCC_CALYX_OF_HELD	PGAM5	0.0848101	0.0692445	GOMF_ALPHA_ACTININ_BINDING	PGAM5	-0.328285	4.6e-14	KEGG_FOLATE_BIOSYNTHESIS	PGAM5	0.416778	0
GOBP_ADENYLATE_CYCLASE_MODULATING_G_PROTEIN_COUPLED_RECEPTOR_SIGNALING_PATHWAY	PPIF	-0.250622	1.58e-08	GOCC_CALYX_OF_HELD	PPIF	0.0939285	0.0431623	GOMF_ALPHA_ACTININ_BINDING	PPIF	-0.329316	3.72e-14	KEGG_FOLATE_BIOSYNTHESIS	PPIF	0.29582	1.27e-11
GOBP_ADENYLATE_CYCLASE_MODULATING_G_PROTEIN_COUPLED_RECEPTOR_SIGNALING_PATHWAY	SLC25A4	-0.103451	0.0257031	GOCC_CALYX_OF_HELD	SLC25A4	-0.218803	9.56e-07	GOMF_ALPHA_ACTININ_BINDING	SLC25A4	-0.126463	0.00577163	KEGG_FOLATE_BIOSYNTHESIS	SLC25A4	0.243556	3.53e-08
GOBP_ADENYLATE_CYCLASE_MODULATING_G_PROTEIN_COUPLED_RECEPTOR_SIGNALING_PATHWAY	TLR3	0.274701	4.64e-10	GOCC_CALYX_OF_HELD	TLR3	-0.0394579	0.415939	GOMF_ALPHA_ACTININ_BINDING	TLR3	0.00958675	0.850089	KEGG_FOLATE_BIOSYNTHESIS	TLR3	0.0956728	0.0387445
GOBP_ADENYLATE_CYCLASE_MODULATING_G_PROTEIN_COUPLED_RECEPTOR_SIGNALING_PATHWAY	VPS4B	0.362343	0	GOCC_CALYX_OF_HELD	VPS4B	-0.024367	0.624503	GOMF_ALPHA_ACTININ_BINDING	VPS4B	0.0583544	0.219582	KEGG_FOLATE_BIOSYNTHESIS	VPS4B	-0.102554	0.0263204
GOBP_ADENYLATE_CYCLASE_MODULATING_G_PROTEIN_COUPLED_RECEPTOR_SIGNALING_PATHWAY	YBX3	0.058082	0.22483	GOCC_CALYX_OF_HELD	YBX3	0.129325	0.00476708	GOMF_ALPHA_ACTININ_BINDING	YBX3	0.109194	0.0179289	KEGG_FOLATE_BIOSYNTHESIS	YBX3	-0.0744718	0.112135
GOBP_ADHERENS_JUNCTION_ASSEMBLY	LY96	0.0102556	0.841843	GOCC_CAMP_DEPENDENT_PROTEIN_KINASE_COMPLEX	LY96	0.190233	2.34e-05	GOMF_ALPHA_CATENIN_BINDING	LY96	-0.316246	4.23e-13	KEGG_FRUCTOSE_AND_MANNOSE_METABOLISM	LY96	0.133955	0.00326024
GOBP_ADHERENS_JUNCTION_ASSEMBLY	PGAM5	-0.223088	5.73e-07	GOCC_CAMP_DEPENDENT_PROTEIN_KINASE_COMPLEX	PGAM5	0.0211505	0.671694	GOMF_ALPHA_CATENIN_BINDING	PGAM5	-0.276145	3.63e-10	KEGG_FRUCTOSE_AND_MANNOSE_METABOLISM	PGAM5	0.253786	8.56e-09
GOBP_ADHERENS_JUNCTION_ASSEMBLY	PPIF	-0.255122	8.4e-09	GOCC_CAMP_DEPENDENT_PROTEIN_KINASE_COMPLEX	PPIF	0.200573	7.84e-06	GOMF_ALPHA_CATENIN_BINDING	PPIF	-0.416082	0	KEGG_FRUCTOSE_AND_MANNOSE_METABOLISM	PPIF	0.27564	3.3e-10
GOBP_ADHERENS_JUNCTION_ASSEMBLY	SLC25A4	-0.192142	1.94e-05	GOCC_CAMP_DEPENDENT_PROTEIN_KINASE_COMPLEX	SLC25A4	0.0579131	0.222797	GOMF_ALPHA_CATENIN_BINDING	SLC25A4	0.0561032	0.238429	KEGG_FRUCTOSE_AND_MANNOSE_METABOLISM	SLC25A4	0.255885	6.31e-09
GOBP_ADHERENS_JUNCTION_ASSEMBLY	TLR3	-0.030979	0.531873	GOCC_CAMP_DEPENDENT_PROTEIN_KINASE_COMPLEX	TLR3	0.00451701	0.930479	GOMF_ALPHA_CATENIN_BINDING	TLR3	0.252524	1.19e-08	KEGG_FRUCTOSE_AND_MANNOSE_METABOLISM	TLR3	0.430711	0
GOBP_ADHERENS_JUNCTION_ASSEMBLY	VPS4B	0.203091	5.95e-06	GOCC_CAMP_DEPENDENT_PROTEIN_KINASE_COMPLEX	VPS4B	0.357986	0	GOMF_ALPHA_CATENIN_BINDING	VPS4B	0.452061	0	KEGG_FRUCTOSE_AND_MANNOSE_METABOLISM	VPS4B	0.0928925	0.0450053
GOBP_ADHERENS_JUNCTION_ASSEMBLY	YBX3	0.0359043	0.4653	GOCC_CAMP_DEPENDENT_PROTEIN_KINASE_COMPLEX	YBX3	-0.119322	0.0094796	GOMF_ALPHA_CATENIN_BINDING	YBX3	0.0134053	0.789968	KEGG_FRUCTOSE_AND_MANNOSE_METABOLISM	YBX3	0.0693891	0.139232
GOBP_ADHERENS_JUNCTION_ORGANIZATION	LY96	-0.165963	0.000249085	GOCC_CARBOXY_TERMINAL_DOMAIN_PROTEIN_KINASE_COMPLEX	LY96	-0.14713	0.0012368	GOMF_ALPHA_TUBULIN_BINDING	LY96	-0.105485	0.0224326	KEGG_GALACTOSE_METABOLISM	LY96	0.309204	1.27e-12
GOBP_ADHERENS_JUNCTION_ORGANIZATION	PGAM5	-0.281589	1.59e-10	GOCC_CARBOXY_TERMINAL_DOMAIN_PROTEIN_KINASE_COMPLEX	PGAM5	0.0128283	0.799348	GOMF_ALPHA_TUBULIN_BINDING	PGAM5	-0.0453376	0.345296	KEGG_GALACTOSE_METABOLISM	PGAM5	0.228009	2.77e-07
GOBP_ADHERENS_JUNCTION_ORGANIZATION	PPIF	-0.342061	3.44e-15	GOCC_CARBOXY_TERMINAL_DOMAIN_PROTEIN_KINASE_COMPLEX	PPIF	-0.0921076	0.0476104	GOMF_ALPHA_TUBULIN_BINDING	PPIF	-0.00045635	0.993104	KEGG_GALACTOSE_METABOLISM	PPIF	0.427896	0
GOBP_ADHERENS_JUNCTION_ORGANIZATION	SLC25A4	-0.0701334	0.138515	GOCC_CARBOXY_TERMINAL_DOMAIN_PROTEIN_KINASE_COMPLEX	SLC25A4	-0.10415	0.0242653	GOMF_ALPHA_TUBULIN_BINDING	SLC25A4	0.00928757	0.854719	KEGG_GALACTOSE_METABOLISM	SLC25A4	0.171838	0.000131666
GOBP_ADHERENS_JUNCTION_ORGANIZATION	TLR3	0.185764	3.75e-05	GOCC_CARBOXY_TERMINAL_DOMAIN_PROTEIN_KINASE_COMPLEX	TLR3	-0.0159654	0.750067	GOMF_ALPHA_TUBULIN_BINDING	TLR3	0.220311	7.96e-07	KEGG_GALACTOSE_METABOLISM	TLR3	0.245695	2.65e-08
GOBP_ADHERENS_JUNCTION_ORGANIZATION	VPS4B	0.341274	3.44e-15	GOCC_CARBOXY_TERMINAL_DOMAIN_PROTEIN_KINASE_COMPLEX	VPS4B	0.227587	3.27e-07	GOMF_ALPHA_TUBULIN_BINDING	VPS4B	0.431279	0	KEGG_GALACTOSE_METABOLISM	VPS4B	-0.00739938	0.884039
GOBP_ADHERENS_JUNCTION_ORGANIZATION	YBX3	-0.0177911	0.724911	GOCC_CARBOXY_TERMINAL_DOMAIN_PROTEIN_KINASE_COMPLEX	YBX3	-0.0467832	0.330182	GOMF_ALPHA_TUBULIN_BINDING	YBX3	-0.132037	0.00388045	KEGG_GALACTOSE_METABOLISM	YBX3	0.133091	0.0034794
GOBP_ADHESION_OF_SYMBIONT_TO_HOST	LY96	0.133751	0.00349738	GOCC_CATALYTIC_STEP_1_SPLICEOSOME	LY96	-0.288201	5.22e-11	GOMF_AMIDE_BINDING	LY96	0.423312	0	KEGG_GAP_JUNCTION	LY96	0.173167	0.000116254
GOBP_ADHESION_OF_SYMBIONT_TO_HOST	PGAM5	-0.0485227	0.315112	GOCC_CATALYTIC_STEP_1_SPLICEOSOME	PGAM5	0.0103544	0.838914	GOMF_AMIDE_BINDING	PGAM5	0.197552	1.07e-05	KEGG_GAP_JUNCTION	PGAM5	-0.0486009	0.308445
GOBP_ADHESION_OF_SYMBIONT_TO_HOST	PPIF	-0.0876942	0.0607649	GOCC_CATALYTIC_STEP_1_SPLICEOSOME	PPIF	-0.343604	3.19e-15	GOMF_AMIDE_BINDING	PPIF	0.233883	1.46e-07	KEGG_GAP_JUNCTION	PPIF	-0.0400303	0.404619
GOBP_ADHESION_OF_SYMBIONT_TO_HOST	SLC25A4	0.0133364	0.79376	GOCC_CATALYTIC_STEP_1_SPLICEOSOME	SLC25A4	-0.0299266	0.542838	GOMF_AMIDE_BINDING	SLC25A4	0.138187	0.00244575	KEGG_GAP_JUNCTION	SLC25A4	-0.109147	0.0176664
GOBP_ADHESION_OF_SYMBIONT_TO_HOST	TLR3	0.266936	1.51e-09	GOCC_CATALYTIC_STEP_1_SPLICEOSOME	TLR3	0.209475	2.88e-06	GOMF_AMIDE_BINDING	TLR3	0.45926	0	KEGG_GAP_JUNCTION	TLR3	0.132378	0.00366881
GOBP_ADHESION_OF_SYMBIONT_TO_HOST	VPS4B	0.266269	1.67e-09	GOCC_CATALYTIC_STEP_1_SPLICEOSOME	VPS4B	0.211127	2.38e-06	GOMF_AMIDE_BINDING	VPS4B	0.381469	0	KEGG_GAP_JUNCTION	VPS4B	0.359941	0
GOBP_ADHESION_OF_SYMBIONT_TO_HOST	YBX3	0.180742	6.2e-05	GOCC_CATALYTIC_STEP_1_SPLICEOSOME	YBX3	0.134546	0.00326003	GOMF_AMIDE_BINDING	YBX3	0.00326701	0.950373	KEGG_GAP_JUNCTION	YBX3	0.0846339	0.0692975
GOBP_ADHESION_OF_SYMBIONT_TO_HOST_CELL	LY96	0.142461	0.00180801	GOCC_CATALYTIC_STEP_2_SPLICEOSOME	LY96	-0.144705	0.00149829	GOMF_AMIDE_TRANSMEMBRANE_TRANSPORTER_ACTIVITY	LY96	0.505506	0	KEGG_GLIOMA	LY96	0.154711	0.000625721
GOBP_ADHESION_OF_SYMBIONT_TO_HOST_CELL	PGAM5	-0.0278671	0.575691	GOCC_CATALYTIC_STEP_2_SPLICEOSOME	PGAM5	0.0510299	0.28599	GOMF_AMIDE_TRANSMEMBRANE_TRANSPORTER_ACTIVITY	PGAM5	0.48507	0	KEGG_GLIOMA	PGAM5	-0.191112	1.94e-05
GOBP_ADHESION_OF_SYMBIONT_TO_HOST_CELL	PPIF	-0.0789555	0.0932229	GOCC_CATALYTIC_STEP_2_SPLICEOSOME	PPIF	-0.209316	2.93e-06	GOMF_AMIDE_TRANSMEMBRANE_TRANSPORTER_ACTIVITY	PPIF	0.496784	0	KEGG_GLIOMA	PPIF	-0.119467	0.00913894
GOBP_ADHESION_OF_SYMBIONT_TO_HOST_CELL	SLC25A4	0.0159208	0.753707	GOCC_CATALYTIC_STEP_2_SPLICEOSOME	SLC25A4	-0.0481497	0.315455	GOMF_AMIDE_TRANSMEMBRANE_TRANSPORTER_ACTIVITY	SLC25A4	0.105896	0.0218752	KEGG_GLIOMA	SLC25A4	-0.173686	0.00011102
GOBP_ADHESION_OF_SYMBIONT_TO_HOST_CELL	TLR3	0.260619	3.82e-09	GOCC_CATALYTIC_STEP_2_SPLICEOSOME	TLR3	-0.0219549	0.659316	GOMF_AMIDE_TRANSMEMBRANE_TRANSPORTER_ACTIVITY	TLR3	0.0723809	0.123941	KEGG_GLIOMA	TLR3	0.250455	1.37e-08
GOBP_ADHESION_OF_SYMBIONT_TO_HOST_CELL	VPS4B	0.303316	4.33e-12	GOCC_CATALYTIC_STEP_2_SPLICEOSOME	VPS4B	0.0437509	0.364582	GOMF_AMIDE_TRANSMEMBRANE_TRANSPORTER_ACTIVITY	VPS4B	-0.109946	0.0171174	KEGG_GLIOMA	VPS4B	0.418209	0
GOBP_ADHESION_OF_SYMBIONT_TO_HOST_CELL	YBX3	0.167444	0.000217808	GOCC_CATALYTIC_STEP_2_SPLICEOSOME	YBX3	0.196783	1.18e-05	GOMF_AMIDE_TRANSMEMBRANE_TRANSPORTER_ACTIVITY	YBX3	0.123005	0.0073234	KEGG_GLIOMA	YBX3	-0.0592428	0.211798
GOBP_ADIPOSE_TISSUE_DEVELOPMENT	LY96	-0.198914	9.41e-06	GOCC_CATENIN_COMPLEX	LY96	-0.231955	1.87e-07	GOMF_AMINE_BINDING	LY96	0.278932	2.35e-10	KEGG_GLUTATHIONE_METABOLISM	LY96	0.293898	1.73e-11
GOBP_ADIPOSE_TISSUE_DEVELOPMENT	PGAM5	-0.132912	0.00371881	GOCC_CATENIN_COMPLEX	PGAM5	-0.287644	5.72e-11	GOMF_AMINE_BINDING	PGAM5	0.052375	0.272448	KEGG_GLUTATHIONE_METABOLISM	PGAM5	0.347578	0
GOBP_ADIPOSE_TISSUE_DEVELOPMENT	PPIF	0.0286585	0.564451	GOCC_CATENIN_COMPLEX	PPIF	-0.300176	7.07e-12	GOMF_AMINE_BINDING	PPIF	0.155641	0.000603938	KEGG_GLUTATHIONE_METABOLISM	PPIF	0.399783	0
GOBP_ADIPOSE_TISSUE_DEVELOPMENT	SLC25A4	0.296651	1.35e-11	GOCC_CATENIN_COMPLEX	SLC25A4	0.00580447	0.911351	GOMF_AMINE_BINDING	SLC25A4	-0.0789474	0.0919448	KEGG_GLUTATHIONE_METABOLISM	SLC25A4	0.28786	4.76e-11
GOBP_ADIPOSE_TISSUE_DEVELOPMENT	TLR3	0.246006	2.97e-08	GOCC_CATENIN_COMPLEX	TLR3	0.251666	1.34e-08	GOMF_AMINE_BINDING	TLR3	-0.0591798	0.21276	KEGG_GLUTATHIONE_METABOLISM	TLR3	0.0600619	0.205017
GOBP_ADIPOSE_TISSUE_DEVELOPMENT	VPS4B	0.628367	0	GOCC_CATENIN_COMPLEX	VPS4B	0.383467	0	GOMF_AMINE_BINDING	VPS4B	0.151937	0.000825828	KEGG_GLUTATHIONE_METABOLISM	VPS4B	-0.144039	0.00151049
GOBP_ADIPOSE_TISSUE_DEVELOPMENT	YBX3	-0.171386	0.000151526	GOCC_CATENIN_COMPLEX	YBX3	0.00736518	0.88774	GOMF_AMINE_BINDING	YBX3	0.10625	0.0214243	KEGG_GLUTATHIONE_METABOLISM	YBX3	0.151109	0.000848946
GOBP_ADRENAL_GLAND_DEVELOPMENT	LY96	0.275712	3.98e-10	GOCC_CATION_CHANNEL_COMPLEX	LY96	0.12546	0.00623813	GOMF_AMINO_ACID_BINDING	LY96	-0.0559231	0.240025	KEGG_GLYCEROLIPID_METABOLISM	LY96	-0.17273	0.000121368
GOBP_ADRENAL_GLAND_DEVELOPMENT	PGAM5	0.0259194	0.603835	GOCC_CATION_CHANNEL_COMPLEX	PGAM5	-0.0829676	0.0759061	GOMF_AMINO_ACID_BINDING	PGAM5	0.133956	0.00336802	KEGG_GLYCEROLIPID_METABOLISM	PGAM5	-0.0248432	0.614729
GOBP_ADRENAL_GLAND_DEVELOPMENT	PPIF	0.188781	2.74e-05	GOCC_CATION_CHANNEL_COMPLEX	PPIF	-0.00116128	0.983549	GOMF_AMINO_ACID_BINDING	PPIF	0.169952	0.000170271	KEGG_GLYCEROLIPID_METABOLISM	PPIF	-0.0541061	0.25616
GOBP_ADRENAL_GLAND_DEVELOPMENT	SLC25A4	-0.0947578	0.0419438	GOCC_CATION_CHANNEL_COMPLEX	SLC25A4	-0.172432	0.000136647	GOMF_AMINO_ACID_BINDING	SLC25A4	0.331171	2.53e-14	KEGG_GLYCEROLIPID_METABOLISM	SLC25A4	0.135372	0.00293827
GOBP_ADRENAL_GLAND_DEVELOPMENT	TLR3	-0.052533	0.274723	GOCC_CATION_CHANNEL_COMPLEX	TLR3	-0.136574	0.00280325	GOMF_AMINO_ACID_BINDING	TLR3	0.391941	0	KEGG_GLYCEROLIPID_METABOLISM	TLR3	0.14258	0.00169642
GOBP_ADRENAL_GLAND_DEVELOPMENT	VPS4B	0.205829	4.38e-06	GOCC_CATION_CHANNEL_COMPLEX	VPS4B	0.00490699	0.924919	GOMF_AMINO_ACID_BINDING	VPS4B	0.287312	6.15e-11	KEGG_GLYCEROLIPID_METABOLISM	VPS4B	-0.0115319	0.820238
GOBP_ADRENAL_GLAND_DEVELOPMENT	YBX3	0.0265139	0.595264	GOCC_CATION_CHANNEL_COMPLEX	YBX3	0.133581	0.00349566	GOMF_AMINO_ACID_BINDING	YBX3	-0.0641585	0.175349	KEGG_GLYCEROLIPID_METABOLISM	YBX3	-0.167246	0.000202254
GOBP_ADRENERGIC_RECEPTOR_SIGNALING_PATHWAY	LY96	0.0207478	0.680293	GOCC_CAVEOLA	LY96	0.0359683	0.459935	GOMF_AMINO_ACID_CATION_SYMPORTER_ACTIVITY	LY96	0.0663758	0.160062	KEGG_GLYCEROPHOSPHOLIPID_METABOLISM	LY96	0.0904061	0.0515019
GOBP_ADRENERGIC_RECEPTOR_SIGNALING_PATHWAY	PGAM5	-0.30487	3.3e-12	GOCC_CAVEOLA	PGAM5	-0.234672	1.32e-07	GOMF_AMINO_ACID_CATION_SYMPORTER_ACTIVITY	PGAM5	-0.0602911	0.204054	KEGG_GLYCEROPHOSPHOLIPID_METABOLISM	PGAM5	0.262656	2.37e-09
GOBP_ADRENERGIC_RECEPTOR_SIGNALING_PATHWAY	PPIF	-0.257303	6.19e-09	GOCC_CAVEOLA	PPIF	-0.276199	3.55e-10	GOMF_AMINO_ACID_CATION_SYMPORTER_ACTIVITY	PPIF	0.0643384	0.174195	KEGG_GLYCEROPHOSPHOLIPID_METABOLISM	PPIF	0.210436	2.32e-06
GOBP_ADRENERGIC_RECEPTOR_SIGNALING_PATHWAY	SLC25A4	-0.0164377	0.74554	GOCC_CAVEOLA	SLC25A4	-0.0343272	0.481689	GOMF_AMINO_ACID_CATION_SYMPORTER_ACTIVITY	SLC25A4	-0.0801658	0.086853	KEGG_GLYCEROPHOSPHOLIPID_METABOLISM	SLC25A4	-0.0851157	0.067677
GOBP_ADRENERGIC_RECEPTOR_SIGNALING_PATHWAY	TLR3	0.254426	9.29e-09	GOCC_CAVEOLA	TLR3	0.475545	0	GOMF_AMINO_ACID_CATION_SYMPORTER_ACTIVITY	TLR3	0.169784	0.000172958	KEGG_GLYCEROPHOSPHOLIPID_METABOLISM	TLR3	-0.136762	0.00265114
GOBP_ADRENERGIC_RECEPTOR_SIGNALING_PATHWAY	VPS4B	0.421806	0	GOCC_CAVEOLA	VPS4B	0.528026	0	GOMF_AMINO_ACID_CATION_SYMPORTER_ACTIVITY	VPS4B	0.044362	0.356309	KEGG_GLYCEROPHOSPHOLIPID_METABOLISM	VPS4B	-0.386146	0
GOBP_ADRENERGIC_RECEPTOR_SIGNALING_PATHWAY	YBX3	-0.00786405	0.879233	GOCC_CAVEOLA	YBX3	0.134496	0.00327052	GOMF_AMINO_ACID_CATION_SYMPORTER_ACTIVITY	YBX3	-0.0774446	0.09877	KEGG_GLYCEROPHOSPHOLIPID_METABOLISM	YBX3	0.0889983	0.0553971
GOBP_ADULT_BEHAVIOR	LY96	0.105815	0.0223631	GOCC_CCR4_NOT_COMPLEX	LY96	-0.132173	0.00388503	GOMF_AMINO_ACID_SODIUM_SYMPORTER_ACTIVITY	LY96	-0.0207241	0.675832	KEGG_GLYCINE_SERINE_AND_THREONINE_METABOLISM	LY96	-0.0804385	0.0847643
GOBP_ADULT_BEHAVIOR	PGAM5	0.0362211	0.461212	GOCC_CCR4_NOT_COMPLEX	PGAM5	-0.299023	8.66e-12	GOMF_AMINO_ACID_SODIUM_SYMPORTER_ACTIVITY	PGAM5	-0.0888314	0.0565731	KEGG_GLYCINE_SERINE_AND_THREONINE_METABOLISM	PGAM5	0.235105	1.1e-07
GOBP_ADULT_BEHAVIOR	PPIF	0.19671	1.2e-05	GOCC_CCR4_NOT_COMPLEX	PPIF	-0.171808	0.000144978	GOMF_AMINO_ACID_SODIUM_SYMPORTER_ACTIVITY	PPIF	-0.0152632	0.761115	KEGG_GLYCINE_SERINE_AND_THREONINE_METABOLISM	PPIF	0.150798	0.000871078
GOBP_ADULT_BEHAVIOR	SLC25A4	0.0489514	0.310605	GOCC_CCR4_NOT_COMPLEX	SLC25A4	-0.0977436	0.0350889	GOMF_AMINO_ACID_SODIUM_SYMPORTER_ACTIVITY	SLC25A4	-0.0589105	0.214957	KEGG_GLYCINE_SERINE_AND_THREONINE_METABOLISM	SLC25A4	0.369622	0
GOBP_ADULT_BEHAVIOR	TLR3	-0.0247256	0.621158	GOCC_CCR4_NOT_COMPLEX	TLR3	0.270347	8.74e-10	GOMF_AMINO_ACID_SODIUM_SYMPORTER_ACTIVITY	TLR3	0.148564	0.00108721	KEGG_GLYCINE_SERINE_AND_THREONINE_METABOLISM	TLR3	0.376767	0
GOBP_ADULT_BEHAVIOR	VPS4B	0.224511	4.82e-07	GOCC_CCR4_NOT_COMPLEX	VPS4B	0.510758	0	GOMF_AMINO_ACID_SODIUM_SYMPORTER_ACTIVITY	VPS4B	0.0797624	0.0884611	KEGG_GLYCINE_SERINE_AND_THREONINE_METABOLISM	VPS4B	0.109526	0.017263
GOBP_ADULT_BEHAVIOR	YBX3	0.0160499	0.751699	GOCC_CCR4_NOT_COMPLEX	YBX3	-0.0868304	0.0625091	GOMF_AMINO_ACID_SODIUM_SYMPORTER_ACTIVITY	YBX3	-0.0581183	0.221499	KEGG_GLYCINE_SERINE_AND_THREONINE_METABOLISM	YBX3	-0.0334813	0.489131
GOBP_ADULT_FEEDING_BEHAVIOR	LY96	0.386814	0	GOCC_CD40_RECEPTOR_COMPLEX	LY96	-0.150312	0.000955621	GOMF_AMINO_ACID_TRANSMEMBRANE_TRANSPORTER_ACTIVITY	LY96	0.1951	1.39e-05	KEGG_GLYCOLYSIS_GLUCONEOGENESIS	LY96	-0.0518509	0.277722
GOBP_ADULT_FEEDING_BEHAVIOR	PGAM5	0.138796	0.00239962	GOCC_CD40_RECEPTOR_COMPLEX	PGAM5	-0.0434306	0.368436	GOMF_AMINO_ACID_TRANSMEMBRANE_TRANSPORTER_ACTIVITY	PGAM5	0.20132	7.13e-06	KEGG_GLYCOLYSIS_GLUCONEOGENESIS	PGAM5	0.229207	2.38e-07
GOBP_ADULT_FEEDING_BEHAVIOR	PPIF	0.364253	0	GOCC_CD40_RECEPTOR_COMPLEX	PPIF	-0.186727	3.36e-05	GOMF_AMINO_ACID_TRANSMEMBRANE_TRANSPORTER_ACTIVITY	PPIF	0.312511	8.34e-13	KEGG_GLYCOLYSIS_GLUCONEOGENESIS	PPIF	0.238762	6.74e-08
GOBP_ADULT_FEEDING_BEHAVIOR	SLC25A4	-0.161827	0.000360567	GOCC_CD40_RECEPTOR_COMPLEX	SLC25A4	-0.145308	0.00142767	GOMF_AMINO_ACID_TRANSMEMBRANE_TRANSPORTER_ACTIVITY	SLC25A4	0.0953331	0.040029	KEGG_GLYCOLYSIS_GLUCONEOGENESIS	SLC25A4	0.466689	0
GOBP_ADULT_FEEDING_BEHAVIOR	TLR3	-0.136261	0.00290387	GOCC_CD40_RECEPTOR_COMPLEX	TLR3	0.0841414	0.0716507	GOMF_AMINO_ACID_TRANSMEMBRANE_TRANSPORTER_ACTIVITY	TLR3	0.180196	6.39e-05	KEGG_GLYCOLYSIS_GLUCONEOGENESIS	TLR3	0.413507	0
GOBP_ADULT_FEEDING_BEHAVIOR	VPS4B	-0.265053	2e-09	GOCC_CD40_RECEPTOR_COMPLEX	VPS4B	0.148063	0.00114804	GOMF_AMINO_ACID_TRANSMEMBRANE_TRANSPORTER_ACTIVITY	VPS4B	0.10559	0.0222875	KEGG_GLYCOLYSIS_GLUCONEOGENESIS	VPS4B	0.248441	1.81e-08
GOBP_ADULT_FEEDING_BEHAVIOR	YBX3	-0.0150278	0.767657	GOCC_CD40_RECEPTOR_COMPLEX	YBX3	-0.158609	0.000477023	GOMF_AMINO_ACID_TRANSMEMBRANE_TRANSPORTER_ACTIVITY	YBX3	-0.123927	0.0068894	KEGG_GLYCOLYSIS_GLUCONEOGENESIS	YBX3	-0.097215	0.0356158
GOBP_ADULT_HEART_DEVELOPMENT	LY96	-0.11781	0.010573	GOCC_CELL_BODY_MEMBRANE	LY96	0.00209755	0.969062	GOMF_AMINOPEPTIDASE_ACTIVITY	LY96	0.117559	0.0105499	KEGG_GLYCOSAMINOGLYCAN_BIOSYNTHESIS_CHONDROITIN_SULFATE	LY96	0.506951	0
GOBP_ADULT_HEART_DEVELOPMENT	PGAM5	-0.112502	0.0148542	GOCC_CELL_BODY_MEMBRANE	PGAM5	-0.190772	2.22e-05	GOMF_AMINOPEPTIDASE_ACTIVITY	PGAM5	0.0886471	0.0570841	KEGG_GLYCOSAMINOGLYCAN_BIOSYNTHESIS_CHONDROITIN_SULFATE	PGAM5	0.0669356	0.154754
GOBP_ADULT_HEART_DEVELOPMENT	PPIF	-0.132886	0.00372531	GOCC_CELL_BODY_MEMBRANE	PPIF	-0.114136	0.0132285	GOMF_AMINOPEPTIDASE_ACTIVITY	PPIF	0.0488946	0.307594	KEGG_GLYCOSAMINOGLYCAN_BIOSYNTHESIS_CHONDROITIN_SULFATE	PPIF	0.0928601	0.0450615
GOBP_ADULT_HEART_DEVELOPMENT	SLC25A4	-0.0261416	0.600599	GOCC_CELL_BODY_MEMBRANE	SLC25A4	0.0162411	0.746177	GOMF_AMINOPEPTIDASE_ACTIVITY	SLC25A4	0.0205184	0.679033	KEGG_GLYCOSAMINOGLYCAN_BIOSYNTHESIS_CHONDROITIN_SULFATE	SLC25A4	-0.323303	9.71e-14
GOBP_ADULT_HEART_DEVELOPMENT	TLR3	-0.114484	0.013103	GOCC_CELL_BODY_MEMBRANE	TLR3	0.224266	4.92e-07	GOMF_AMINOPEPTIDASE_ACTIVITY	TLR3	0.471114	0	KEGG_GLYCOSAMINOGLYCAN_BIOSYNTHESIS_CHONDROITIN_SULFATE	TLR3	-0.080792	0.0833148
GOBP_ADULT_HEART_DEVELOPMENT	VPS4B	0.0962577	0.0386579	GOCC_CELL_BODY_MEMBRANE	VPS4B	0.30963	1.35e-12	GOMF_AMINOPEPTIDASE_ACTIVITY	VPS4B	0.139467	0.00222345	KEGG_GLYCOSAMINOGLYCAN_BIOSYNTHESIS_CHONDROITIN_SULFATE	VPS4B	-0.158985	0.000430546
GOBP_ADULT_HEART_DEVELOPMENT	YBX3	-0.0969736	0.0371661	GOCC_CELL_BODY_MEMBRANE	YBX3	0.0292038	0.553241	GOMF_AMINOPEPTIDASE_ACTIVITY	YBX3	0.0126858	0.801044	KEGG_GLYCOSAMINOGLYCAN_BIOSYNTHESIS_CHONDROITIN_SULFATE	YBX3	0.339439	4.2e-15
GOBP_ADULT_LOCOMOTORY_BEHAVIOR	LY96	0.0619951	0.193476	GOCC_CELL_CELL_CONTACT_ZONE	LY96	-0.0819793	0.0796191	GOMF_AMMONIUM_TRANSMEMBRANE_TRANSPORTER_ACTIVITY	LY96	-0.256481	6.77e-09	KEGG_GLYCOSAMINOGLYCAN_BIOSYNTHESIS_HEPARAN_SULFATE	LY96	0.301151	5.14e-12
GOBP_ADULT_LOCOMOTORY_BEHAVIOR	PGAM5	-0.0920576	0.0484461	GOCC_CELL_CELL_CONTACT_ZONE	PGAM5	-0.221923	6.56e-07	GOMF_AMMONIUM_TRANSMEMBRANE_TRANSPORTER_ACTIVITY	PGAM5	-0.164808	0.000271284	KEGG_GLYCOSAMINOGLYCAN_BIOSYNTHESIS_HEPARAN_SULFATE	PGAM5	0.0868656	0.0619891
GOBP_ADULT_LOCOMOTORY_BEHAVIOR	PPIF	0.0774916	0.0998538	GOCC_CELL_CELL_CONTACT_ZONE	PPIF	-0.161187	0.00038167	GOMF_AMMONIUM_TRANSMEMBRANE_TRANSPORTER_ACTIVITY	PPIF	-0.153156	0.000746697	KEGG_GLYCOSAMINOGLYCAN_BIOSYNTHESIS_HEPARAN_SULFATE	PPIF	0.119538	0.00909952
GOBP_ADULT_LOCOMOTORY_BEHAVIOR	SLC25A4	0.0168946	0.73873	GOCC_CELL_CELL_CONTACT_ZONE	SLC25A4	0.0771257	0.100017	GOMF_AMMONIUM_TRANSMEMBRANE_TRANSPORTER_ACTIVITY	SLC25A4	0.253348	1.06e-08	KEGG_GLYCOSAMINOGLYCAN_BIOSYNTHESIS_HEPARAN_SULFATE	SLC25A4	-0.0203619	0.679661
GOBP_ADULT_LOCOMOTORY_BEHAVIOR	TLR3	-0.0481096	0.319511	GOCC_CELL_CELL_CONTACT_ZONE	TLR3	0.232439	1.76e-07	GOMF_AMMONIUM_TRANSMEMBRANE_TRANSPORTER_ACTIVITY	TLR3	0.231917	1.88e-07	KEGG_GLYCOSAMINOGLYCAN_BIOSYNTHESIS_HEPARAN_SULFATE	TLR3	-0.0355499	0.462097
GOBP_ADULT_LOCOMOTORY_BEHAVIOR	VPS4B	0.198328	1e-05	GOCC_CELL_CELL_CONTACT_ZONE	VPS4B	0.4712	0	GOMF_AMMONIUM_TRANSMEMBRANE_TRANSPORTER_ACTIVITY	VPS4B	0.236646	1.02e-07	KEGG_GLYCOSAMINOGLYCAN_BIOSYNTHESIS_HEPARAN_SULFATE	VPS4B	0.197579	9.69e-06
GOBP_ADULT_LOCOMOTORY_BEHAVIOR	YBX3	0.0937659	0.0442492	GOCC_CELL_CELL_CONTACT_ZONE	YBX3	0.0187528	0.706245	GOMF_AMMONIUM_TRANSMEMBRANE_TRANSPORTER_ACTIVITY	YBX3	-0.195633	1.32e-05	KEGG_GLYCOSAMINOGLYCAN_BIOSYNTHESIS_HEPARAN_SULFATE	YBX3	0.0848747	0.068441
GOBP_AEROBIC_RESPIRATION	LY96	0.00902542	0.860899	GOCC_CELL_CELL_JUNCTION	LY96	-0.00505831	0.922897	GOMF_AMP_BINDING	LY96	-0.177819	8.08e-05	KEGG_GLYCOSAMINOGLYCAN_BIOSYNTHESIS_KERATAN_SULFATE	LY96	0.438083	0
GOBP_AEROBIC_RESPIRATION	PGAM5	0.456623	0	GOCC_CELL_CELL_JUNCTION	PGAM5	-0.155751	0.000609974	GOMF_AMP_BINDING	PGAM5	0.124854	0.00645153	KEGG_GLYCOSAMINOGLYCAN_BIOSYNTHESIS_KERATAN_SULFATE	PGAM5	0.173442	0.000113596
GOBP_AEROBIC_RESPIRATION	PPIF	0.512472	0	GOCC_CELL_CELL_JUNCTION	PPIF	-0.159255	0.000451343	GOMF_AMP_BINDING	PPIF	0.127859	0.00523525	KEGG_GLYCOSAMINOGLYCAN_BIOSYNTHESIS_KERATAN_SULFATE	PPIF	0.239135	6.43e-08
GOBP_AEROBIC_RESPIRATION	SLC25A4	0.588752	0	GOCC_CELL_CELL_JUNCTION	SLC25A4	-0.0199968	0.688183	GOMF_AMP_BINDING	SLC25A4	0.374238	0	KEGG_GLYCOSAMINOGLYCAN_BIOSYNTHESIS_KERATAN_SULFATE	SLC25A4	-0.155903	0.000566122
GOBP_AEROBIC_RESPIRATION	TLR3	-0.0529068	0.271188	GOCC_CELL_CELL_JUNCTION	TLR3	0.282525	1.32e-10	GOMF_AMP_BINDING	TLR3	0.159144	0.000448156	KEGG_GLYCOSAMINOGLYCAN_BIOSYNTHESIS_KERATAN_SULFATE	TLR3	-0.180389	5.78e-05
GOBP_AEROBIC_RESPIRATION	VPS4B	-0.030679	0.535964	GOCC_CELL_CELL_JUNCTION	VPS4B	0.434809	0	GOMF_AMP_BINDING	VPS4B	0.0260962	0.594809	KEGG_GLYCOSAMINOGLYCAN_BIOSYNTHESIS_KERATAN_SULFATE	VPS4B	-0.0840856	0.0710892
GOBP_AEROBIC_RESPIRATION	YBX3	-0.09076	0.0518721	GOCC_CELL_CELL_JUNCTION	YBX3	0.0323958	0.508064	GOMF_AMP_BINDING	YBX3	0.111863	0.0151948	KEGG_GLYCOSAMINOGLYCAN_BIOSYNTHESIS_KERATAN_SULFATE	YBX3	0.264551	1.79e-09
GOBP_AGING	LY96	0.430053	0	GOCC_CELL_CORTEX	LY96	-0.0144707	0.773401	GOMF_AMYLOID_BETA_BINDING	LY96	0.466806	0	KEGG_GLYCOSAMINOGLYCAN_DEGRADATION	LY96	0.344934	1.46e-15
GOBP_AGING	PGAM5	0.0831597	0.0762383	GOCC_CELL_CORTEX	PGAM5	-0.0726262	0.122425	GOMF_AMYLOID_BETA_BINDING	PGAM5	-0.0644269	0.173544	KEGG_GLYCOSAMINOGLYCAN_DEGRADATION	PGAM5	0.27639	2.96e-10
GOBP_AGING	PPIF	0.0629383	0.186433	GOCC_CELL_CORTEX	PPIF	-0.094611	0.0416294	GOMF_AMYLOID_BETA_BINDING	PPIF	0.0247789	0.614695	KEGG_GLYCOSAMINOGLYCAN_DEGRADATION	PPIF	0.347778	0
GOBP_AGING	SLC25A4	-0.192827	1.81e-05	GOCC_CELL_CORTEX	SLC25A4	0.0855169	0.066876	GOMF_AMYLOID_BETA_BINDING	SLC25A4	-0.0895265	0.0545965	KEGG_GLYCOSAMINOGLYCAN_DEGRADATION	SLC25A4	0.00429293	0.933257
GOBP_AGING	TLR3	0.262652	2.84e-09	GOCC_CELL_CORTEX	TLR3	0.240804	5.94e-08	GOMF_AMYLOID_BETA_BINDING	TLR3	0.392134	0	KEGG_GLYCOSAMINOGLYCAN_DEGRADATION	TLR3	-0.168362	0.0001822
GOBP_AGING	VPS4B	0.282328	1.41e-10	GOCC_CELL_CORTEX	VPS4B	0.470317	0	GOMF_AMYLOID_BETA_BINDING	VPS4B	0.306606	2.37e-12	KEGG_GLYCOSAMINOGLYCAN_DEGRADATION	VPS4B	-0.192377	1.7e-05
GOBP_AGING	YBX3	0.237254	9.54e-08	GOCC_CELL_CORTEX	YBX3	-0.119529	0.00935085	GOMF_AMYLOID_BETA_BINDING	YBX3	0.0685302	0.146391	KEGG_GLYCOSAMINOGLYCAN_DEGRADATION	YBX3	0.147081	0.00118388
GOBP_ALANINE_TRANSPORT	LY96	0.440154	0	GOCC_CELL_CORTEX_REGION	LY96	-0.0476697	0.320592	GOMF_ANDROGEN_RECEPTOR_BINDING	LY96	0.0103649	0.837708	KEGG_GLYCOSPHINGOLIPID_BIOSYNTHESIS_GANGLIO_SERIES	LY96	0.537087	0
GOBP_ALANINE_TRANSPORT	PGAM5	0.145551	0.00141524	GOCC_CELL_CORTEX_REGION	PGAM5	0.122335	0.00774192	GOMF_ANDROGEN_RECEPTOR_BINDING	PGAM5	-0.0184813	0.710212	KEGG_GLYCOSPHINGOLIPID_BIOSYNTHESIS_GANGLIO_SERIES	PGAM5	0.171909	0.000130769
GOBP_ALANINE_TRANSPORT	PPIF	0.389754	0	GOCC_CELL_CORTEX_REGION	PPIF	0.104054	0.0244047	GOMF_ANDROGEN_RECEPTOR_BINDING	PPIF	-0.113243	0.0139162	KEGG_GLYCOSPHINGOLIPID_BIOSYNTHESIS_GANGLIO_SERIES	PPIF	0.326112	5.8e-14
GOBP_ALANINE_TRANSPORT	SLC25A4	-0.123183	0.00739177	GOCC_CELL_CORTEX_REGION	SLC25A4	0.0792039	0.0908277	GOMF_ANDROGEN_RECEPTOR_BINDING	SLC25A4	-0.132704	0.00369452	KEGG_GLYCOSPHINGOLIPID_BIOSYNTHESIS_GANGLIO_SERIES	SLC25A4	-0.0136383	0.788311
GOBP_ALANINE_TRANSPORT	TLR3	-0.165434	0.000261279	GOCC_CELL_CORTEX_REGION	TLR3	0.125121	0.00638788	GOMF_ANDROGEN_RECEPTOR_BINDING	TLR3	0.0174636	0.725786	KEGG_GLYCOSPHINGOLIPID_BIOSYNTHESIS_GANGLIO_SERIES	TLR3	-0.0738149	0.11554
GOBP_ALANINE_TRANSPORT	VPS4B	-0.0482271	0.318299	GOCC_CELL_CORTEX_REGION	VPS4B	0.26652	1.56e-09	GOMF_ANDROGEN_RECEPTOR_BINDING	VPS4B	0.110212	0.0168431	KEGG_GLYCOSPHINGOLIPID_BIOSYNTHESIS_GANGLIO_SERIES	VPS4B	0.0876062	0.0596087
GOBP_ALANINE_TRANSPORT	YBX3	0.0775145	0.099751	GOCC_CELL_CORTEX_REGION	YBX3	-0.150983	0.00090364	GOMF_ANDROGEN_RECEPTOR_BINDING	YBX3	0.0581576	0.221179	KEGG_GLYCOSPHINGOLIPID_BIOSYNTHESIS_GANGLIO_SERIES	YBX3	0.102925	0.0257726
GOBP_ALCOHOL_BIOSYNTHETIC_PROCESS	LY96	0.165555	0.000258484	GOCC_CELL_DIVISION_SITE	LY96	-0.0839642	0.0722592	GOMF_ANION_CATION_SYMPORTER_ACTIVITY	LY96	-0.175354	0.000102444	KEGG_GLYCOSPHINGOLIPID_BIOSYNTHESIS_GLOBO_SERIES	LY96	0.469072	0
GOBP_ALCOHOL_BIOSYNTHETIC_PROCESS	PGAM5	0.373021	0	GOCC_CELL_DIVISION_SITE	PGAM5	-0.0272057	0.582268	GOMF_ANION_CATION_SYMPORTER_ACTIVITY	PGAM5	-0.225988	3.97e-07	KEGG_GLYCOSPHINGOLIPID_BIOSYNTHESIS_GLOBO_SERIES	PGAM5	0.143843	0.00153447
GOBP_ALCOHOL_BIOSYNTHETIC_PROCESS	PPIF	0.405142	0	GOCC_CELL_DIVISION_SITE	PPIF	-0.132116	0.00389775	GOMF_ANION_CATION_SYMPORTER_ACTIVITY	PPIF	-0.223523	5.37e-07	KEGG_GLYCOSPHINGOLIPID_BIOSYNTHESIS_GLOBO_SERIES	PPIF	0.21491	1.38e-06
GOBP_ALCOHOL_BIOSYNTHETIC_PROCESS	SLC25A4	0.462998	0	GOCC_CELL_DIVISION_SITE	SLC25A4	-0.146616	0.0012887	GOMF_ANION_CATION_SYMPORTER_ACTIVITY	SLC25A4	-0.0652577	0.167743	KEGG_GLYCOSPHINGOLIPID_BIOSYNTHESIS_GLOBO_SERIES	SLC25A4	-0.0510293	0.285009
GOBP_ALCOHOL_BIOSYNTHETIC_PROCESS	TLR3	0.34652	0	GOCC_CELL_DIVISION_SITE	TLR3	0.210474	2.56e-06	GOMF_ANION_CATION_SYMPORTER_ACTIVITY	TLR3	0.255429	7.88e-09	KEGG_GLYCOSPHINGOLIPID_BIOSYNTHESIS_GLOBO_SERIES	TLR3	-0.0377605	0.433446
GOBP_ALCOHOL_BIOSYNTHETIC_PROCESS	VPS4B	0.455938	0	GOCC_CELL_DIVISION_SITE	VPS4B	0.296796	1.25e-11	GOMF_ANION_CATION_SYMPORTER_ACTIVITY	VPS4B	0.146659	0.00126652	KEGG_GLYCOSPHINGOLIPID_BIOSYNTHESIS_GLOBO_SERIES	VPS4B	0.00922909	0.855723
GOBP_ALCOHOL_BIOSYNTHETIC_PROCESS	YBX3	-0.0617834	0.195098	GOCC_CELL_DIVISION_SITE	YBX3	0.0263363	0.595279	GOMF_ANION_CATION_SYMPORTER_ACTIVITY	YBX3	-0.140327	0.00208051	KEGG_GLYCOSPHINGOLIPID_BIOSYNTHESIS_GLOBO_SERIES	YBX3	0.134687	0.00309339
GOBP_ALCOHOL_CATABOLIC_PROCESS	LY96	-0.0250592	0.61608	GOCC_CELL_LEADING_EDGE	LY96	0.067528	0.152588	GOMF_ANION_CHANNEL_ACTIVITY	LY96	-0.0649317	0.169925	KEGG_GLYCOSPHINGOLIPID_BIOSYNTHESIS_LACTO_AND_NEOLACTO_SERIES	LY96	0.28555	6.85e-11
GOBP_ALCOHOL_CATABOLIC_PROCESS	PGAM5	0.0674296	0.155283	GOCC_CELL_LEADING_EDGE	PGAM5	-0.178097	7.98e-05	GOMF_ANION_CHANNEL_ACTIVITY	PGAM5	-0.0432512	0.369148	KEGG_GLYCOSPHINGOLIPID_BIOSYNTHESIS_LACTO_AND_NEOLACTO_SERIES	PGAM5	0.114034	0.0129991
GOBP_ALCOHOL_CATABOLIC_PROCESS	PPIF	0.107927	0.019699	GOCC_CELL_LEADING_EDGE	PPIF	-0.159926	0.000425715	GOMF_ANION_CHANNEL_ACTIVITY	PPIF	-0.0593436	0.211459	KEGG_GLYCOSPHINGOLIPID_BIOSYNTHESIS_LACTO_AND_NEOLACTO_SERIES	PPIF	0.116815	0.0109164
GOBP_ALCOHOL_CATABOLIC_PROCESS	SLC25A4	0.337133	8.39e-15	GOCC_CELL_LEADING_EDGE	SLC25A4	-0.0991958	0.0323312	GOMF_ANION_CHANNEL_ACTIVITY	SLC25A4	0.159116	0.000449076	KEGG_GLYCOSPHINGOLIPID_BIOSYNTHESIS_LACTO_AND_NEOLACTO_SERIES	SLC25A4	0.108734	0.0181054
GOBP_ALCOHOL_CATABOLIC_PROCESS	TLR3	0.292886	2.54e-11	GOCC_CELL_LEADING_EDGE	TLR3	0.308855	1.54e-12	GOMF_ANION_CHANNEL_ACTIVITY	TLR3	0.338903	6.67e-15	KEGG_GLYCOSPHINGOLIPID_BIOSYNTHESIS_LACTO_AND_NEOLACTO_SERIES	TLR3	0.242192	4.28e-08
GOBP_ALCOHOL_CATABOLIC_PROCESS	VPS4B	0.289284	4.59e-11	GOCC_CELL_LEADING_EDGE	VPS4B	0.480565	0	GOMF_ANION_CHANNEL_ACTIVITY	VPS4B	0.308427	1.72e-12	KEGG_GLYCOSPHINGOLIPID_BIOSYNTHESIS_LACTO_AND_NEOLACTO_SERIES	VPS4B	0.257624	4.91e-09
GOBP_ALCOHOL_CATABOLIC_PROCESS	YBX3	-0.0852216	0.0688496	GOCC_CELL_LEADING_EDGE	YBX3	-0.0595264	0.209477	GOMF_ANION_CHANNEL_ACTIVITY	YBX3	0.046611	0.331486	KEGG_GLYCOSPHINGOLIPID_BIOSYNTHESIS_LACTO_AND_NEOLACTO_SERIES	YBX3	0.120567	0.00849419
GOBP_ALCOHOL_METABOLIC_PROCESS	LY96	0.150313	0.000963101	GOCC_CELL_PROJECTION_MEMBRANE	LY96	-0.0149145	0.766591	GOMF_ANION_SODIUM_SYMPORTER_ACTIVITY	LY96	-0.312194	8.79e-13	KEGG_GLYCOSYLPHOSPHATIDYLINOSITOL_GPI_ANCHOR_BIOSYNTHESIS	LY96	-0.0430454	0.369344
GOBP_ALCOHOL_METABOLIC_PROCESS	PGAM5	0.360714	0	GOCC_CELL_PROJECTION_MEMBRANE	PGAM5	-0.12768	0.00534239	GOMF_ANION_SODIUM_SYMPORTER_ACTIVITY	PGAM5	-0.218403	1e-06	KEGG_GLYCOSYLPHOSPHATIDYLINOSITOL_GPI_ANCHOR_BIOSYNTHESIS	PGAM5	0.326418	5.45e-14
GOBP_ALCOHOL_METABOLIC_PROCESS	PPIF	0.402843	0	GOCC_CELL_PROJECTION_MEMBRANE	PPIF	-0.16007	0.000420501	GOMF_ANION_SODIUM_SYMPORTER_ACTIVITY	PPIF	-0.268661	1.13e-09	KEGG_GLYCOSYLPHOSPHATIDYLINOSITOL_GPI_ANCHOR_BIOSYNTHESIS	PPIF	0.26807	1.05e-09
GOBP_ALCOHOL_METABOLIC_PROCESS	SLC25A4	0.471067	0	GOCC_CELL_PROJECTION_MEMBRANE	SLC25A4	0.0674199	0.153298	GOMF_ANION_SODIUM_SYMPORTER_ACTIVITY	SLC25A4	0.0106927	0.832615	KEGG_GLYCOSYLPHOSPHATIDYLINOSITOL_GPI_ANCHOR_BIOSYNTHESIS	SLC25A4	0.448046	0
GOBP_ALCOHOL_METABOLIC_PROCESS	TLR3	0.307404	2.12e-12	GOCC_CELL_PROJECTION_MEMBRANE	TLR3	0.50077	0	GOMF_ANION_SODIUM_SYMPORTER_ACTIVITY	TLR3	0.123099	0.00727879	KEGG_GLYCOSYLPHOSPHATIDYLINOSITOL_GPI_ANCHOR_BIOSYNTHESIS	TLR3	0.105573	0.0219364
GOBP_ALCOHOL_METABOLIC_PROCESS	VPS4B	0.288798	4.96e-11	GOCC_CELL_PROJECTION_MEMBRANE	VPS4B	0.479231	0	GOMF_ANION_SODIUM_SYMPORTER_ACTIVITY	VPS4B	0.178008	7.93e-05	KEGG_GLYCOSYLPHOSPHATIDYLINOSITOL_GPI_ANCHOR_BIOSYNTHESIS	VPS4B	0.300769	5.49e-12
GOBP_ALCOHOL_METABOLIC_PROCESS	YBX3	-0.162623	0.000336006	GOCC_CELL_PROJECTION_MEMBRANE	YBX3	-0.0643029	0.173957	GOMF_ANION_SODIUM_SYMPORTER_ACTIVITY	YBX3	-0.2307	2.2e-07	KEGG_GLYCOSYLPHOSPHATIDYLINOSITOL_GPI_ANCHOR_BIOSYNTHESIS	YBX3	-0.00279793	0.956753
GOBP_ALDEHYDE_BIOSYNTHETIC_PROCESS	LY96	-0.0343269	0.486174	GOCC_CELL_SUBSTRATE_JUNCTION	LY96	0.254801	8.54e-09	GOMF_ANION_TRANSMEMBRANE_TRANSPORTER_ACTIVITY	LY96	0.0397467	0.410875	KEGG_GLYOXYLATE_AND_DICARBOXYLATE_METABOLISM	LY96	-0.0278961	0.569445
GOBP_ALDEHYDE_BIOSYNTHETIC_PROCESS	PGAM5	0.0211219	0.674788	GOCC_CELL_SUBSTRATE_JUNCTION	PGAM5	-0.121327	0.00829097	GOMF_ANION_TRANSMEMBRANE_TRANSPORTER_ACTIVITY	PGAM5	0.210967	2.41e-06	KEGG_GLYOXYLATE_AND_DICARBOXYLATE_METABOLISM	PGAM5	0.487626	0
GOBP_ALDEHYDE_BIOSYNTHETIC_PROCESS	PPIF	0.039625	0.417759	GOCC_CELL_SUBSTRATE_JUNCTION	PPIF	-0.167287	0.000220826	GOMF_ANION_TRANSMEMBRANE_TRANSPORTER_ACTIVITY	PPIF	0.15491	0.000642671	KEGG_GLYOXYLATE_AND_DICARBOXYLATE_METABOLISM	PPIF	0.430468	0
GOBP_ALDEHYDE_BIOSYNTHETIC_PROCESS	SLC25A4	0.0378566	0.440071	GOCC_CELL_SUBSTRATE_JUNCTION	SLC25A4	-0.18405	4.41e-05	GOMF_ANION_TRANSMEMBRANE_TRANSPORTER_ACTIVITY	SLC25A4	0.314605	5.72e-13	KEGG_GLYOXYLATE_AND_DICARBOXYLATE_METABOLISM	SLC25A4	0.441311	0
GOBP_ALDEHYDE_BIOSYNTHETIC_PROCESS	TLR3	0.147192	0.00124034	GOCC_CELL_SUBSTRATE_JUNCTION	TLR3	0.23909	7.46e-08	GOMF_ANION_TRANSMEMBRANE_TRANSPORTER_ACTIVITY	TLR3	0.445559	0	KEGG_GLYOXYLATE_AND_DICARBOXYLATE_METABOLISM	TLR3	0.0208171	0.673311
GOBP_ALDEHYDE_BIOSYNTHETIC_PROCESS	VPS4B	0.226398	3.81e-07	GOCC_CELL_SUBSTRATE_JUNCTION	VPS4B	0.352406	0	GOMF_ANION_TRANSMEMBRANE_TRANSPORTER_ACTIVITY	VPS4B	0.23199	1.86e-07	KEGG_GLYOXYLATE_AND_DICARBOXYLATE_METABOLISM	VPS4B	-0.0532199	0.26448
GOBP_ALDEHYDE_BIOSYNTHETIC_PROCESS	YBX3	0.0602703	0.206984	GOCC_CELL_SUBSTRATE_JUNCTION	YBX3	0.225896	4e-07	GOMF_ANION_TRANSMEMBRANE_TRANSPORTER_ACTIVITY	YBX3	-0.0753473	0.108717	KEGG_GLYOXYLATE_AND_DICARBOXYLATE_METABOLISM	YBX3	-0.0731668	0.119116
GOBP_ALDEHYDE_CATABOLIC_PROCESS	LY96	0.0647521	0.173367	GOCC_CELL_TRAILING_EDGE	LY96	0.229552	2.54e-07	GOMF_ANKYRIN_BINDING	LY96	0.01178	0.815084	KEGG_GNRH_SIGNALING_PATHWAY	LY96	-0.0166554	0.739208
GOBP_ALDEHYDE_CATABOLIC_PROCESS	PGAM5	0.271265	7.85e-10	GOCC_CELL_TRAILING_EDGE	PGAM5	-0.0420149	0.384956	GOMF_ANKYRIN_BINDING	PGAM5	0.155586	0.000606669	KEGG_GNRH_SIGNALING_PATHWAY	PGAM5	-0.250129	1.43e-08
GOBP_ALDEHYDE_CATABOLIC_PROCESS	PPIF	0.193309	1.72e-05	GOCC_CELL_TRAILING_EDGE	PPIF	-0.117613	0.010611	GOMF_ANKYRIN_BINDING	PPIF	0.313946	6.44e-13	KEGG_GNRH_SIGNALING_PATHWAY	PPIF	-0.168797	0.000175076
GOBP_ALDEHYDE_CATABOLIC_PROCESS	SLC25A4	0.325614	7.62e-14	GOCC_CELL_TRAILING_EDGE	SLC25A4	-0.103642	0.0250074	GOMF_ANKYRIN_BINDING	SLC25A4	0.137941	0.00249344	KEGG_GNRH_SIGNALING_PATHWAY	SLC25A4	-0.198962	8.31e-06
GOBP_ALDEHYDE_CATABOLIC_PROCESS	TLR3	0.215968	1.36e-06	GOCC_CELL_TRAILING_EDGE	TLR3	0.271552	7.26e-10	GOMF_ANKYRIN_BINDING	TLR3	-0.127825	0.00524804	KEGG_GNRH_SIGNALING_PATHWAY	TLR3	0.122638	0.00736719
GOBP_ALDEHYDE_CATABOLIC_PROCESS	VPS4B	-0.108116	0.0194755	GOCC_CELL_TRAILING_EDGE	VPS4B	0.16039	0.000408922	GOMF_ANKYRIN_BINDING	VPS4B	0.101699	0.0279906	KEGG_GNRH_SIGNALING_PATHWAY	VPS4B	0.186232	3.2e-05
GOBP_ALDEHYDE_CATABOLIC_PROCESS	YBX3	-0.005126	0.921865	GOCC_CELL_TRAILING_EDGE	YBX3	-0.0687542	0.14509	GOMF_ANKYRIN_BINDING	YBX3	-0.0803886	0.085944	KEGG_GNRH_SIGNALING_PATHWAY	YBX3	-0.120808	0.00836039
GOBP_ALDITOL_METABOLIC_PROCESS	LY96	0.172378	0.000138365	GOCC_CENTRIOLAR_SATELLITE	LY96	-0.0240345	0.62903	GOMF_ANNEALING_ACTIVITY	LY96	0.011695	0.816447	KEGG_GRAFT_VERSUS_HOST_DISEASE	LY96	0.466588	0
GOBP_ALDITOL_METABOLIC_PROCESS	PGAM5	0.486026	0	GOCC_CENTRIOLAR_SATELLITE	PGAM5	-0.111917	0.0151758	GOMF_ANNEALING_ACTIVITY	PGAM5	-0.0654459	0.166393	KEGG_GRAFT_VERSUS_HOST_DISEASE	PGAM5	-0.0256681	0.603005
GOBP_ALDITOL_METABOLIC_PROCESS	PPIF	0.527575	0	GOCC_CENTRIOLAR_SATELLITE	PPIF	-0.103427	0.0253257	GOMF_ANNEALING_ACTIVITY	PPIF	0.025999	0.59625	KEGG_GRAFT_VERSUS_HOST_DISEASE	PPIF	0.0376651	0.434362
GOBP_ALDITOL_METABOLIC_PROCESS	SLC25A4	0.443166	0	GOCC_CENTRIOLAR_SATELLITE	SLC25A4	-0.312268	8.41e-13	GOMF_ANNEALING_ACTIVITY	SLC25A4	-0.142014	0.00182786	KEGG_GRAFT_VERSUS_HOST_DISEASE	SLC25A4	-0.194306	1.38e-05
GOBP_ALDITOL_METABOLIC_PROCESS	TLR3	0.190601	2.28e-05	GOCC_CENTRIOLAR_SATELLITE	TLR3	0.167911	0.000208188	GOMF_ANNEALING_ACTIVITY	TLR3	0.269698	9.72e-10	KEGG_GRAFT_VERSUS_HOST_DISEASE	TLR3	0.358979	0
GOBP_ALDITOL_METABOLIC_PROCESS	VPS4B	0.158028	0.000502483	GOCC_CENTRIOLAR_SATELLITE	VPS4B	-0.0596044	0.208819	GOMF_ANNEALING_ACTIVITY	VPS4B	0.482968	0	KEGG_GRAFT_VERSUS_HOST_DISEASE	VPS4B	0.054198	0.255501
GOBP_ALDITOL_METABOLIC_PROCESS	YBX3	-0.239358	7.23e-08	GOCC_CENTRIOLAR_SATELLITE	YBX3	-0.0822441	0.0786276	GOMF_ANNEALING_ACTIVITY	YBX3	0.0166593	0.738671	KEGG_GRAFT_VERSUS_HOST_DISEASE	YBX3	-0.0463377	0.332229
GOBP_ALDITOL_PHOSPHATE_METABOLIC_PROCESS	LY96	-0.314005	6.53e-13	GOCC_CENTRIOLAR_SUBDISTAL_APPENDAGE	LY96	-0.120697	0.00865272	GOMF_ANTIGEN_BINDING	LY96	0.51485	0	KEGG_HEDGEHOG_SIGNALING_PATHWAY	LY96	0.206422	3.62e-06
GOBP_ALDITOL_PHOSPHATE_METABOLIC_PROCESS	PGAM5	0.0441008	0.364157	GOCC_CENTRIOLAR_SUBDISTAL_APPENDAGE	PGAM5	-0.261679	3.17e-09	GOMF_ANTIGEN_BINDING	PGAM5	0.0227555	0.644807	KEGG_HEDGEHOG_SIGNALING_PATHWAY	PGAM5	-0.058546	0.217117
GOBP_ALDITOL_PHOSPHATE_METABOLIC_PROCESS	PPIF	0.0661354	0.163856	GOCC_CENTRIOLAR_SUBDISTAL_APPENDAGE	PPIF	-0.253689	1e-08	GOMF_ANTIGEN_BINDING	PPIF	0.138477	0.00239347	KEGG_HEDGEHOG_SIGNALING_PATHWAY	PPIF	0.0428406	0.371813
GOBP_ALDITOL_PHOSPHATE_METABOLIC_PROCESS	SLC25A4	0.397705	0	GOCC_CENTRIOLAR_SUBDISTAL_APPENDAGE	SLC25A4	-0.352423	0	GOMF_ANTIGEN_BINDING	SLC25A4	-0.226676	3.65e-07	KEGG_HEDGEHOG_SIGNALING_PATHWAY	SLC25A4	-0.209706	2.52e-06
GOBP_ALDITOL_PHOSPHATE_METABOLIC_PROCESS	TLR3	0.0770155	0.102062	GOCC_CENTRIOLAR_SUBDISTAL_APPENDAGE	TLR3	0.106965	0.020555	GOMF_ANTIGEN_BINDING	TLR3	0.211991	2.14e-06	KEGG_HEDGEHOG_SIGNALING_PATHWAY	TLR3	0.0486179	0.308413
GOBP_ALDITOL_PHOSPHATE_METABOLIC_PROCESS	VPS4B	0.301561	5.87e-12	GOCC_CENTRIOLAR_SUBDISTAL_APPENDAGE	VPS4B	0.208625	3.17e-06	GOMF_ANTIGEN_BINDING	VPS4B	0.0319425	0.513034	KEGG_HEDGEHOG_SIGNALING_PATHWAY	VPS4B	0.171679	0.000133455
GOBP_ALDITOL_PHOSPHATE_METABOLIC_PROCESS	YBX3	-0.488086	0	GOCC_CENTRIOLAR_SUBDISTAL_APPENDAGE	YBX3	-0.134771	0.00320898	GOMF_ANTIGEN_BINDING	YBX3	0.0757849	0.106542	KEGG_HEDGEHOG_SIGNALING_PATHWAY	YBX3	0.0446061	0.351108
GOBP_ALDOSTERONE_METABOLIC_PROCESS	LY96	-0.156686	0.000563041	GOCC_CENTRIOLE	LY96	-0.146545	0.00129492	GOMF_ANTIOXIDANT_ACTIVITY	LY96	0.389271	0	KEGG_HEMATOPOIETIC_CELL_LINEAGE	LY96	0.564246	0
GOBP_ALDOSTERONE_METABOLIC_PROCESS	PGAM5	-0.185371	3.91e-05	GOCC_CENTRIOLE	PGAM5	-0.128921	0.00490559	GOMF_ANTIOXIDANT_ACTIVITY	PGAM5	0.323682	1.08e-13	KEGG_HEMATOPOIETIC_CELL_LINEAGE	PGAM5	-0.059429	0.210253
GOBP_ALDOSTERONE_METABOLIC_PROCESS	PPIF	-0.272044	7.01e-10	GOCC_CENTRIOLE	PPIF	-0.138713	0.00238195	GOMF_ANTIOXIDANT_ACTIVITY	PPIF	0.408325	0	KEGG_HEMATOPOIETIC_CELL_LINEAGE	PPIF	0.0159748	0.749021
GOBP_ALDOSTERONE_METABOLIC_PROCESS	SLC25A4	0.00709555	0.891076	GOCC_CENTRIOLE	SLC25A4	-0.390528	0	GOMF_ANTIOXIDANT_ACTIVITY	SLC25A4	0.266457	1.57e-09	KEGG_HEMATOPOIETIC_CELL_LINEAGE	SLC25A4	-0.29489	1.47e-11
GOBP_ALDOSTERONE_METABOLIC_PROCESS	TLR3	0.057227	0.232112	GOCC_CENTRIOLE	TLR3	-0.0417759	0.3878	GOMF_ANTIOXIDANT_ACTIVITY	TLR3	0.0532279	0.26436	KEGG_HEMATOPOIETIC_CELL_LINEAGE	TLR3	0.269916	7.98e-10
GOBP_ALDOSTERONE_METABOLIC_PROCESS	VPS4B	0.275518	4.1e-10	GOCC_CENTRIOLE	VPS4B	-0.117482	0.0107019	GOMF_ANTIOXIDANT_ACTIVITY	VPS4B	-0.0971414	0.0361936	KEGG_HEMATOPOIETIC_CELL_LINEAGE	VPS4B	0.133138	0.00346921
GOBP_ALDOSTERONE_METABOLIC_PROCESS	YBX3	-0.0147017	0.772755	GOCC_CENTRIOLE	YBX3	-0.0832842	0.0747006	GOMF_ANTIOXIDANT_ACTIVITY	YBX3	0.224476	4.8e-07	KEGG_HEMATOPOIETIC_CELL_LINEAGE	YBX3	0.0920135	0.0472063
GOBP_ALPHA_AMINO_ACID_BIOSYNTHETIC_PROCESS	LY96	-0.0112068	0.826834	GOCC_CHAPERONE_COMPLEX	LY96	0.150261	0.00095938	GOMF_ANTIPORTER_ACTIVITY	LY96	0.0120781	0.81034	KEGG_HISTIDINE_METABOLISM	LY96	-0.237894	7.55e-08
GOBP_ALPHA_AMINO_ACID_BIOSYNTHETIC_PROCESS	PGAM5	0.264836	2.06e-09	GOCC_CHAPERONE_COMPLEX	PGAM5	0.51348	0	GOMF_ANTIPORTER_ACTIVITY	PGAM5	0.288358	5.16e-11	KEGG_HISTIDINE_METABOLISM	PGAM5	0.00698382	0.891204
GOBP_ALPHA_AMINO_ACID_BIOSYNTHETIC_PROCESS	PPIF	0.215397	1.45e-06	GOCC_CHAPERONE_COMPLEX	PPIF	0.280903	1.71e-10	GOMF_ANTIPORTER_ACTIVITY	PPIF	0.34622	0	KEGG_HISTIDINE_METABOLISM	PPIF	-0.136437	0.00271272
GOBP_ALPHA_AMINO_ACID_BIOSYNTHETIC_PROCESS	SLC25A4	0.41032	0	GOCC_CHAPERONE_COMPLEX	SLC25A4	0.210286	2.62e-06	GOMF_ANTIPORTER_ACTIVITY	SLC25A4	0.251861	1.3e-08	KEGG_HISTIDINE_METABOLISM	SLC25A4	0.306592	2e-12
GOBP_ALPHA_AMINO_ACID_BIOSYNTHETIC_PROCESS	TLR3	0.346889	0	GOCC_CHAPERONE_COMPLEX	TLR3	-0.108632	0.0185843	GOMF_ANTIPORTER_ACTIVITY	TLR3	0.0861938	0.0647197	KEGG_HISTIDINE_METABOLISM	TLR3	0.440448	0
GOBP_ALPHA_AMINO_ACID_BIOSYNTHETIC_PROCESS	VPS4B	0.235704	1.17e-07	GOCC_CHAPERONE_COMPLEX	VPS4B	-0.0643235	0.17387	GOMF_ANTIPORTER_ACTIVITY	VPS4B	0.033296	0.494808	KEGG_HISTIDINE_METABOLISM	VPS4B	0.125592	0.00599732
GOBP_ALPHA_AMINO_ACID_BIOSYNTHETIC_PROCESS	YBX3	0.00911713	0.859428	GOCC_CHAPERONE_COMPLEX	YBX3	0.219393	8.9e-07	GOMF_ANTIPORTER_ACTIVITY	YBX3	-0.161853	0.000352911	KEGG_HISTIDINE_METABOLISM	YBX3	-0.124923	0.00626633
GOBP_ALPHA_AMINO_ACID_CATABOLIC_PROCESS	LY96	-0.116882	0.0112304	GOCC_CHAPERONIN_CONTAINING_T_COMPLEX	LY96	0.113319	0.0139323	GOMF_APOLIPOPROTEIN_BINDING	LY96	-0.0412365	0.393102	KEGG_HOMOLOGOUS_RECOMBINATION	LY96	0.17986	6.1e-05
GOBP_ALPHA_AMINO_ACID_CATABOLIC_PROCESS	PGAM5	0.229087	2.72e-07	GOCC_CHAPERONIN_CONTAINING_T_COMPLEX	PGAM5	0.324526	8.8e-14	GOMF_APOLIPOPROTEIN_BINDING	PGAM5	-0.0988291	0.0329439	KEGG_HOMOLOGOUS_RECOMBINATION	PGAM5	0.18386	4.09e-05
GOBP_ALPHA_AMINO_ACID_CATABOLIC_PROCESS	PPIF	0.177349	8.61e-05	GOCC_CHAPERONIN_CONTAINING_T_COMPLEX	PPIF	0.181966	5.42e-05	GOMF_APOLIPOPROTEIN_BINDING	PPIF	-0.147868	0.00114958	KEGG_HOMOLOGOUS_RECOMBINATION	PPIF	0.154419	0.000641875
GOBP_ALPHA_AMINO_ACID_CATABOLIC_PROCESS	SLC25A4	0.465864	0	GOCC_CHAPERONIN_CONTAINING_T_COMPLEX	SLC25A4	0.0832675	0.0747539	GOMF_APOLIPOPROTEIN_BINDING	SLC25A4	-0.0391319	0.418063	KEGG_HOMOLOGOUS_RECOMBINATION	SLC25A4	-0.347249	0
GOBP_ALPHA_AMINO_ACID_CATABOLIC_PROCESS	TLR3	0.345799	1.77e-15	GOCC_CHAPERONIN_CONTAINING_T_COMPLEX	TLR3	0.0916893	0.048672	GOMF_APOLIPOPROTEIN_BINDING	TLR3	0.351765	0	KEGG_HOMOLOGOUS_RECOMBINATION	TLR3	0.0625673	0.185748
GOBP_ALPHA_AMINO_ACID_CATABOLIC_PROCESS	VPS4B	0.105756	0.0224401	GOCC_CHAPERONIN_CONTAINING_T_COMPLEX	VPS4B	0.133864	0.00342712	GOMF_APOLIPOPROTEIN_BINDING	VPS4B	0.230755	2.18e-07	KEGG_HOMOLOGOUS_RECOMBINATION	VPS4B	-0.185254	3.56e-05
GOBP_ALPHA_AMINO_ACID_CATABOLIC_PROCESS	YBX3	-0.115576	0.0122208	GOCC_CHAPERONIN_CONTAINING_T_COMPLEX	YBX3	0.256881	6.35e-09	GOMF_APOLIPOPROTEIN_BINDING	YBX3	0.061738	0.193066	KEGG_HOMOLOGOUS_RECOMBINATION	YBX3	0.176619	8.38e-05
GOBP_ALPHA_AMINO_ACID_METABOLIC_PROCESS	LY96	-0.0758031	0.107864	GOCC_CHITOSOME	LY96	0.345095	1.65e-15	GOMF_ARACHIDONATE_COA_LIGASE_ACTIVITY	LY96	0.115141	0.0123147	KEGG_HUNTINGTONS_DISEASE	LY96	0.0487007	0.30762
GOBP_ALPHA_AMINO_ACID_METABOLIC_PROCESS	PGAM5	0.238968	7.62e-08	GOCC_CHITOSOME	PGAM5	0.0873031	0.0610527	GOMF_ARACHIDONATE_COA_LIGASE_ACTIVITY	PGAM5	0.175116	0.000104757	KEGG_HUNTINGTONS_DISEASE	PGAM5	0.452595	0
GOBP_ALPHA_AMINO_ACID_METABOLIC_PROCESS	PPIF	0.1754	0.000103853	GOCC_CHITOSOME	PPIF	0.356447	0	GOMF_ARACHIDONATE_COA_LIGASE_ACTIVITY	PPIF	0.222216	6.3e-07	KEGG_HUNTINGTONS_DISEASE	PPIF	0.395851	0
GOBP_ALPHA_AMINO_ACID_METABOLIC_PROCESS	SLC25A4	0.438329	0	GOCC_CHITOSOME	SLC25A4	0.0370921	0.445636	GOMF_ARACHIDONATE_COA_LIGASE_ACTIVITY	SLC25A4	0.33788	6.67e-15	KEGG_HUNTINGTONS_DISEASE	SLC25A4	0.433966	0
GOBP_ALPHA_AMINO_ACID_METABOLIC_PROCESS	TLR3	0.379875	0	GOCC_CHITOSOME	TLR3	0.0344782	0.479619	GOMF_ARACHIDONATE_COA_LIGASE_ACTIVITY	TLR3	0.0927311	0.0461833	KEGG_HUNTINGTONS_DISEASE	TLR3	-0.203505	5.03e-06
GOBP_ALPHA_AMINO_ACID_METABOLIC_PROCESS	VPS4B	0.168407	0.000199395	GOCC_CHITOSOME	VPS4B	0.153428	0.000737954	GOMF_ARACHIDONATE_COA_LIGASE_ACTIVITY	VPS4B	0.225585	4.18e-07	KEGG_HUNTINGTONS_DISEASE	VPS4B	-0.246581	2.34e-08
GOBP_ALPHA_AMINO_ACID_METABOLIC_PROCESS	YBX3	-0.0581121	0.224561	GOCC_CHITOSOME	YBX3	0.181197	5.85e-05	GOMF_ARACHIDONATE_COA_LIGASE_ACTIVITY	YBX3	-0.282362	1.37e-10	KEGG_HUNTINGTONS_DISEASE	YBX3	0.100647	0.0293426
GOBP_ALPHA_BETA_T_CELL_ACTIVATION	LY96	0.535891	0	GOCC_CHLORIDE_CHANNEL_COMPLEX	LY96	-0.0380011	0.433981	GOMF_ARACHIDONIC_ACID_EPOXYGENASE_ACTIVITY	LY96	-0.101323	0.0286057	KEGG_HYPERTROPHIC_CARDIOMYOPATHY_HCM	LY96	0.165839	0.000230684
GOBP_ALPHA_BETA_T_CELL_ACTIVATION	PGAM5	-0.0523807	0.276176	GOCC_CHLORIDE_CHANNEL_COMPLEX	PGAM5	-0.17409	0.000117096	GOMF_ARACHIDONIC_ACID_EPOXYGENASE_ACTIVITY	PGAM5	-0.131574	0.00401471	KEGG_HYPERTROPHIC_CARDIOMYOPATHY_HCM	PGAM5	-0.209199	2.65e-06
GOBP_ALPHA_BETA_T_CELL_ACTIVATION	PPIF	0.0257416	0.606366	GOCC_CHLORIDE_CHANNEL_COMPLEX	PPIF	-0.188401	2.83e-05	GOMF_ARACHIDONIC_ACID_EPOXYGENASE_ACTIVITY	PPIF	-0.0814836	0.0815888	KEGG_HYPERTROPHIC_CARDIOMYOPATHY_HCM	PPIF	-0.153577	0.000689898
GOBP_ALPHA_BETA_T_CELL_ACTIVATION	SLC25A4	-0.362138	0	GOCC_CHLORIDE_CHANNEL_COMPLEX	SLC25A4	-0.107427	0.0200138	GOMF_ARACHIDONIC_ACID_EPOXYGENASE_ACTIVITY	SLC25A4	-0.20523	4.62e-06	KEGG_HYPERTROPHIC_CARDIOMYOPATHY_HCM	SLC25A4	-0.265476	1.56e-09
GOBP_ALPHA_BETA_T_CELL_ACTIVATION	TLR3	0.266016	1.73e-09	GOCC_CHLORIDE_CHANNEL_COMPLEX	TLR3	0.168621	0.00019503	GOMF_ARACHIDONIC_ACID_EPOXYGENASE_ACTIVITY	TLR3	0.0979504	0.0345952	KEGG_HYPERTROPHIC_CARDIOMYOPATHY_HCM	TLR3	0.0488814	0.305699
GOBP_ALPHA_BETA_T_CELL_ACTIVATION	VPS4B	0.0214442	0.669897	GOCC_CHLORIDE_CHANNEL_COMPLEX	VPS4B	0.184377	4.24e-05	GOMF_ARACHIDONIC_ACID_EPOXYGENASE_ACTIVITY	VPS4B	-0.274341	4.77e-10	KEGG_HYPERTROPHIC_CARDIOMYOPATHY_HCM	VPS4B	0.208479	2.89e-06
GOBP_ALPHA_BETA_T_CELL_ACTIVATION	YBX3	0.0739374	0.117307	GOCC_CHLORIDE_CHANNEL_COMPLEX	YBX3	0.160219	0.000415055	GOMF_ARACHIDONIC_ACID_EPOXYGENASE_ACTIVITY	YBX3	-0.0476785	0.320064	KEGG_HYPERTROPHIC_CARDIOMYOPATHY_HCM	YBX3	0.113551	0.0133893
GOBP_ALPHA_BETA_T_CELL_DIFFERENTIATION	LY96	0.535627	0	GOCC_CHROMAFFIN_GRANULE	LY96	0.132169	0.0038853	GOMF_ARACHIDONIC_ACID_MONOOXYGENASE_ACTIVITY	LY96	-0.0873154	0.061142	KEGG_INOSITOL_PHOSPHATE_METABOLISM	LY96	-0.131533	0.00388817
GOBP_ALPHA_BETA_T_CELL_DIFFERENTIATION	PGAM5	-0.0529234	0.271028	GOCC_CHROMAFFIN_GRANULE	PGAM5	0.173894	0.00011908	GOMF_ARACHIDONIC_ACID_MONOOXYGENASE_ACTIVITY	PGAM5	-0.0721049	0.125452	KEGG_INOSITOL_PHOSPHATE_METABOLISM	PGAM5	-0.231488	1.77e-07
GOBP_ALPHA_BETA_T_CELL_DIFFERENTIATION	PPIF	0.0331415	0.502277	GOCC_CHROMAFFIN_GRANULE	PPIF	0.17806	8e-05	GOMF_ARACHIDONIC_ACID_MONOOXYGENASE_ACTIVITY	PPIF	-0.0521637	0.274553	KEGG_INOSITOL_PHOSPHATE_METABOLISM	PPIF	-0.132376	0.00366881
GOBP_ALPHA_BETA_T_CELL_DIFFERENTIATION	SLC25A4	-0.375557	0	GOCC_CHROMAFFIN_GRANULE	SLC25A4	0.0869206	0.0622558	GOMF_ARACHIDONIC_ACID_MONOOXYGENASE_ACTIVITY	SLC25A4	-0.1252	0.00629567	KEGG_INOSITOL_PHOSPHATE_METABOLISM	SLC25A4	0.0162606	0.745632
GOBP_ALPHA_BETA_T_CELL_DIFFERENTIATION	TLR3	0.265977	1.74e-09	GOCC_CHROMAFFIN_GRANULE	TLR3	-0.0241113	0.627894	GOMF_ARACHIDONIC_ACID_MONOOXYGENASE_ACTIVITY	TLR3	0.14665	0.00126711	KEGG_INOSITOL_PHOSPHATE_METABOLISM	TLR3	0.183425	4.28e-05
GOBP_ALPHA_BETA_T_CELL_DIFFERENTIATION	VPS4B	0.0339274	0.491582	GOCC_CHROMAFFIN_GRANULE	VPS4B	-0.036106	0.458108	GOMF_ARACHIDONIC_ACID_MONOOXYGENASE_ACTIVITY	VPS4B	-0.206851	3.87e-06	KEGG_INOSITOL_PHOSPHATE_METABOLISM	VPS4B	0.412586	0
GOBP_ALPHA_BETA_T_CELL_DIFFERENTIATION	YBX3	0.101883	0.0281525	GOCC_CHROMAFFIN_GRANULE	YBX3	-0.134703	0.00322496	GOMF_ARACHIDONIC_ACID_MONOOXYGENASE_ACTIVITY	YBX3	-0.0538315	0.258796	KEGG_INOSITOL_PHOSPHATE_METABOLISM	YBX3	-0.349486	0
GOBP_ALPHA_BETA_T_CELL_PROLIFERATION	LY96	0.488177	0	GOCC_CHROMATOID_BODY	LY96	-0.0318695	0.51584	GOMF_ARMADILLO_REPEAT_DOMAIN_BINDING	LY96	-0.302848	4.56e-12	KEGG_INSULIN_SIGNALING_PATHWAY	LY96	-0.0394912	0.411316
GOBP_ALPHA_BETA_T_CELL_PROLIFERATION	PGAM5	-0.0112053	0.826848	GOCC_CHROMATOID_BODY	PGAM5	-0.145427	0.00141471	GOMF_ARMADILLO_REPEAT_DOMAIN_BINDING	PGAM5	-0.26664	1.53e-09	KEGG_INSULIN_SIGNALING_PATHWAY	PGAM5	-0.113032	0.0138144
GOBP_ALPHA_BETA_T_CELL_PROLIFERATION	PPIF	0.0532808	0.267622	GOCC_CHROMATOID_BODY	PPIF	-0.158224	0.000493185	GOMF_ARMADILLO_REPEAT_DOMAIN_BINDING	PPIF	-0.291088	3.3e-11	KEGG_INSULIN_SIGNALING_PATHWAY	PPIF	-0.0515883	0.28027
GOBP_ALPHA_BETA_T_CELL_PROLIFERATION	SLC25A4	-0.273774	5.38e-10	GOCC_CHROMATOID_BODY	SLC25A4	0.0814198	0.0818568	GOMF_ARMADILLO_REPEAT_DOMAIN_BINDING	SLC25A4	-0.104876	0.0232429	KEGG_INSULIN_SIGNALING_PATHWAY	SLC25A4	0.124761	0.00633729
GOBP_ALPHA_BETA_T_CELL_PROLIFERATION	TLR3	0.24293	4.5e-08	GOCC_CHROMATOID_BODY	TLR3	0.336658	9.25e-15	GOMF_ARMADILLO_REPEAT_DOMAIN_BINDING	TLR3	-0.0587282	0.216399	KEGG_INSULIN_SIGNALING_PATHWAY	TLR3	0.256059	6.16e-09
GOBP_ALPHA_BETA_T_CELL_PROLIFERATION	VPS4B	0.0214452	0.669892	GOCC_CHROMATOID_BODY	VPS4B	0.547559	0	GOMF_ARMADILLO_REPEAT_DOMAIN_BINDING	VPS4B	0.205245	4.62e-06	KEGG_INSULIN_SIGNALING_PATHWAY	VPS4B	0.447168	0
GOBP_ALPHA_BETA_T_CELL_PROLIFERATION	YBX3	0.0223347	0.656627	GOCC_CHROMATOID_BODY	YBX3	-0.104548	0.0237227	GOMF_ARMADILLO_REPEAT_DOMAIN_BINDING	YBX3	-0.0429311	0.372837	KEGG_INSULIN_SIGNALING_PATHWAY	YBX3	-0.0442408	0.354974
GOBP_ALPHA_LINOLENIC_ACID_METABOLIC_PROCESS	LY96	0.213739	1.76e-06	GOCC_CHROMOCENTER	LY96	0.0875396	0.060368	GOMF_AROMATASE_ACTIVITY	LY96	-0.0665903	0.158714	KEGG_INTESTINAL_IMMUNE_NETWORK_FOR_IGA_PRODUCTION	LY96	0.526538	0
GOBP_ALPHA_LINOLENIC_ACID_METABOLIC_PROCESS	PGAM5	0.392486	0	GOCC_CHROMOCENTER	PGAM5	0.0193257	0.697831	GOMF_AROMATASE_ACTIVITY	PGAM5	-0.063191	0.182235	KEGG_INTESTINAL_IMMUNE_NETWORK_FOR_IGA_PRODUCTION	PGAM5	-0.00420018	0.934211
GOBP_ALPHA_LINOLENIC_ACID_METABOLIC_PROCESS	PPIF	0.28869	5.06e-11	GOCC_CHROMOCENTER	PPIF	0.0739866	0.115384	GOMF_AROMATASE_ACTIVITY	PPIF	-0.0208936	0.673309	KEGG_INTESTINAL_IMMUNE_NETWORK_FOR_IGA_PRODUCTION	PPIF	0.0744244	0.112263
GOBP_ALPHA_LINOLENIC_ACID_METABOLIC_PROCESS	SLC25A4	0.240205	6.48e-08	GOCC_CHROMOCENTER	SLC25A4	-0.215373	1.44e-06	GOMF_AROMATASE_ACTIVITY	SLC25A4	-0.108943	0.0181987	KEGG_INTESTINAL_IMMUNE_NETWORK_FOR_IGA_PRODUCTION	SLC25A4	-0.296153	1.19e-11
GOBP_ALPHA_LINOLENIC_ACID_METABOLIC_PROCESS	TLR3	0.167922	0.00020837	GOCC_CHROMOCENTER	TLR3	0.23872	7.81e-08	GOMF_AROMATASE_ACTIVITY	TLR3	-0.021415	0.665386	KEGG_INTESTINAL_IMMUNE_NETWORK_FOR_IGA_PRODUCTION	TLR3	0.288913	3.99e-11
GOBP_ALPHA_LINOLENIC_ACID_METABOLIC_PROCESS	VPS4B	0.0521102	0.278888	GOCC_CHROMOCENTER	VPS4B	0.26583	1.72e-09	GOMF_AROMATASE_ACTIVITY	VPS4B	-0.28284	1.27e-10	KEGG_INTESTINAL_IMMUNE_NETWORK_FOR_IGA_PRODUCTION	VPS4B	-0.0468744	0.326618
GOBP_ALPHA_LINOLENIC_ACID_METABOLIC_PROCESS	YBX3	0.0116628	0.819623	GOCC_CHROMOCENTER	YBX3	0.111963	0.0151349	GOMF_AROMATASE_ACTIVITY	YBX3	-0.0698488	0.138469	KEGG_INTESTINAL_IMMUNE_NETWORK_FOR_IGA_PRODUCTION	YBX3	0.047415	0.321188
GOBP_ALTERNATIVE_MRNA_SPLICING_VIA_SPLICEOSOME	LY96	-0.31233	8.79e-13	GOCC_CHROMOSOMAL_REGION	LY96	0.162037	0.000354455	GOMF_AROMATIC_AMINO_ACID_TRANSMEMBRANE_TRANSPORTER_ACTIVITY	LY96	0.354102	0	KEGG_JAK_STAT_SIGNALING_PATHWAY	LY96	0.395045	0
GOBP_ALTERNATIVE_MRNA_SPLICING_VIA_SPLICEOSOME	PGAM5	-0.27946	2.22e-10	GOCC_CHROMOSOMAL_REGION	PGAM5	0.100207	0.0305118	GOMF_AROMATIC_AMINO_ACID_TRANSMEMBRANE_TRANSPORTER_ACTIVITY	PGAM5	0.191108	2.12e-05	KEGG_JAK_STAT_SIGNALING_PATHWAY	PGAM5	-0.195222	1.26e-05
GOBP_ALTERNATIVE_MRNA_SPLICING_VIA_SPLICEOSOME	PPIF	-0.393229	0	GOCC_CHROMOSOMAL_REGION	PPIF	0.101221	0.0287765	GOMF_AROMATIC_AMINO_ACID_TRANSMEMBRANE_TRANSPORTER_ACTIVITY	PPIF	0.385126	0	KEGG_JAK_STAT_SIGNALING_PATHWAY	PPIF	-0.140912	0.00193337
GOBP_ALTERNATIVE_MRNA_SPLICING_VIA_SPLICEOSOME	SLC25A4	-0.21855	9.95e-07	GOCC_CHROMOSOMAL_REGION	SLC25A4	-0.243928	3.88e-08	GOMF_AROMATIC_AMINO_ACID_TRANSMEMBRANE_TRANSPORTER_ACTIVITY	SLC25A4	-0.138934	0.00231465	KEGG_JAK_STAT_SIGNALING_PATHWAY	SLC25A4	-0.34831	0
GOBP_ALTERNATIVE_MRNA_SPLICING_VIA_SPLICEOSOME	TLR3	-0.0887064	0.0577138	GOCC_CHROMOSOMAL_REGION	TLR3	0.129926	0.00457122	GOMF_AROMATIC_AMINO_ACID_TRANSMEMBRANE_TRANSPORTER_ACTIVITY	TLR3	-0.130276	0.00440623	KEGG_JAK_STAT_SIGNALING_PATHWAY	TLR3	0.361238	0
GOBP_ALTERNATIVE_MRNA_SPLICING_VIA_SPLICEOSOME	VPS4B	0.0750943	0.111386	GOCC_CHROMOSOMAL_REGION	VPS4B	0.299214	8.37e-12	GOMF_AROMATIC_AMINO_ACID_TRANSMEMBRANE_TRANSPORTER_ACTIVITY	VPS4B	-0.141623	0.00188477	KEGG_JAK_STAT_SIGNALING_PATHWAY	VPS4B	0.247147	2.17e-08
GOBP_ALTERNATIVE_MRNA_SPLICING_VIA_SPLICEOSOME	YBX3	0.0100351	0.845217	GOCC_CHROMOSOMAL_REGION	YBX3	0.0508808	0.287367	GOMF_AROMATIC_AMINO_ACID_TRANSMEMBRANE_TRANSPORTER_ACTIVITY	YBX3	0.358196	0	KEGG_JAK_STAT_SIGNALING_PATHWAY	YBX3	0.0721456	0.12398
GOBP_AMEBOIDAL_TYPE_CELL_MIGRATION	LY96	0.119532	0.00943773	GOCC_CHROMOSOME_CENTROMERIC_REGION	LY96	0.172231	0.000139316	GOMF_ARP2_3_COMPLEX_BINDING	LY96	-0.212849	1.93e-06	KEGG_LEISHMANIA_INFECTION	LY96	0.561686	0
GOBP_AMEBOIDAL_TYPE_CELL_MIGRATION	PGAM5	-0.220034	8.33e-07	GOCC_CHROMOSOME_CENTROMERIC_REGION	PGAM5	0.0740714	0.114945	GOMF_ARP2_3_COMPLEX_BINDING	PGAM5	-0.13256	0.00373258	KEGG_LEISHMANIA_INFECTION	PGAM5	-0.0368706	0.444421
GOBP_AMEBOIDAL_TYPE_CELL_MIGRATION	PPIF	-0.243723	4.06e-08	GOCC_CHROMOSOME_CENTROMERIC_REGION	PPIF	0.090456	0.0519317	GOMF_ARP2_3_COMPLEX_BINDING	PPIF	-0.200516	7.77e-06	KEGG_LEISHMANIA_INFECTION	PPIF	0.0699883	0.136068
GOBP_AMEBOIDAL_TYPE_CELL_MIGRATION	SLC25A4	-0.123003	0.0074792	GOCC_CHROMOSOME_CENTROMERIC_REGION	SLC25A4	-0.245321	3.22e-08	GOMF_ARP2_3_COMPLEX_BINDING	SLC25A4	0.0657323	0.164455	KEGG_LEISHMANIA_INFECTION	SLC25A4	-0.297747	9.09e-12
GOBP_AMEBOIDAL_TYPE_CELL_MIGRATION	TLR3	0.201642	6.98e-06	GOCC_CHROMOSOME_CENTROMERIC_REGION	TLR3	0.13056	0.004369	GOMF_ARP2_3_COMPLEX_BINDING	TLR3	-0.142194	0.00180249	KEGG_LEISHMANIA_INFECTION	TLR3	0.318245	2.47e-13
GOBP_AMEBOIDAL_TYPE_CELL_MIGRATION	VPS4B	0.367735	0	GOCC_CHROMOSOME_CENTROMERIC_REGION	VPS4B	0.316778	3.72e-13	GOMF_ARP2_3_COMPLEX_BINDING	VPS4B	0.166579	0.000231834	KEGG_LEISHMANIA_INFECTION	VPS4B	0.113759	0.013228
GOBP_AMEBOIDAL_TYPE_CELL_MIGRATION	YBX3	0.127063	0.00565369	GOCC_CHROMOSOME_CENTROMERIC_REGION	YBX3	0.031499	0.520831	GOMF_ARP2_3_COMPLEX_BINDING	YBX3	-0.123651	0.00701719	KEGG_LEISHMANIA_INFECTION	YBX3	0.0366	0.447885
GOBP_AMELOGENESIS	LY96	0.354249	0	GOCC_CHROMOSOME_TELOMERIC_REGION	LY96	0.0798169	0.0882929	GOMF_ARYLSULFATASE_ACTIVITY	LY96	0.24785	2.28e-08	KEGG_LEUKOCYTE_TRANSENDOTHELIAL_MIGRATION	LY96	0.306283	2.1e-12
GOBP_AMELOGENESIS	PGAM5	0.115512	0.0122721	GOCC_CHROMOSOME_TELOMERIC_REGION	PGAM5	0.111218	0.0158665	GOMF_ARYLSULFATASE_ACTIVITY	PGAM5	0.141054	0.00196815	KEGG_LEUKOCYTE_TRANSENDOTHELIAL_MIGRATION	PGAM5	-0.136559	0.00268836
GOBP_AMELOGENESIS	PPIF	0.319221	2.51e-13	GOCC_CHROMOSOME_TELOMERIC_REGION	PPIF	0.0774064	0.0987449	GOMF_ARYLSULFATASE_ACTIVITY	PPIF	0.211249	2.33e-06	KEGG_LEUKOCYTE_TRANSENDOTHELIAL_MIGRATION	PPIF	-0.155478	0.000585324
GOBP_AMELOGENESIS	SLC25A4	-0.190596	2.28e-05	GOCC_CHROMOSOME_TELOMERIC_REGION	SLC25A4	-0.226499	3.74e-07	GOMF_ARYLSULFATASE_ACTIVITY	SLC25A4	0.0970266	0.0364192	KEGG_LEUKOCYTE_TRANSENDOTHELIAL_MIGRATION	SLC25A4	-0.179365	6.41e-05
GOBP_AMELOGENESIS	TLR3	-0.148916	0.00107926	GOCC_CHROMOSOME_TELOMERIC_REGION	TLR3	0.11797	0.0103686	GOMF_ARYLSULFATASE_ACTIVITY	TLR3	0.221504	6.89e-07	KEGG_LEUKOCYTE_TRANSENDOTHELIAL_MIGRATION	TLR3	0.286981	5.44e-11
GOBP_AMELOGENESIS	VPS4B	-0.0381408	0.43645	GOCC_CHROMOSOME_TELOMERIC_REGION	VPS4B	0.247232	2.48e-08	GOMF_ARYLSULFATASE_ACTIVITY	VPS4B	0.126576	0.00572502	KEGG_LEUKOCYTE_TRANSENDOTHELIAL_MIGRATION	VPS4B	0.323557	9.31e-14
GOBP_AMELOGENESIS	YBX3	0.0795316	0.0907581	GOCC_CHROMOSOME_TELOMERIC_REGION	YBX3	0.0616789	0.19251	GOMF_ARYLSULFATASE_ACTIVITY	YBX3	0.118759	0.00974793	KEGG_LEUKOCYTE_TRANSENDOTHELIAL_MIGRATION	YBX3	0.0128592	0.798824
GOBP_AMINE_BIOSYNTHETIC_PROCESS	LY96	0.231467	2.02e-07	GOCC_CHYLOMICRON	LY96	0.413007	0	GOMF_ASPARTIC_TYPE_PEPTIDASE_ACTIVITY	LY96	0.153154	0.000746697	KEGG_LINOLEIC_ACID_METABOLISM	LY96	0.052732	0.269475
GOBP_AMINE_BIOSYNTHETIC_PROCESS	PGAM5	0.176089	9.71e-05	GOCC_CHYLOMICRON	PGAM5	0.262395	2.85e-09	GOMF_ASPARTIC_TYPE_PEPTIDASE_ACTIVITY	PGAM5	0.154682	0.000655166	KEGG_LINOLEIC_ACID_METABOLISM	PGAM5	0.00350379	0.944974
GOBP_AMINE_BIOSYNTHETIC_PROCESS	PPIF	0.0770586	0.101854	GOCC_CHYLOMICRON	PPIF	0.326249	6.31e-14	GOMF_ASPARTIC_TYPE_PEPTIDASE_ACTIVITY	PPIF	0.123574	0.0070542	KEGG_LINOLEIC_ACID_METABOLISM	PPIF	0.0958379	0.0384045
GOBP_AMINE_BIOSYNTHETIC_PROCESS	SLC25A4	0.0789784	0.0931256	GOCC_CHYLOMICRON	SLC25A4	-0.0991591	0.0323977	GOMF_ASPARTIC_TYPE_PEPTIDASE_ACTIVITY	SLC25A4	0.214984	1.5e-06	KEGG_LINOLEIC_ACID_METABOLISM	SLC25A4	-0.0781791	0.0945576
GOBP_AMINE_BIOSYNTHETIC_PROCESS	TLR3	0.0562797	0.240452	GOCC_CHYLOMICRON	TLR3	0.0438202	0.36384	GOMF_ASPARTIC_TYPE_PEPTIDASE_ACTIVITY	TLR3	0.0450408	0.348718	KEGG_LINOLEIC_ACID_METABOLISM	TLR3	0.0621153	0.189132
GOBP_AMINE_BIOSYNTHETIC_PROCESS	VPS4B	-0.0649495	0.171984	GOCC_CHYLOMICRON	VPS4B	-0.274217	4.8e-10	GOMF_ASPARTIC_TYPE_PEPTIDASE_ACTIVITY	VPS4B	0.103615	0.0250299	KEGG_LINOLEIC_ACID_METABOLISM	VPS4B	-0.293065	2e-11
GOBP_AMINE_BIOSYNTHETIC_PROCESS	YBX3	0.0782109	0.0965491	GOCC_CHYLOMICRON	YBX3	0.218896	9.45e-07	GOMF_ASPARTIC_TYPE_PEPTIDASE_ACTIVITY	YBX3	0.0861595	0.0648345	KEGG_LINOLEIC_ACID_METABOLISM	YBX3	0.00511939	0.920976
GOBP_AMINE_CATABOLIC_PROCESS	LY96	-0.00874302	0.865446	GOCC_CILIARY_BASAL_BODY	LY96	-0.264422	2.13e-09	GOMF_ATP_DEPENDENT_MICROTUBULE_MOTOR_ACTIVITY	LY96	-0.167696	0.000209302	KEGG_LONG_TERM_DEPRESSION	LY96	0.171248	0.000138708
GOBP_AMINE_CATABOLIC_PROCESS	PGAM5	-0.110438	0.0168993	GOCC_CILIARY_BASAL_BODY	PGAM5	-0.0964996	0.0375213	GOMF_ATP_DEPENDENT_MICROTUBULE_MOTOR_ACTIVITY	PGAM5	-0.189893	2.41e-05	KEGG_LONG_TERM_DEPRESSION	PGAM5	-0.100688	0.0293
GOBP_AMINE_CATABOLIC_PROCESS	PPIF	-0.156955	0.000550484	GOCC_CILIARY_BASAL_BODY	PPIF	-0.0782388	0.0950173	GOMF_ATP_DEPENDENT_MICROTUBULE_MOTOR_ACTIVITY	PPIF	-0.179403	6.93e-05	KEGG_LONG_TERM_DEPRESSION	PPIF	0.0271692	0.580284
GOBP_AMINE_CATABOLIC_PROCESS	SLC25A4	0.0989869	0.0332121	GOCC_CILIARY_BASAL_BODY	SLC25A4	0.0678032	0.150893	GOMF_ATP_DEPENDENT_MICROTUBULE_MOTOR_ACTIVITY	SLC25A4	-0.310469	1.19e-12	KEGG_LONG_TERM_DEPRESSION	SLC25A4	-0.0695913	0.138235
GOBP_AMINE_CATABOLIC_PROCESS	TLR3	0.538333	0	GOCC_CILIARY_BASAL_BODY	TLR3	0.22118	7.2e-07	GOMF_ATP_DEPENDENT_MICROTUBULE_MOTOR_ACTIVITY	TLR3	0.140977	0.00197984	KEGG_LONG_TERM_DEPRESSION	TLR3	0.136222	0.00275514
GOBP_AMINE_CATABOLIC_PROCESS	VPS4B	0.0810773	0.0843621	GOCC_CILIARY_BASAL_BODY	VPS4B	0.157012	0.00054823	GOMF_ATP_DEPENDENT_MICROTUBULE_MOTOR_ACTIVITY	VPS4B	0.0995038	0.0316845	KEGG_LONG_TERM_DEPRESSION	VPS4B	0.378675	0
GOBP_AMINE_CATABOLIC_PROCESS	YBX3	0.0942636	0.043079	GOCC_CILIARY_BASAL_BODY	YBX3	-0.024744	0.618955	GOMF_ATP_DEPENDENT_MICROTUBULE_MOTOR_ACTIVITY	YBX3	-0.0961674	0.0382165	KEGG_LONG_TERM_DEPRESSION	YBX3	0.0161057	0.747721
GOBP_AMINE_METABOLIC_PROCESS	LY96	0.418203	0	GOCC_CILIARY_BASE	LY96	-0.0510986	0.285323	GOMF_ATP_DEPENDENT_MICROTUBULE_MOTOR_ACTIVITY_MINUS_END_DIRECTED	LY96	-0.32431	9.57e-14	KEGG_LONG_TERM_POTENTIATION	LY96	0.179124	6.53e-05
GOBP_AMINE_METABOLIC_PROCESS	PGAM5	0.387987	0	GOCC_CILIARY_BASE	PGAM5	-0.148087	0.00114593	GOMF_ATP_DEPENDENT_MICROTUBULE_MOTOR_ACTIVITY_MINUS_END_DIRECTED	PGAM5	-0.336768	9.8e-15	KEGG_LONG_TERM_POTENTIATION	PGAM5	-0.208469	2.89e-06
GOBP_AMINE_METABOLIC_PROCESS	PPIF	0.263205	2.62e-09	GOCC_CILIARY_BASE	PPIF	-0.12899	0.00488322	GOMF_ATP_DEPENDENT_MICROTUBULE_MOTOR_ACTIVITY_MINUS_END_DIRECTED	PPIF	-0.355466	0	KEGG_LONG_TERM_POTENTIATION	PPIF	-0.0597365	0.20776
GOBP_AMINE_METABOLIC_PROCESS	SLC25A4	0.099575	0.0321187	GOCC_CILIARY_BASE	SLC25A4	-0.0814564	0.0817318	GOMF_ATP_DEPENDENT_MICROTUBULE_MOTOR_ACTIVITY_MINUS_END_DIRECTED	SLC25A4	-0.291504	3.08e-11	KEGG_LONG_TERM_POTENTIATION	SLC25A4	-0.131677	0.00385967
GOBP_AMINE_METABOLIC_PROCESS	TLR3	0.0999068	0.0315144	GOCC_CILIARY_BASE	TLR3	0.274151	4.88e-10	GOMF_ATP_DEPENDENT_MICROTUBULE_MOTOR_ACTIVITY_MINUS_END_DIRECTED	TLR3	-0.0267434	0.585442	KEGG_LONG_TERM_POTENTIATION	TLR3	0.0686069	0.144085
GOBP_AMINE_METABOLIC_PROCESS	VPS4B	-0.123303	0.00733264	GOCC_CILIARY_BASE	VPS4B	0.225715	4.09e-07	GOMF_ATP_DEPENDENT_MICROTUBULE_MOTOR_ACTIVITY_MINUS_END_DIRECTED	VPS4B	-0.23196	1.86e-07	KEGG_LONG_TERM_POTENTIATION	VPS4B	0.385704	0
GOBP_AMINE_METABOLIC_PROCESS	YBX3	0.219824	8.53e-07	GOCC_CILIARY_BASE	YBX3	0.109514	0.0175806	GOMF_ATP_DEPENDENT_MICROTUBULE_MOTOR_ACTIVITY_MINUS_END_DIRECTED	YBX3	-0.0317524	0.515414	KEGG_LONG_TERM_POTENTIATION	YBX3	-0.0402851	0.402296
GOBP_AMINE_TRANSPORT	LY96	0.259798	4.31e-09	GOCC_CILIARY_MEMBRANE	LY96	-0.104403	0.0239151	GOMF_ATP_DEPENDENT_MICROTUBULE_MOTOR_ACTIVITY_PLUS_END_DIRECTED	LY96	0.0710985	0.131096	KEGG_LYSINE_DEGRADATION	LY96	-0.286257	6.11e-11
GOBP_AMINE_TRANSPORT	PGAM5	0.00699036	0.892781	GOCC_CILIARY_MEMBRANE	PGAM5	-0.170942	0.000157056	GOMF_ATP_DEPENDENT_MICROTUBULE_MOTOR_ACTIVITY_PLUS_END_DIRECTED	PGAM5	0.0429739	0.372389	KEGG_LYSINE_DEGRADATION	PGAM5	0.111353	0.0154049
GOBP_AMINE_TRANSPORT	PPIF	0.107053	0.0207713	GOCC_CILIARY_MEMBRANE	PPIF	-0.0424493	0.380113	GOMF_ATP_DEPENDENT_MICROTUBULE_MOTOR_ACTIVITY_PLUS_END_DIRECTED	PPIF	0.0687574	0.145038	KEGG_LYSINE_DEGRADATION	PPIF	0.113033	0.0138144
GOBP_AMINE_TRANSPORT	SLC25A4	0.0664956	0.161455	GOCC_CILIARY_MEMBRANE	SLC25A4	0.105026	0.0230774	GOMF_ATP_DEPENDENT_MICROTUBULE_MOTOR_ACTIVITY_PLUS_END_DIRECTED	SLC25A4	-0.174446	0.000111709	KEGG_LYSINE_DEGRADATION	SLC25A4	0.448074	0
GOBP_AMINE_TRANSPORT	TLR3	0.114603	0.0130038	GOCC_CILIARY_MEMBRANE	TLR3	0.351315	0	GOMF_ATP_DEPENDENT_MICROTUBULE_MOTOR_ACTIVITY_PLUS_END_DIRECTED	TLR3	0.24571	3.06e-08	KEGG_LYSINE_DEGRADATION	TLR3	0.354949	0
GOBP_AMINE_TRANSPORT	VPS4B	0.354252	0	GOCC_CILIARY_MEMBRANE	VPS4B	0.23395	1.45e-07	GOMF_ATP_DEPENDENT_MICROTUBULE_MOTOR_ACTIVITY_PLUS_END_DIRECTED	VPS4B	0.364954	0	KEGG_LYSINE_DEGRADATION	VPS4B	0.402177	0
GOBP_AMINE_TRANSPORT	YBX3	0.107268	0.0205037	GOCC_CILIARY_MEMBRANE	YBX3	0.0449572	0.350226	GOMF_ATP_DEPENDENT_MICROTUBULE_MOTOR_ACTIVITY_PLUS_END_DIRECTED	YBX3	-0.116304	0.0114382	KEGG_LYSINE_DEGRADATION	YBX3	-0.322913	1.05e-13
GOBP_AMINO_ACID_ACTIVATION	LY96	-0.000506493	0.992252	GOCC_CILIARY_PLASM	LY96	-0.231886	1.89e-07	GOMF_ATP_TRANSMEMBRANE_TRANSPORTER_ACTIVITY	LY96	-0.185924	3.6e-05	KEGG_LYSOSOME	LY96	0.504763	0
GOBP_AMINO_ACID_ACTIVATION	PGAM5	0.519237	0	GOCC_CILIARY_PLASM	PGAM5	-0.174683	0.000110586	GOMF_ATP_TRANSMEMBRANE_TRANSPORTER_ACTIVITY	PGAM5	0.257146	6.13e-09	KEGG_LYSOSOME	PGAM5	0.386135	0
GOBP_AMINO_ACID_ACTIVATION	PPIF	0.492515	0	GOCC_CILIARY_PLASM	PPIF	-0.157276	0.000535688	GOMF_ATP_TRANSMEMBRANE_TRANSPORTER_ACTIVITY	PPIF	0.255448	7.85e-09	KEGG_LYSOSOME	PPIF	0.578896	0
GOBP_AMINO_ACID_ACTIVATION	SLC25A4	0.489553	0	GOCC_CILIARY_PLASM	SLC25A4	-0.0543052	0.254559	GOMF_ATP_TRANSMEMBRANE_TRANSPORTER_ACTIVITY	SLC25A4	0.648217	0	KEGG_LYSOSOME	SLC25A4	0.175922	8.93e-05
GOBP_AMINO_ACID_ACTIVATION	TLR3	0.0987332	0.0336777	GOCC_CILIARY_PLASM	TLR3	0.298457	9.49e-12	GOMF_ATP_TRANSMEMBRANE_TRANSPORTER_ACTIVITY	TLR3	0.122932	0.00735939	KEGG_LYSOSOME	TLR3	0.0864434	0.0632901
GOBP_AMINO_ACID_ACTIVATION	VPS4B	0.181912	5.5e-05	GOCC_CILIARY_PLASM	VPS4B	0.112806	0.0143617	GOMF_ATP_TRANSMEMBRANE_TRANSPORTER_ACTIVITY	VPS4B	0.251054	1.46e-08	KEGG_LYSOSOME	VPS4B	0.0312048	0.521171
GOBP_AMINO_ACID_ACTIVATION	YBX3	-0.0140581	0.782735	GOCC_CILIARY_PLASM	YBX3	-0.0274697	0.578559	GOMF_ATP_TRANSMEMBRANE_TRANSPORTER_ACTIVITY	YBX3	-0.154384	0.000671825	KEGG_LYSOSOME	YBX3	-0.013727	0.787057
GOBP_AMINO_ACID_BETAINE_METABOLIC_PROCESS	LY96	-0.403898	0	GOCC_CILIARY_ROOTLET	LY96	-0.112264	0.0148671	GOMF_ATPASE_ACTIVATOR_ACTIVITY	LY96	0.071177	0.130673	KEGG_MAPK_SIGNALING_PATHWAY	LY96	0.233068	1.44e-07
GOBP_AMINO_ACID_BETAINE_METABOLIC_PROCESS	PGAM5	-0.0357758	0.466994	GOCC_CILIARY_ROOTLET	PGAM5	0.0498541	0.297628	GOMF_ATPASE_ACTIVATOR_ACTIVITY	PGAM5	0.27763	2.87e-10	KEGG_MAPK_SIGNALING_PATHWAY	PGAM5	-0.116473	0.0111491
GOBP_AMINO_ACID_BETAINE_METABOLIC_PROCESS	PPIF	-0.178971	7.35e-05	GOCC_CILIARY_ROOTLET	PPIF	0.0541556	0.255883	GOMF_ATPASE_ACTIVATOR_ACTIVITY	PPIF	0.131666	0.00398861	KEGG_MAPK_SIGNALING_PATHWAY	PPIF	-0.136215	0.00275514
GOBP_AMINO_ACID_BETAINE_METABOLIC_PROCESS	SLC25A4	0.414019	0	GOCC_CILIARY_ROOTLET	SLC25A4	0.221175	7.2e-07	GOMF_ATPASE_ACTIVATOR_ACTIVITY	SLC25A4	0.429718	0	KEGG_MAPK_SIGNALING_PATHWAY	SLC25A4	-0.263224	2.18e-09
GOBP_AMINO_ACID_BETAINE_METABOLIC_PROCESS	TLR3	0.475061	0	GOCC_CILIARY_ROOTLET	TLR3	0.044404	0.356798	GOMF_ATPASE_ACTIVATOR_ACTIVITY	TLR3	0.0660726	0.162087	KEGG_MAPK_SIGNALING_PATHWAY	TLR3	0.0726595	0.121655
GOBP_AMINO_ACID_BETAINE_METABOLIC_PROCESS	VPS4B	0.335836	9.94e-15	GOCC_CILIARY_ROOTLET	VPS4B	0.492614	0	GOMF_ATPASE_ACTIVATOR_ACTIVITY	VPS4B	0.236076	1.1e-07	KEGG_MAPK_SIGNALING_PATHWAY	VPS4B	0.21317	1.69e-06
GOBP_AMINO_ACID_BETAINE_METABOLIC_PROCESS	YBX3	-0.287266	6.38e-11	GOCC_CILIARY_ROOTLET	YBX3	-0.181104	5.92e-05	GOMF_ATPASE_ACTIVATOR_ACTIVITY	YBX3	0.0170067	0.732786	KEGG_MAPK_SIGNALING_PATHWAY	YBX3	0.0745466	0.111855
GOBP_AMINO_ACID_IMPORT	LY96	0.168069	0.000205736	GOCC_CILIARY_TIP	LY96	-0.218138	1.03e-06	GOMF_ATPASE_ACTIVITY	LY96	-0.0696736	0.139458	KEGG_MATURITY_ONSET_DIABETES_OF_THE_YOUNG	LY96	0.180957	5.48e-05
GOBP_AMINO_ACID_IMPORT	PGAM5	-0.0647693	0.173246	GOCC_CILIARY_TIP	PGAM5	-0.0750731	0.110051	GOMF_ATPASE_ACTIVITY	PGAM5	0.0112582	0.823613	KEGG_MATURITY_ONSET_DIABETES_OF_THE_YOUNG	PGAM5	0.174403	0.000103759
GOBP_AMINO_ACID_IMPORT	PPIF	0.104037	0.0248378	GOCC_CILIARY_TIP	PPIF	-0.146206	0.0013301	GOMF_ATPASE_ACTIVITY	PPIF	0.0519185	0.276982	KEGG_MATURITY_ONSET_DIABETES_OF_THE_YOUNG	PPIF	0.0990132	0.0322047
GOBP_AMINO_ACID_IMPORT	SLC25A4	0.134786	0.00323969	GOCC_CILIARY_TIP	SLC25A4	0.0397582	0.412006	GOMF_ATPASE_ACTIVITY	SLC25A4	-0.195991	1.27e-05	KEGG_MATURITY_ONSET_DIABETES_OF_THE_YOUNG	SLC25A4	0.0700768	0.135658
GOBP_AMINO_ACID_IMPORT	TLR3	0.377233	0	GOCC_CILIARY_TIP	TLR3	0.315746	4.5e-13	GOMF_ATPASE_ACTIVITY	TLR3	0.182541	5.06e-05	KEGG_MATURITY_ONSET_DIABETES_OF_THE_YOUNG	TLR3	0.342962	2.84e-15
GOBP_AMINO_ACID_IMPORT	VPS4B	0.378347	0	GOCC_CILIARY_TIP	VPS4B	0.0643321	0.173847	GOMF_ATPASE_ACTIVITY	VPS4B	0.282774	1.28e-10	KEGG_MATURITY_ONSET_DIABETES_OF_THE_YOUNG	VPS4B	0.181825	5.04e-05
GOBP_AMINO_ACID_IMPORT	YBX3	-0.0236529	0.636868	GOCC_CILIARY_TIP	YBX3	0.0471166	0.326611	GOMF_ATPASE_ACTIVITY	YBX3	-0.209549	2.83e-06	KEGG_MATURITY_ONSET_DIABETES_OF_THE_YOUNG	YBX3	0.108862	0.0179655
GOBP_AMINO_ACID_TRANSMEMBRANE_TRANSPORT	LY96	0.292011	2.93e-11	GOCC_CILIARY_TRANSITION_ZONE	LY96	-0.34236	3.19e-15	GOMF_ATPASE_ACTIVITY_COUPLED_TO_TRANSMEMBRANE_MOVEMENT_OF_IONS_ROTATIONAL_MECHANISM	LY96	0.30331	4.21e-12	KEGG_MELANOGENESIS	LY96	0.0908955	0.050211
GOBP_AMINO_ACID_TRANSMEMBRANE_TRANSPORT	PGAM5	0.154364	0.000686328	GOCC_CILIARY_TRANSITION_ZONE	PGAM5	-0.211203	2.36e-06	GOMF_ATPASE_ACTIVITY_COUPLED_TO_TRANSMEMBRANE_MOVEMENT_OF_IONS_ROTATIONAL_MECHANISM	PGAM5	0.551345	0	KEGG_MELANOGENESIS	PGAM5	-0.212235	1.89e-06
GOBP_AMINO_ACID_TRANSMEMBRANE_TRANSPORT	PPIF	0.308972	1.6e-12	GOCC_CILIARY_TRANSITION_ZONE	PPIF	-0.285154	8.6e-11	GOMF_ATPASE_ACTIVITY_COUPLED_TO_TRANSMEMBRANE_MOVEMENT_OF_IONS_ROTATIONAL_MECHANISM	PPIF	0.686107	0	KEGG_MELANOGENESIS	PPIF	-0.144691	0.00143536
GOBP_AMINO_ACID_TRANSMEMBRANE_TRANSPORT	SLC25A4	0.110987	0.0163316	GOCC_CILIARY_TRANSITION_ZONE	SLC25A4	0.0626335	0.185629	GOMF_ATPASE_ACTIVITY_COUPLED_TO_TRANSMEMBRANE_MOVEMENT_OF_IONS_ROTATIONAL_MECHANISM	SLC25A4	0.45789	0	KEGG_MELANOGENESIS	SLC25A4	-0.158361	0.000454883
GOBP_AMINO_ACID_TRANSMEMBRANE_TRANSPORT	TLR3	0.243701	4.06e-08	GOCC_CILIARY_TRANSITION_ZONE	TLR3	0.318884	2.52e-13	GOMF_ATPASE_ACTIVITY_COUPLED_TO_TRANSMEMBRANE_MOVEMENT_OF_IONS_ROTATIONAL_MECHANISM	TLR3	-0.14869	0.00107651	KEGG_MELANOGENESIS	TLR3	0.0473233	0.322108
GOBP_AMINO_ACID_TRANSMEMBRANE_TRANSPORT	VPS4B	0.270446	8.89e-10	GOCC_CILIARY_TRANSITION_ZONE	VPS4B	0.15482	0.000658646	GOMF_ATPASE_ACTIVITY_COUPLED_TO_TRANSMEMBRANE_MOVEMENT_OF_IONS_ROTATIONAL_MECHANISM	VPS4B	-0.0255625	0.60269	KEGG_MELANOGENESIS	VPS4B	0.258931	4.07e-09
GOBP_AMINO_ACID_TRANSMEMBRANE_TRANSPORT	YBX3	-0.0754373	0.109665	GOCC_CILIARY_TRANSITION_ZONE	YBX3	0.0471208	0.326611	GOMF_ATPASE_ACTIVITY_COUPLED_TO_TRANSMEMBRANE_MOVEMENT_OF_IONS_ROTATIONAL_MECHANISM	YBX3	-0.15718	0.000529834	KEGG_MELANOGENESIS	YBX3	0.0120164	0.812458
GOBP_AMINO_ACID_TRANSPORT	LY96	0.135601	0.00304897	GOCC_CIS_GOLGI_NETWORK	LY96	-0.165279	0.000265013	GOMF_ATPASE_BINDING	LY96	0.129409	0.00468592	KEGG_MELANOMA	LY96	0.116539	0.0111059
GOBP_AMINO_ACID_TRANSPORT	PGAM5	0.122335	0.0078256	GOCC_CIS_GOLGI_NETWORK	PGAM5	-0.110306	0.0167487	GOMF_ATPASE_BINDING	PGAM5	0.224607	4.71e-07	KEGG_MELANOMA	PGAM5	-0.0842457	0.0705478
GOBP_AMINO_ACID_TRANSPORT	PPIF	0.195477	1.36e-05	GOCC_CIS_GOLGI_NETWORK	PPIF	0.0470021	0.32789	GOMF_ATPASE_BINDING	PPIF	0.0869889	0.0621184	KEGG_MELANOMA	PPIF	-0.0721741	0.12398
GOBP_AMINO_ACID_TRANSPORT	SLC25A4	0.193869	1.62e-05	GOCC_CIS_GOLGI_NETWORK	SLC25A4	0.0992524	0.0322382	GOMF_ATPASE_BINDING	SLC25A4	0.305615	2.82e-12	KEGG_MELANOMA	SLC25A4	-0.0326053	0.50067
GOBP_AMINO_ACID_TRANSPORT	TLR3	0.222609	6.09e-07	GOCC_CIS_GOLGI_NETWORK	TLR3	0.033543	0.491755	GOMF_ATPASE_BINDING	TLR3	0.270679	8.37e-10	KEGG_MELANOMA	TLR3	0.198691	8.55e-06
GOBP_AMINO_ACID_TRANSPORT	VPS4B	0.289703	4.29e-11	GOCC_CIS_GOLGI_NETWORK	VPS4B	0.068165	0.148791	GOMF_ATPASE_BINDING	VPS4B	0.266526	1.55e-09	KEGG_MELANOMA	VPS4B	0.441989	0
GOBP_AMINO_ACID_TRANSPORT	YBX3	-0.104399	0.024314	GOCC_CIS_GOLGI_NETWORK	YBX3	-0.271919	6.89e-10	GOMF_ATPASE_BINDING	YBX3	0.23909	7.4e-08	KEGG_MELANOMA	YBX3	0.0626764	0.185177
GOBP_AMINO_SUGAR_BIOSYNTHETIC_PROCESS	LY96	0.226203	3.9e-07	GOCC_CLATHRIN_ADAPTOR_COMPLEX	LY96	0.104929	0.0232159	GOMF_ATPASE_COUPLED_INTRAMEMBRANE_LIPID_TRANSPORTER_ACTIVITY	LY96	0.127655	0.00530945	KEGG_METABOLISM_OF_XENOBIOTICS_BY_CYTOCHROME_P450	LY96	0.0774264	0.0975421
GOBP_AMINO_SUGAR_BIOSYNTHETIC_PROCESS	PGAM5	0.337135	8.39e-15	GOCC_CLATHRIN_ADAPTOR_COMPLEX	PGAM5	0.144949	0.00147007	GOMF_ATPASE_COUPLED_INTRAMEMBRANE_LIPID_TRANSPORTER_ACTIVITY	PGAM5	-0.175203	0.00010393	KEGG_METABOLISM_OF_XENOBIOTICS_BY_CYTOCHROME_P450	PGAM5	0.131059	0.00402472
GOBP_AMINO_SUGAR_BIOSYNTHETIC_PROCESS	PPIF	0.423668	0	GOCC_CLATHRIN_ADAPTOR_COMPLEX	PPIF	0.198919	9.39e-06	GOMF_ATPASE_COUPLED_INTRAMEMBRANE_LIPID_TRANSPORTER_ACTIVITY	PPIF	0.0343959	0.479764	KEGG_METABOLISM_OF_XENOBIOTICS_BY_CYTOCHROME_P450	PPIF	0.162877	0.000303095
GOBP_AMINO_SUGAR_BIOSYNTHETIC_PROCESS	SLC25A4	0.242954	4.5e-08	GOCC_CLATHRIN_ADAPTOR_COMPLEX	SLC25A4	-0.0324598	0.507442	GOMF_ATPASE_COUPLED_INTRAMEMBRANE_LIPID_TRANSPORTER_ACTIVITY	SLC25A4	-0.0826941	0.0770204	KEGG_METABOLISM_OF_XENOBIOTICS_BY_CYTOCHROME_P450	SLC25A4	0.261678	2.73e-09
GOBP_AMINO_SUGAR_BIOSYNTHETIC_PROCESS	TLR3	0.118209	0.0102999	GOCC_CLATHRIN_ADAPTOR_COMPLEX	TLR3	0.165538	0.000259315	GOMF_ATPASE_COUPLED_INTRAMEMBRANE_LIPID_TRANSPORTER_ACTIVITY	TLR3	0.260038	4.04e-09	KEGG_METABOLISM_OF_XENOBIOTICS_BY_CYTOCHROME_P450	TLR3	0.268201	1.04e-09
GOBP_AMINO_SUGAR_BIOSYNTHETIC_PROCESS	VPS4B	0.196275	1.25e-05	GOCC_CLATHRIN_ADAPTOR_COMPLEX	VPS4B	0.205132	4.7e-06	GOMF_ATPASE_COUPLED_INTRAMEMBRANE_LIPID_TRANSPORTER_ACTIVITY	VPS4B	0.431142	0	KEGG_METABOLISM_OF_XENOBIOTICS_BY_CYTOCHROME_P450	VPS4B	-0.0291176	0.550952
GOBP_AMINO_SUGAR_BIOSYNTHETIC_PROCESS	YBX3	-0.125679	0.00622713	GOCC_CLATHRIN_ADAPTOR_COMPLEX	YBX3	-0.120771	0.00861403	GOMF_ATPASE_COUPLED_INTRAMEMBRANE_LIPID_TRANSPORTER_ACTIVITY	YBX3	-0.0878059	0.0596179	KEGG_METABOLISM_OF_XENOBIOTICS_BY_CYTOCHROME_P450	YBX3	-0.0265466	0.589758
GOBP_AMINO_SUGAR_CATABOLIC_PROCESS	LY96	0.53436	0	GOCC_CLATHRIN_COAT	LY96	0.170843	0.000158564	GOMF_ATPASE_COUPLED_ION_TRANSMEMBRANE_TRANSPORTER_ACTIVITY	LY96	0.191071	2.13e-05	KEGG_MISMATCH_REPAIR	LY96	0.171647	0.000133738
GOBP_AMINO_SUGAR_CATABOLIC_PROCESS	PGAM5	0.253131	1.11e-08	GOCC_CLATHRIN_COAT	PGAM5	0.190099	2.38e-05	GOMF_ATPASE_COUPLED_ION_TRANSMEMBRANE_TRANSPORTER_ACTIVITY	PGAM5	0.456569	0	KEGG_MISMATCH_REPAIR	PGAM5	0.194342	1.38e-05
GOBP_AMINO_SUGAR_CATABOLIC_PROCESS	PPIF	0.465932	0	GOCC_CLATHRIN_COAT	PPIF	0.230458	2.26e-07	GOMF_ATPASE_COUPLED_ION_TRANSMEMBRANE_TRANSPORTER_ACTIVITY	PPIF	0.625209	0	KEGG_MISMATCH_REPAIR	PPIF	0.207732	3.14e-06
GOBP_AMINO_SUGAR_CATABOLIC_PROCESS	SLC25A4	0.0797112	0.0899994	GOCC_CLATHRIN_COAT	SLC25A4	0.0696689	0.139646	GOMF_ATPASE_COUPLED_ION_TRANSMEMBRANE_TRANSPORTER_ACTIVITY	SLC25A4	0.406755	0	KEGG_MISMATCH_REPAIR	SLC25A4	-0.0979631	0.034197
GOBP_AMINO_SUGAR_CATABOLIC_PROCESS	TLR3	0.101333	0.0290487	GOCC_CLATHRIN_COAT	TLR3	0.201648	6.94e-06	GOMF_ATPASE_COUPLED_ION_TRANSMEMBRANE_TRANSPORTER_ACTIVITY	TLR3	-0.187708	3.01e-05	KEGG_MISMATCH_REPAIR	TLR3	0.194753	1.32e-05
GOBP_AMINO_SUGAR_CATABOLIC_PROCESS	VPS4B	-0.114867	0.0127851	GOCC_CLATHRIN_COAT	VPS4B	0.375164	0	GOMF_ATPASE_COUPLED_ION_TRANSMEMBRANE_TRANSPORTER_ACTIVITY	VPS4B	0.119328	0.00938507	KEGG_MISMATCH_REPAIR	VPS4B	0.173174	0.000116254
GOBP_AMINO_SUGAR_CATABOLIC_PROCESS	YBX3	-0.0155468	0.759547	GOCC_CLATHRIN_COAT	YBX3	-0.194551	1.49e-05	GOMF_ATPASE_COUPLED_ION_TRANSMEMBRANE_TRANSPORTER_ACTIVITY	YBX3	-0.20499	4.75e-06	KEGG_MISMATCH_REPAIR	YBX3	0.266273	1.38e-09
GOBP_AMINO_SUGAR_METABOLIC_PROCESS	LY96	0.501475	0	GOCC_CLATHRIN_COAT_OF_COATED_PIT	LY96	0.136136	0.00289963	GOMF_ATPASE_REGULATOR_ACTIVITY	LY96	0.118144	0.0101461	KEGG_MTOR_SIGNALING_PATHWAY	LY96	-0.0894195	0.0542243
GOBP_AMINO_SUGAR_METABOLIC_PROCESS	PGAM5	0.320334	2.06e-13	GOCC_CLATHRIN_COAT_OF_COATED_PIT	PGAM5	0.00384561	0.941076	GOMF_ATPASE_REGULATOR_ACTIVITY	PGAM5	0.412556	0	KEGG_MTOR_SIGNALING_PATHWAY	PGAM5	-0.208347	2.93e-06
GOBP_AMINO_SUGAR_METABOLIC_PROCESS	PPIF	0.501715	0	GOCC_CLATHRIN_COAT_OF_COATED_PIT	PPIF	0.0928834	0.0456628	GOMF_ATPASE_REGULATOR_ACTIVITY	PPIF	0.318378	2.86e-13	KEGG_MTOR_SIGNALING_PATHWAY	PPIF	-0.131632	0.00386722
GOBP_AMINO_SUGAR_METABOLIC_PROCESS	SLC25A4	0.223749	5.29e-07	GOCC_CLATHRIN_COAT_OF_COATED_PIT	SLC25A4	2.57e-05	0.999527	GOMF_ATPASE_REGULATOR_ACTIVITY	SLC25A4	0.527141	0	KEGG_MTOR_SIGNALING_PATHWAY	SLC25A4	0.0491076	0.303265
GOBP_AMINO_SUGAR_METABOLIC_PROCESS	TLR3	0.0482455	0.318099	GOCC_CLATHRIN_COAT_OF_COATED_PIT	TLR3	0.0920617	0.0477185	GOMF_ATPASE_REGULATOR_ACTIVITY	TLR3	-0.0342786	0.48132	KEGG_MTOR_SIGNALING_PATHWAY	TLR3	0.207011	3.39e-06
GOBP_AMINO_SUGAR_METABOLIC_PROCESS	VPS4B	0.195439	1.37e-05	GOCC_CLATHRIN_COAT_OF_COATED_PIT	VPS4B	0.334833	1.22e-14	GOMF_ATPASE_REGULATOR_ACTIVITY	VPS4B	0.216037	1.33e-06	KEGG_MTOR_SIGNALING_PATHWAY	VPS4B	0.369696	0
GOBP_AMINO_SUGAR_METABOLIC_PROCESS	YBX3	0.0987009	0.0337385	GOCC_CLATHRIN_COAT_OF_COATED_PIT	YBX3	-0.177912	8.13e-05	GOMF_ATPASE_REGULATOR_ACTIVITY	YBX3	-0.0203187	0.682315	KEGG_MTOR_SIGNALING_PATHWAY	YBX3	-0.116823	0.0109164
GOBP_AMINOGLYCAN_BIOSYNTHETIC_PROCESS	LY96	0.434036	0	GOCC_CLATHRIN_COAT_OF_ENDOCYTIC_VESICLE	LY96	-0.0227026	0.648081	GOMF_AZOLE_TRANSMEMBRANE_TRANSPORTER_ACTIVITY	LY96	0.252365	1.21e-08	KEGG_N_GLYCAN_BIOSYNTHESIS	LY96	0.380285	0
GOBP_AMINOGLYCAN_BIOSYNTHETIC_PROCESS	PGAM5	0.0655237	0.168031	GOCC_CLATHRIN_COAT_OF_ENDOCYTIC_VESICLE	PGAM5	-0.13256	0.00377351	GOMF_AZOLE_TRANSMEMBRANE_TRANSPORTER_ACTIVITY	PGAM5	0.274148	4.94e-10	KEGG_N_GLYCAN_BIOSYNTHESIS	PGAM5	0.483304	0
GOBP_AMINOGLYCAN_BIOSYNTHETIC_PROCESS	PPIF	0.112472	0.0148812	GOCC_CLATHRIN_COAT_OF_ENDOCYTIC_VESICLE	PPIF	-0.0930528	0.0452747	GOMF_AZOLE_TRANSMEMBRANE_TRANSPORTER_ACTIVITY	PPIF	0.457331	0	KEGG_N_GLYCAN_BIOSYNTHESIS	PPIF	0.464491	0
GOBP_AMINOGLYCAN_BIOSYNTHETIC_PROCESS	SLC25A4	-0.158019	0.000502834	GOCC_CLATHRIN_COAT_OF_ENDOCYTIC_VESICLE	SLC25A4	-0.0976722	0.0352135	GOMF_AZOLE_TRANSMEMBRANE_TRANSPORTER_ACTIVITY	SLC25A4	-0.000898145	0.986694	KEGG_N_GLYCAN_BIOSYNTHESIS	SLC25A4	0.212374	1.85e-06
GOBP_AMINOGLYCAN_BIOSYNTHETIC_PROCESS	TLR3	0.0762526	0.10568	GOCC_CLATHRIN_COAT_OF_ENDOCYTIC_VESICLE	TLR3	0.054462	0.253085	GOMF_AZOLE_TRANSMEMBRANE_TRANSPORTER_ACTIVITY	TLR3	-0.058297	0.220067	KEGG_N_GLYCAN_BIOSYNTHESIS	TLR3	0.0927879	0.0452219
GOBP_AMINOGLYCAN_BIOSYNTHETIC_PROCESS	VPS4B	0.180562	6.29e-05	GOCC_CLATHRIN_COAT_OF_ENDOCYTIC_VESICLE	VPS4B	0.278026	2.67e-10	GOMF_AZOLE_TRANSMEMBRANE_TRANSPORTER_ACTIVITY	VPS4B	-0.241592	5.31e-08	KEGG_N_GLYCAN_BIOSYNTHESIS	VPS4B	0.21074	2.24e-06
GOBP_AMINOGLYCAN_BIOSYNTHETIC_PROCESS	YBX3	0.250577	1.59e-08	GOCC_CLATHRIN_COAT_OF_ENDOCYTIC_VESICLE	YBX3	-0.0492517	0.303986	GOMF_AZOLE_TRANSMEMBRANE_TRANSPORTER_ACTIVITY	YBX3	0.204163	5.21e-06	KEGG_N_GLYCAN_BIOSYNTHESIS	YBX3	0.140494	0.00199643
GOBP_AMINOGLYCAN_CATABOLIC_PROCESS	LY96	0.518686	0	GOCC_CLATHRIN_COATED_ENDOCYTIC_VESICLE	LY96	0.470993	0	GOMF_BASAL_TRANSCRIPTION_MACHINERY_BINDING	LY96	-0.248064	2.22e-08	KEGG_NATURAL_KILLER_CELL_MEDIATED_CYTOTOXICITY	LY96	0.455235	0
GOBP_AMINOGLYCAN_CATABOLIC_PROCESS	PGAM5	0.156009	0.000596854	GOCC_CLATHRIN_COATED_ENDOCYTIC_VESICLE	PGAM5	0.0138978	0.782901	GOMF_BASAL_TRANSCRIPTION_MACHINERY_BINDING	PGAM5	-0.063523	0.1798	KEGG_NATURAL_KILLER_CELL_MEDIATED_CYTOTOXICITY	PGAM5	-0.0742042	0.11342
GOBP_AMINOGLYCAN_CATABOLIC_PROCESS	PPIF	0.310478	1.23e-12	GOCC_CLATHRIN_COATED_ENDOCYTIC_VESICLE	PPIF	0.137129	0.0026885	GOMF_BASAL_TRANSCRIPTION_MACHINERY_BINDING	PPIF	-0.280363	1.88e-10	KEGG_NATURAL_KILLER_CELL_MEDIATED_CYTOTOXICITY	PPIF	-0.0465983	0.329597
GOBP_AMINOGLYCAN_CATABOLIC_PROCESS	SLC25A4	-0.164981	0.000272162	GOCC_CLATHRIN_COATED_ENDOCYTIC_VESICLE	SLC25A4	-0.175863	9.88e-05	GOMF_BASAL_TRANSCRIPTION_MACHINERY_BINDING	SLC25A4	0.0821137	0.079186	KEGG_NATURAL_KILLER_CELL_MEDIATED_CYTOTOXICITY	SLC25A4	-0.260282	3.35e-09
GOBP_AMINOGLYCAN_CATABOLIC_PROCESS	TLR3	-0.0569326	0.234698	GOCC_CLATHRIN_COATED_ENDOCYTIC_VESICLE	TLR3	0.218665	9.73e-07	GOMF_BASAL_TRANSCRIPTION_MACHINERY_BINDING	TLR3	0.229769	2.47e-07	KEGG_NATURAL_KILLER_CELL_MEDIATED_CYTOTOXICITY	TLR3	0.337402	5.52e-15
GOBP_AMINOGLYCAN_CATABOLIC_PROCESS	VPS4B	-0.0896721	0.0548967	GOCC_CLATHRIN_COATED_ENDOCYTIC_VESICLE	VPS4B	0.146806	0.00126941	GOMF_BASAL_TRANSCRIPTION_MACHINERY_BINDING	VPS4B	0.397988	0	KEGG_NATURAL_KILLER_CELL_MEDIATED_CYTOTOXICITY	VPS4B	0.178713	6.81e-05
GOBP_AMINOGLYCAN_CATABOLIC_PROCESS	YBX3	0.238974	7.62e-08	GOCC_CLATHRIN_COATED_ENDOCYTIC_VESICLE	YBX3	-0.00643711	0.901406	GOMF_BASAL_TRANSCRIPTION_MACHINERY_BINDING	YBX3	0.0791705	0.0910024	KEGG_NATURAL_KILLER_CELL_MEDIATED_CYTOTOXICITY	YBX3	0.0207971	0.673336
GOBP_AMINOGLYCAN_METABOLIC_PROCESS	LY96	0.529037	0	GOCC_CLATHRIN_COATED_ENDOCYTIC_VESICLE_MEMBRANE	LY96	0.482773	0	GOMF_BASIC_AMINO_ACID_TRANSMEMBRANE_TRANSPORTER_ACTIVITY	LY96	0.300805	6.49e-12	KEGG_NEUROACTIVE_LIGAND_RECEPTOR_INTERACTION	LY96	0.250315	1.4e-08
GOBP_AMINOGLYCAN_METABOLIC_PROCESS	PGAM5	0.112207	0.0151262	GOCC_CLATHRIN_COATED_ENDOCYTIC_VESICLE_MEMBRANE	PGAM5	-0.00363017	0.944195	GOMF_BASIC_AMINO_ACID_TRANSMEMBRANE_TRANSPORTER_ACTIVITY	PGAM5	0.0429362	0.372806	KEGG_NEUROACTIVE_LIGAND_RECEPTOR_INTERACTION	PGAM5	-0.173579	0.000112156
GOBP_AMINOGLYCAN_METABOLIC_PROCESS	PPIF	0.197987	1.04e-05	GOCC_CLATHRIN_COATED_ENDOCYTIC_VESICLE_MEMBRANE	PPIF	0.120242	0.00891914	GOMF_BASIC_AMINO_ACID_TRANSMEMBRANE_TRANSPORTER_ACTIVITY	PPIF	0.231186	2.06e-07	KEGG_NEUROACTIVE_LIGAND_RECEPTOR_INTERACTION	PPIF	-0.102263	0.0267701
GOBP_AMINOGLYCAN_METABOLIC_PROCESS	SLC25A4	-0.180727	6.2e-05	GOCC_CLATHRIN_COATED_ENDOCYTIC_VESICLE_MEMBRANE	SLC25A4	-0.178458	7.69e-05	GOMF_BASIC_AMINO_ACID_TRANSMEMBRANE_TRANSPORTER_ACTIVITY	SLC25A4	-0.194166	1.54e-05	KEGG_NEUROACTIVE_LIGAND_RECEPTOR_INTERACTION	SLC25A4	-0.170637	0.000146998
GOBP_AMINOGLYCAN_METABOLIC_PROCESS	TLR3	0.0342389	0.487367	GOCC_CLATHRIN_COATED_ENDOCYTIC_VESICLE_MEMBRANE	TLR3	0.29874	9.05e-12	GOMF_BASIC_AMINO_ACID_TRANSMEMBRANE_TRANSPORTER_ACTIVITY	TLR3	0.0909112	0.0507781	KEGG_NEUROACTIVE_LIGAND_RECEPTOR_INTERACTION	TLR3	0.226851	3.19e-07
GOBP_AMINOGLYCAN_METABOLIC_PROCESS	VPS4B	0.0777371	0.0987019	GOCC_CLATHRIN_COATED_ENDOCYTIC_VESICLE_MEMBRANE	VPS4B	0.197287	1.12e-05	GOMF_BASIC_AMINO_ACID_TRANSMEMBRANE_TRANSPORTER_ACTIVITY	VPS4B	0.0221317	0.654546	KEGG_NEUROACTIVE_LIGAND_RECEPTOR_INTERACTION	VPS4B	0.290574	3.03e-11
GOBP_AMINOGLYCAN_METABOLIC_PROCESS	YBX3	0.260205	4.06e-09	GOCC_CLATHRIN_COATED_ENDOCYTIC_VESICLE_MEMBRANE	YBX3	-0.0105833	0.835426	GOMF_BASIC_AMINO_ACID_TRANSMEMBRANE_TRANSPORTER_ACTIVITY	YBX3	0.0472285	0.32489	KEGG_NEUROACTIVE_LIGAND_RECEPTOR_INTERACTION	YBX3	0.118652	0.00965087
GOBP_AMINOGLYCOSIDE_ANTIBIOTIC_METABOLIC_PROCESS	LY96	0.0183775	0.715991	GOCC_CLATHRIN_COATED_PIT	LY96	0.0294884	0.54919	GOMF_BENZODIAZEPINE_RECEPTOR_ACTIVITY	LY96	0.0289869	0.553384	KEGG_NEUROTROPHIN_SIGNALING_PATHWAY	LY96	0.0964523	0.0370919
GOBP_AMINOGLYCOSIDE_ANTIBIOTIC_METABOLIC_PROCESS	PGAM5	0.126205	0.00600245	GOCC_CLATHRIN_COATED_PIT	PGAM5	-0.10021	0.0305118	GOMF_BENZODIAZEPINE_RECEPTOR_ACTIVITY	PGAM5	0.046548	0.332158	KEGG_NEUROTROPHIN_SIGNALING_PATHWAY	PGAM5	-0.160383	0.0003791
GOBP_AMINOGLYCOSIDE_ANTIBIOTIC_METABOLIC_PROCESS	PPIF	0.121047	0.00853194	GOCC_CLATHRIN_COATED_PIT	PPIF	-0.0839882	0.0721922	GOMF_BENZODIAZEPINE_RECEPTOR_ACTIVITY	PPIF	0.0227359	0.645035	KEGG_NEUROTROPHIN_SIGNALING_PATHWAY	PPIF	-0.211152	2.14e-06
GOBP_AMINOGLYCOSIDE_ANTIBIOTIC_METABOLIC_PROCESS	SLC25A4	0.3142	6.3e-13	GOCC_CLATHRIN_COATED_PIT	SLC25A4	-0.0484987	0.311898	GOMF_BENZODIAZEPINE_RECEPTOR_ACTIVITY	SLC25A4	-0.0599121	0.206959	KEGG_NEUROTROPHIN_SIGNALING_PATHWAY	SLC25A4	-0.111039	0.0157228
GOBP_AMINOGLYCOSIDE_ANTIBIOTIC_METABOLIC_PROCESS	TLR3	0.290601	3.7e-11	GOCC_CLATHRIN_COATED_PIT	TLR3	0.21864	9.76e-07	GOMF_BENZODIAZEPINE_RECEPTOR_ACTIVITY	TLR3	-0.138814	0.00233432	KEGG_NEUROTROPHIN_SIGNALING_PATHWAY	TLR3	0.238236	7.22e-08
GOBP_AMINOGLYCOSIDE_ANTIBIOTIC_METABOLIC_PROCESS	VPS4B	0.0161183	0.750547	GOCC_CLATHRIN_COATED_PIT	VPS4B	0.353904	0	GOMF_BENZODIAZEPINE_RECEPTOR_ACTIVITY	VPS4B	-0.106339	0.0213119	KEGG_NEUROTROPHIN_SIGNALING_PATHWAY	VPS4B	0.4579	0
GOBP_AMINOGLYCOSIDE_ANTIBIOTIC_METABOLIC_PROCESS	YBX3	-0.105036	0.0234141	GOCC_CLATHRIN_COATED_PIT	YBX3	-0.140567	0.002073	GOMF_BENZODIAZEPINE_RECEPTOR_ACTIVITY	YBX3	0.148056	0.00113269	KEGG_NEUROTROPHIN_SIGNALING_PATHWAY	YBX3	-0.0512215	0.283513
GOBP_AMMONIUM_ION_METABOLIC_PROCESS	LY96	-0.296881	1.3e-11	GOCC_CLATHRIN_COATED_VESICLE	LY96	0.358618	0	GOMF_BETA_CATENIN_BINDING	LY96	-0.313673	6.72e-13	KEGG_NICOTINATE_AND_NICOTINAMIDE_METABOLISM	LY96	0.192888	1.61e-05
GOBP_AMMONIUM_ION_METABOLIC_PROCESS	PGAM5	-0.289569	4.38e-11	GOCC_CLATHRIN_COATED_VESICLE	PGAM5	0.0150715	0.764473	GOMF_BETA_CATENIN_BINDING	PGAM5	-0.316932	3.73e-13	KEGG_NICOTINATE_AND_NICOTINAMIDE_METABOLISM	PGAM5	0.181553	5.16e-05
GOBP_AMMONIUM_ION_METABOLIC_PROCESS	PPIF	-0.314291	6.18e-13	GOCC_CLATHRIN_COATED_VESICLE	PPIF	0.16886	0.000190809	GOMF_BETA_CATENIN_BINDING	PPIF	-0.298793	9.15e-12	KEGG_NICOTINATE_AND_NICOTINAMIDE_METABOLISM	PPIF	0.254216	8.05e-09
GOBP_AMMONIUM_ION_METABOLIC_PROCESS	SLC25A4	0.214441	1.62e-06	GOCC_CLATHRIN_COATED_VESICLE	SLC25A4	0.0630723	0.182547	GOMF_BETA_CATENIN_BINDING	SLC25A4	0.0723953	0.123874	KEGG_NICOTINATE_AND_NICOTINAMIDE_METABOLISM	SLC25A4	0.210059	2.42e-06
GOBP_AMMONIUM_ION_METABOLIC_PROCESS	TLR3	0.505685	0	GOCC_CLATHRIN_COATED_VESICLE	TLR3	0.387627	0	GOMF_BETA_CATENIN_BINDING	TLR3	0.227201	3.41e-07	KEGG_NICOTINATE_AND_NICOTINAMIDE_METABOLISM	TLR3	0.436111	0
GOBP_AMMONIUM_ION_METABOLIC_PROCESS	VPS4B	0.428677	0	GOCC_CLATHRIN_COATED_VESICLE	VPS4B	0.473319	0	GOMF_BETA_CATENIN_BINDING	VPS4B	0.494003	0	KEGG_NICOTINATE_AND_NICOTINAMIDE_METABOLISM	VPS4B	0.33809	5.52e-15
GOBP_AMMONIUM_ION_METABOLIC_PROCESS	YBX3	-0.149711	0.00101177	GOCC_CLATHRIN_COATED_VESICLE	YBX3	-0.0930459	0.0452758	GOMF_BETA_CATENIN_BINDING	YBX3	-0.0574008	0.227272	KEGG_NICOTINATE_AND_NICOTINAMIDE_METABOLISM	YBX3	0.02068	0.674735
GOBP_AMMONIUM_TRANSPORT	LY96	-0.256481	6.94e-09	GOCC_CLATHRIN_COATED_VESICLE_MEMBRANE	LY96	0.418802	0	GOMF_BETA_TUBULIN_BINDING	LY96	0.0322862	0.508462	KEGG_NITROGEN_METABOLISM	LY96	-0.226508	3.33e-07
GOBP_AMMONIUM_TRANSPORT	PGAM5	-0.164808	0.000276432	GOCC_CLATHRIN_COATED_VESICLE_MEMBRANE	PGAM5	0.074305	0.113731	GOMF_BETA_TUBULIN_BINDING	PGAM5	0.224283	4.88e-07	KEGG_NITROGEN_METABOLISM	PGAM5	-0.0708019	0.131455
GOBP_AMMONIUM_TRANSPORT	PPIF	-0.153156	0.00075975	GOCC_CLATHRIN_COATED_VESICLE_MEMBRANE	PPIF	0.207551	3.57e-06	GOMF_BETA_TUBULIN_BINDING	PPIF	0.16223	0.000341531	KEGG_NITROGEN_METABOLISM	PPIF	0.0223261	0.65025
GOBP_AMMONIUM_TRANSPORT	SLC25A4	0.253348	1.08e-08	GOCC_CLATHRIN_COATED_VESICLE_MEMBRANE	SLC25A4	0.0175676	0.724996	GOMF_BETA_TUBULIN_BINDING	SLC25A4	0.297691	1.1e-11	KEGG_NITROGEN_METABOLISM	SLC25A4	0.436679	0
GOBP_AMMONIUM_TRANSPORT	TLR3	0.231917	1.9e-07	GOCC_CLATHRIN_COATED_VESICLE_MEMBRANE	TLR3	0.366011	0	GOMF_BETA_TUBULIN_BINDING	TLR3	0.139099	0.00228593	KEGG_NITROGEN_METABOLISM	TLR3	0.274365	4.03e-10
GOBP_AMMONIUM_TRANSPORT	VPS4B	0.236647	1.03e-07	GOCC_CLATHRIN_COATED_VESICLE_MEMBRANE	VPS4B	0.373375	0	GOMF_BETA_TUBULIN_BINDING	VPS4B	0.405292	0	KEGG_NITROGEN_METABOLISM	VPS4B	0.343102	2.84e-15
GOBP_AMMONIUM_TRANSPORT	YBX3	-0.195633	1.34e-05	GOCC_CLATHRIN_COATED_VESICLE_MEMBRANE	YBX3	-0.0886113	0.0571368	GOMF_BETA_TUBULIN_BINDING	YBX3	0.0428649	0.373601	KEGG_NITROGEN_METABOLISM	YBX3	-0.159938	0.000394428
GOBP_AMP_METABOLIC_PROCESS	LY96	0.26786	1.31e-09	GOCC_CLATHRIN_SCULPTED_VESICLE	LY96	0.0236539	0.634576	GOMF_BHLH_TRANSCRIPTION_FACTOR_BINDING	LY96	-0.0324573	0.506238	KEGG_NOD_LIKE_RECEPTOR_SIGNALING_PATHWAY	LY96	0.510838	0
GOBP_AMP_METABOLIC_PROCESS	PGAM5	0.170264	0.000168247	GOCC_CLATHRIN_SCULPTED_VESICLE	PGAM5	0.0954492	0.0397883	GOMF_BHLH_TRANSCRIPTION_FACTOR_BINDING	PGAM5	-0.0245379	0.618095	KEGG_NOD_LIKE_RECEPTOR_SIGNALING_PATHWAY	PGAM5	-0.00919309	0.855723
GOBP_AMP_METABOLIC_PROCESS	PPIF	0.289724	4.27e-11	GOCC_CLATHRIN_SCULPTED_VESICLE	PPIF	0.276474	3.41e-10	GOMF_BHLH_TRANSCRIPTION_FACTOR_BINDING	PPIF	-0.147904	0.00114664	KEGG_NOD_LIKE_RECEPTOR_SIGNALING_PATHWAY	PPIF	0.0168287	0.736788
GOBP_AMP_METABOLIC_PROCESS	SLC25A4	0.25495	8.63e-09	GOCC_CLATHRIN_SCULPTED_VESICLE	SLC25A4	0.182139	5.33e-05	GOMF_BHLH_TRANSCRIPTION_FACTOR_BINDING	SLC25A4	-0.330485	2.99e-14	KEGG_NOD_LIKE_RECEPTOR_SIGNALING_PATHWAY	SLC25A4	-0.356874	0
GOBP_AMP_METABOLIC_PROCESS	TLR3	0.0267247	0.592171	GOCC_CLATHRIN_SCULPTED_VESICLE	TLR3	-0.0622202	0.188619	GOMF_BHLH_TRANSCRIPTION_FACTOR_BINDING	TLR3	-0.248563	2.07e-08	KEGG_NOD_LIKE_RECEPTOR_SIGNALING_PATHWAY	TLR3	0.284994	7.47e-11
GOBP_AMP_METABOLIC_PROCESS	VPS4B	0.11735	0.0108931	GOCC_CLATHRIN_SCULPTED_VESICLE	VPS4B	0.235272	1.22e-07	GOMF_BHLH_TRANSCRIPTION_FACTOR_BINDING	VPS4B	-0.209537	2.83e-06	KEGG_NOD_LIKE_RECEPTOR_SIGNALING_PATHWAY	VPS4B	0.169762	0.000159668
GOBP_AMP_METABOLIC_PROCESS	YBX3	0.129924	0.00461855	GOCC_CLATHRIN_SCULPTED_VESICLE	YBX3	-0.0990111	0.0326734	GOMF_BHLH_TRANSCRIPTION_FACTOR_BINDING	YBX3	0.221823	6.63e-07	KEGG_NOD_LIKE_RECEPTOR_SIGNALING_PATHWAY	YBX3	0.0842889	0.0704273
GOBP_AMYLOID_BETA_CLEARANCE	LY96	0.360855	0	GOCC_CLATHRIN_VESICLE_COAT	LY96	0.0992433	0.0322499	GOMF_BICARBONATE_TRANSMEMBRANE_TRANSPORTER_ACTIVITY	LY96	-0.0917386	0.0486721	KEGG_NON_HOMOLOGOUS_END_JOINING	LY96	0.0505702	0.288535
GOBP_AMYLOID_BETA_CLEARANCE	PGAM5	-0.0255272	0.609435	GOCC_CLATHRIN_VESICLE_COAT	PGAM5	0.145666	0.00138831	GOMF_BICARBONATE_TRANSMEMBRANE_TRANSPORTER_ACTIVITY	PGAM5	-0.0132003	0.792976	KEGG_NON_HOMOLOGOUS_END_JOINING	PGAM5	0.179334	6.42e-05
GOBP_AMYLOID_BETA_CLEARANCE	PPIF	0.0737967	0.118047	GOCC_CLATHRIN_VESICLE_COAT	PPIF	0.207856	3.46e-06	GOMF_BICARBONATE_TRANSMEMBRANE_TRANSPORTER_ACTIVITY	PPIF	0.0739494	0.115729	KEGG_NON_HOMOLOGOUS_END_JOINING	PPIF	0.232768	1.5e-07
GOBP_AMYLOID_BETA_CLEARANCE	SLC25A4	-0.0141223	0.781692	GOCC_CLATHRIN_VESICLE_COAT	SLC25A4	0.130053	0.00453187	GOMF_BICARBONATE_TRANSMEMBRANE_TRANSPORTER_ACTIVITY	SLC25A4	-0.011493	0.819694	KEGG_NON_HOMOLOGOUS_END_JOINING	SLC25A4	0.0777963	0.0961305
GOBP_AMYLOID_BETA_CLEARANCE	TLR3	0.370311	0	GOCC_CLATHRIN_VESICLE_COAT	TLR3	0.145824	0.00137077	GOMF_BICARBONATE_TRANSMEMBRANE_TRANSPORTER_ACTIVITY	TLR3	-0.0898703	0.0536413	KEGG_NON_HOMOLOGOUS_END_JOINING	TLR3	0.282435	1.14e-10
GOBP_AMYLOID_BETA_CLEARANCE	VPS4B	0.405746	0	GOCC_CLATHRIN_VESICLE_COAT	VPS4B	0.305848	2.63e-12	GOMF_BICARBONATE_TRANSMEMBRANE_TRANSPORTER_ACTIVITY	VPS4B	-0.0170567	0.732011	KEGG_NON_HOMOLOGOUS_END_JOINING	VPS4B	0.378106	0
GOBP_AMYLOID_BETA_CLEARANCE	YBX3	-0.0659731	0.164977	GOCC_CLATHRIN_VESICLE_COAT	YBX3	-0.22328	5.53e-07	GOMF_BICARBONATE_TRANSMEMBRANE_TRANSPORTER_ACTIVITY	YBX3	-0.155851	0.000593373	KEGG_NON_HOMOLOGOUS_END_JOINING	YBX3	-0.145151	0.00138377
GOBP_AMYLOID_BETA_METABOLIC_PROCESS	LY96	0.174846	0.000109489	GOCC_CLEAVAGE_FURROW	LY96	0.0311574	0.525538	GOMF_BILE_ACID_BINDING	LY96	0.0608309	0.199863	KEGG_NON_SMALL_CELL_LUNG_CANCER	LY96	0.0949663	0.0402219
GOBP_AMYLOID_BETA_METABOLIC_PROCESS	PGAM5	-0.0156428	0.758179	GOCC_CLEAVAGE_FURROW	PGAM5	-0.0250346	0.614981	GOMF_BILE_ACID_BINDING	PGAM5	0.161401	0.000366957	KEGG_NON_SMALL_CELL_LUNG_CANCER	PGAM5	-0.122642	0.00736719
GOBP_AMYLOID_BETA_METABOLIC_PROCESS	PPIF	-0.0101379	0.843624	GOCC_CLEAVAGE_FURROW	PPIF	-0.104105	0.0243302	GOMF_BILE_ACID_BINDING	PPIF	0.0691781	0.142505	KEGG_NON_SMALL_CELL_LUNG_CANCER	PPIF	-0.0784978	0.093254
GOBP_AMYLOID_BETA_METABOLIC_PROCESS	SLC25A4	0.103652	0.025402	GOCC_CLEAVAGE_FURROW	SLC25A4	-0.119584	0.00931628	GOMF_BILE_ACID_BINDING	SLC25A4	0.230236	2.33e-07	KEGG_NON_SMALL_CELL_LUNG_CANCER	SLC25A4	-0.061318	0.195128
GOBP_AMYLOID_BETA_METABOLIC_PROCESS	TLR3	0.431318	0	GOCC_CLEAVAGE_FURROW	TLR3	0.238124	8.44e-08	GOMF_BILE_ACID_BINDING	TLR3	0.396835	0	KEGG_NON_SMALL_CELL_LUNG_CANCER	TLR3	0.359275	0
GOBP_AMYLOID_BETA_METABOLIC_PROCESS	VPS4B	0.537527	0	GOCC_CLEAVAGE_FURROW	VPS4B	0.401721	0	GOMF_BILE_ACID_BINDING	VPS4B	0.151308	0.000869718	KEGG_NON_SMALL_CELL_LUNG_CANCER	VPS4B	0.461014	0
GOBP_AMYLOID_BETA_METABOLIC_PROCESS	YBX3	-0.0866583	0.0640871	GOCC_CLEAVAGE_FURROW	YBX3	0.0787482	0.0928173	GOMF_BILE_ACID_BINDING	YBX3	0.0004641	0.993104	KEGG_NON_SMALL_CELL_LUNG_CANCER	YBX3	-0.110743	0.0160159
GOBP_AMYLOID_FIBRIL_FORMATION	LY96	0.188535	2.81e-05	GOCC_CLUSTER_OF_ACTIN_BASED_CELL_PROJECTIONS	LY96	-0.117196	0.0109037	GOMF_BILE_ACID_TRANSMEMBRANE_TRANSPORTER_ACTIVITY	LY96	-0.119604	0.00921499	KEGG_NOTCH_SIGNALING_PATHWAY	LY96	-0.0626007	0.185687
GOBP_AMYLOID_FIBRIL_FORMATION	PGAM5	0.105969	0.0221546	GOCC_CLUSTER_OF_ACTIN_BASED_CELL_PROJECTIONS	PGAM5	0.043028	0.373236	GOMF_BILE_ACID_TRANSMEMBRANE_TRANSPORTER_ACTIVITY	PGAM5	-0.103233	0.0256038	KEGG_NOTCH_SIGNALING_PATHWAY	PGAM5	-0.345818	1.46e-15
GOBP_AMYLOID_FIBRIL_FORMATION	PPIF	-0.0827889	0.0776622	GOCC_CLUSTER_OF_ACTIN_BASED_CELL_PROJECTIONS	PPIF	-0.0935809	0.0439751	GOMF_BILE_ACID_TRANSMEMBRANE_TRANSPORTER_ACTIVITY	PPIF	-0.244475	3.6e-08	KEGG_NOTCH_SIGNALING_PATHWAY	PPIF	-0.414717	0
GOBP_AMYLOID_FIBRIL_FORMATION	SLC25A4	0.17216	0.000141096	GOCC_CLUSTER_OF_ACTIN_BASED_CELL_PROJECTIONS	SLC25A4	0.144966	0.00146838	GOMF_BILE_ACID_TRANSMEMBRANE_TRANSPORTER_ACTIVITY	SLC25A4	0.140954	0.00198277	KEGG_NOTCH_SIGNALING_PATHWAY	SLC25A4	-0.328113	3.86e-14
GOBP_AMYLOID_FIBRIL_FORMATION	TLR3	0.266984	1.5e-09	GOCC_CLUSTER_OF_ACTIN_BASED_CELL_PROJECTIONS	TLR3	0.475034	0	GOMF_BILE_ACID_TRANSMEMBRANE_TRANSPORTER_ACTIVITY	TLR3	0.495588	0	KEGG_NOTCH_SIGNALING_PATHWAY	TLR3	-0.00198822	0.969112
GOBP_AMYLOID_FIBRIL_FORMATION	VPS4B	0.236331	1.07e-07	GOCC_CLUSTER_OF_ACTIN_BASED_CELL_PROJECTIONS	VPS4B	0.147649	0.00118506	GOMF_BILE_ACID_TRANSMEMBRANE_TRANSPORTER_ACTIVITY	VPS4B	0.350953	0	KEGG_NOTCH_SIGNALING_PATHWAY	VPS4B	-0.0108035	0.830195
GOBP_AMYLOID_FIBRIL_FORMATION	YBX3	0.166725	0.000232375	GOCC_CLUSTER_OF_ACTIN_BASED_CELL_PROJECTIONS	YBX3	-0.12574	0.00611359	GOMF_BILE_ACID_TRANSMEMBRANE_TRANSPORTER_ACTIVITY	YBX3	-0.12992	0.00451672	KEGG_NOTCH_SIGNALING_PATHWAY	YBX3	0.182899	4.52e-05
GOBP_AMYLOID_PRECURSOR_PROTEIN_BIOSYNTHETIC_PROCESS	LY96	0.165551	0.00025857	GOCC_CMG_COMPLEX	LY96	0.204701	4.94e-06	GOMF_BIOACTIVE_LIPID_RECEPTOR_ACTIVITY	LY96	0.443444	0	KEGG_NUCLEOTIDE_EXCISION_REPAIR	LY96	0.0477051	0.318259
GOBP_AMYLOID_PRECURSOR_PROTEIN_BIOSYNTHETIC_PROCESS	PGAM5	0.117134	0.011049	GOCC_CMG_COMPLEX	PGAM5	0.24317	4.31e-08	GOMF_BIOACTIVE_LIPID_RECEPTOR_ACTIVITY	PGAM5	-0.00915983	0.856739	KEGG_NUCLEOTIDE_EXCISION_REPAIR	PGAM5	0.187285	2.89e-05
GOBP_AMYLOID_PRECURSOR_PROTEIN_BIOSYNTHETIC_PROCESS	PPIF	0.183741	4.6e-05	GOCC_CMG_COMPLEX	PPIF	0.300728	6.45e-12	GOMF_BIOACTIVE_LIPID_RECEPTOR_ACTIVITY	PPIF	0.034534	0.477938	KEGG_NUCLEOTIDE_EXCISION_REPAIR	PPIF	0.115398	0.0119053
GOBP_AMYLOID_PRECURSOR_PROTEIN_BIOSYNTHETIC_PROCESS	SLC25A4	-0.0385422	0.431338	GOCC_CMG_COMPLEX	SLC25A4	-0.146326	0.00131745	GOMF_BIOACTIVE_LIPID_RECEPTOR_ACTIVITY	SLC25A4	-0.309345	1.46e-12	KEGG_NUCLEOTIDE_EXCISION_REPAIR	SLC25A4	-0.000115409	0.997875
GOBP_AMYLOID_PRECURSOR_PROTEIN_BIOSYNTHETIC_PROCESS	TLR3	-0.112245	0.0150926	GOCC_CMG_COMPLEX	TLR3	0.0502989	0.293168	GOMF_BIOACTIVE_LIPID_RECEPTOR_ACTIVITY	TLR3	0.0133978	0.790038	KEGG_NUCLEOTIDE_EXCISION_REPAIR	TLR3	0.0808067	0.0833018
GOBP_AMYLOID_PRECURSOR_PROTEIN_BIOSYNTHETIC_PROCESS	VPS4B	-0.0397624	0.4161	GOCC_CMG_COMPLEX	VPS4B	0.117532	0.0106689	GOMF_BIOACTIVE_LIPID_RECEPTOR_ACTIVITY	VPS4B	-0.0323036	0.508358	KEGG_NUCLEOTIDE_EXCISION_REPAIR	VPS4B	0.136734	0.00265498
GOBP_AMYLOID_PRECURSOR_PROTEIN_BIOSYNTHETIC_PROCESS	YBX3	0.176109	9.69e-05	GOCC_CMG_COMPLEX	YBX3	0.14671	0.00127895	GOMF_BIOACTIVE_LIPID_RECEPTOR_ACTIVITY	YBX3	0.0691516	0.142667	KEGG_NUCLEOTIDE_EXCISION_REPAIR	YBX3	0.290033	3.31e-11
GOBP_AMYLOID_PRECURSOR_PROTEIN_CATABOLIC_PROCESS	LY96	0.285609	8.33e-11	GOCC_COATED_VESICLE	LY96	0.415796	0	GOMF_BITTER_TASTE_RECEPTOR_ACTIVITY	LY96	-0.299308	8.37e-12	KEGG_O_GLYCAN_BIOSYNTHESIS	LY96	0.324439	7.94e-14
GOBP_AMYLOID_PRECURSOR_PROTEIN_CATABOLIC_PROCESS	PGAM5	-0.0718993	0.128294	GOCC_COATED_VESICLE	PGAM5	0.224277	4.92e-07	GOMF_BITTER_TASTE_RECEPTOR_ACTIVITY	PGAM5	-0.270892	8.07e-10	KEGG_O_GLYCAN_BIOSYNTHESIS	PGAM5	0.077836	0.0959942
GOBP_AMYLOID_PRECURSOR_PROTEIN_CATABOLIC_PROCESS	PPIF	-0.0555659	0.246632	GOCC_COATED_VESICLE	PPIF	0.32262	1.26e-13	GOMF_BITTER_TASTE_RECEPTOR_ACTIVITY	PPIF	-0.282296	1.38e-10	KEGG_O_GLYCAN_BIOSYNTHESIS	PPIF	0.18005	5.98e-05
GOBP_AMYLOID_PRECURSOR_PROTEIN_CATABOLIC_PROCESS	SLC25A4	-0.073394	0.120166	GOCC_COATED_VESICLE	SLC25A4	0.167945	0.000207652	GOMF_BITTER_TASTE_RECEPTOR_ACTIVITY	SLC25A4	-0.195141	1.39e-05	KEGG_O_GLYCAN_BIOSYNTHESIS	SLC25A4	0.0426607	0.373966
GOBP_AMYLOID_PRECURSOR_PROTEIN_CATABOLIC_PROCESS	TLR3	0.301097	6.36e-12	GOCC_COATED_VESICLE	TLR3	0.412696	0	GOMF_BITTER_TASTE_RECEPTOR_ACTIVITY	TLR3	-0.0376389	0.437398	KEGG_O_GLYCAN_BIOSYNTHESIS	TLR3	0.267944	1.07e-09
GOBP_AMYLOID_PRECURSOR_PROTEIN_CATABOLIC_PROCESS	VPS4B	0.426332	0	GOCC_COATED_VESICLE	VPS4B	0.453367	0	GOMF_BITTER_TASTE_RECEPTOR_ACTIVITY	VPS4B	-0.0633283	0.181226	KEGG_O_GLYCAN_BIOSYNTHESIS	VPS4B	0.412394	0
GOBP_AMYLOID_PRECURSOR_PROTEIN_CATABOLIC_PROCESS	YBX3	0.0183261	0.716776	GOCC_COATED_VESICLE	YBX3	-0.05447	0.253044	GOMF_BITTER_TASTE_RECEPTOR_ACTIVITY	YBX3	-0.0319898	0.512386	KEGG_O_GLYCAN_BIOSYNTHESIS	YBX3	-0.00694695	0.891204
GOBP_AMYLOID_PRECURSOR_PROTEIN_METABOLIC_PROCESS	LY96	0.341912	3.44e-15	GOCC_COATED_VESICLE_MEMBRANE	LY96	0.432194	0	GOMF_BMP_BINDING	LY96	0.186799	3.31e-05	KEGG_OLFACTORY_TRANSDUCTION	LY96	0.0207001	0.67471
GOBP_AMYLOID_PRECURSOR_PROTEIN_METABOLIC_PROCESS	PGAM5	0.0350274	0.476892	GOCC_COATED_VESICLE_MEMBRANE	PGAM5	0.235626	1.17e-07	GOMF_BMP_BINDING	PGAM5	0.0338362	0.487472	KEGG_OLFACTORY_TRANSDUCTION	PGAM5	-0.146196	0.00127404
GOBP_AMYLOID_PRECURSOR_PROTEIN_METABOLIC_PROCESS	PPIF	0.0786771	0.0944744	GOCC_COATED_VESICLE_MEMBRANE	PPIF	0.322634	1.26e-13	GOMF_BMP_BINDING	PPIF	0.00623447	0.903417	KEGG_OLFACTORY_TRANSDUCTION	PPIF	-0.0222646	0.650999
GOBP_AMYLOID_PRECURSOR_PROTEIN_METABOLIC_PROCESS	SLC25A4	-0.0244533	0.625052	GOCC_COATED_VESICLE_MEMBRANE	SLC25A4	0.142735	0.00175171	GOMF_BMP_BINDING	SLC25A4	-0.100465	0.0300319	KEGG_OLFACTORY_TRANSDUCTION	SLC25A4	-0.192792	1.63e-05
GOBP_AMYLOID_PRECURSOR_PROTEIN_METABOLIC_PROCESS	TLR3	0.201306	7.26e-06	GOCC_COATED_VESICLE_MEMBRANE	TLR3	0.392481	0	GOMF_BMP_BINDING	TLR3	-0.105196	0.0228125	KEGG_OLFACTORY_TRANSDUCTION	TLR3	-0.0816825	0.0799952
GOBP_AMYLOID_PRECURSOR_PROTEIN_METABOLIC_PROCESS	VPS4B	0.398777	0	GOCC_COATED_VESICLE_MEMBRANE	VPS4B	0.438748	0	GOMF_BMP_BINDING	VPS4B	0.0963523	0.0378268	KEGG_OLFACTORY_TRANSDUCTION	VPS4B	-0.157556	0.000488971
GOBP_AMYLOID_PRECURSOR_PROTEIN_METABOLIC_PROCESS	YBX3	0.0759866	0.106951	GOCC_COATED_VESICLE_MEMBRANE	YBX3	-0.105274	0.0227345	GOMF_BMP_BINDING	YBX3	0.0823355	0.0783536	KEGG_OLFACTORY_TRANSDUCTION	YBX3	-0.0591447	0.212559
GOBP_ANAPHASE_PROMOTING_COMPLEX_DEPENDENT_CATABOLIC_PROCESS	LY96	0.46184	0	GOCC_COHESIN_COMPLEX	LY96	-0.301293	5.85e-12	GOMF_BMP_RECEPTOR_BINDING	LY96	0.0813232	0.0822153	KEGG_ONE_CARBON_POOL_BY_FOLATE	LY96	-0.141955	0.00178007
GOBP_ANAPHASE_PROMOTING_COMPLEX_DEPENDENT_CATABOLIC_PROCESS	PGAM5	0.465614	0	GOCC_COHESIN_COMPLEX	PGAM5	-0.147687	0.00118146	GOMF_BMP_RECEPTOR_BINDING	PGAM5	-0.0507053	0.28884	KEGG_ONE_CARBON_POOL_BY_FOLATE	PGAM5	0.141027	0.00191647
GOBP_ANAPHASE_PROMOTING_COMPLEX_DEPENDENT_CATABOLIC_PROCESS	PPIF	0.375082	0	GOCC_COHESIN_COMPLEX	PPIF	-0.113026	0.0141626	GOMF_BMP_RECEPTOR_BINDING	PPIF	-0.168706	0.000191021	KEGG_ONE_CARBON_POOL_BY_FOLATE	PPIF	0.0578598	0.22308
GOBP_ANAPHASE_PROMOTING_COMPLEX_DEPENDENT_CATABOLIC_PROCESS	SLC25A4	-0.0515132	0.284716	GOCC_COHESIN_COMPLEX	SLC25A4	-0.139254	0.00228705	GOMF_BMP_RECEPTOR_BINDING	SLC25A4	-0.0656465	0.165044	KEGG_ONE_CARBON_POOL_BY_FOLATE	SLC25A4	0.279989	1.68e-10
GOBP_ANAPHASE_PROMOTING_COMPLEX_DEPENDENT_CATABOLIC_PROCESS	TLR3	-0.163254	0.000317537	GOCC_COHESIN_COMPLEX	TLR3	0.00508804	0.922467	GOMF_BMP_RECEPTOR_BINDING	TLR3	0.120201	0.00885981	KEGG_ONE_CARBON_POOL_BY_FOLATE	TLR3	0.403362	0
GOBP_ANAPHASE_PROMOTING_COMPLEX_DEPENDENT_CATABOLIC_PROCESS	VPS4B	-0.255588	7.88e-09	GOCC_COHESIN_COMPLEX	VPS4B	0.149457	0.00102483	GOMF_BMP_RECEPTOR_BINDING	VPS4B	0.114465	0.0128683	KEGG_ONE_CARBON_POOL_BY_FOLATE	VPS4B	0.282468	1.13e-10
GOBP_ANAPHASE_PROMOTING_COMPLEX_DEPENDENT_CATABOLIC_PROCESS	YBX3	0.247574	2.4e-08	GOCC_COHESIN_COMPLEX	YBX3	-0.246897	2.6e-08	GOMF_BMP_RECEPTOR_BINDING	YBX3	0.220781	7.53e-07	KEGG_ONE_CARBON_POOL_BY_FOLATE	YBX3	-0.0698872	0.13656
GOBP_ANATOMICAL_STRUCTURE_ARRANGEMENT	LY96	0.114824	0.0128211	GOCC_COLLAGEN_CONTAINING_EXTRACELLULAR_MATRIX	LY96	0.400796	0	GOMF_BUTYRATE_COA_LIGASE_ACTIVITY	LY96	-0.0340835	0.484016	KEGG_OOCYTE_MEIOSIS	LY96	0.263943	1.96e-09
GOBP_ANATOMICAL_STRUCTURE_ARRANGEMENT	PGAM5	-0.0952475	0.0408455	GOCC_COLLAGEN_CONTAINING_EXTRACELLULAR_MATRIX	PGAM5	-0.0626174	0.185708	GOMF_BUTYRATE_COA_LIGASE_ACTIVITY	PGAM5	0.0857392	0.0662345	KEGG_OOCYTE_MEIOSIS	PGAM5	0.135343	0.00294277
GOBP_ANATOMICAL_STRUCTURE_ARRANGEMENT	PPIF	-0.0688783	0.146177	GOCC_COLLAGEN_CONTAINING_EXTRACELLULAR_MATRIX	PPIF	0.00543148	0.917187	GOMF_BUTYRATE_COA_LIGASE_ACTIVITY	PPIF	0.176252	9.4e-05	KEGG_OOCYTE_MEIOSIS	PPIF	0.253386	9.03e-09
GOBP_ANATOMICAL_STRUCTURE_ARRANGEMENT	SLC25A4	-0.233959	1.46e-07	GOCC_COLLAGEN_CONTAINING_EXTRACELLULAR_MATRIX	SLC25A4	-0.271758	7.05e-10	GOMF_BUTYRATE_COA_LIGASE_ACTIVITY	SLC25A4	0.234318	1.38e-07	KEGG_OOCYTE_MEIOSIS	SLC25A4	-0.0095609	0.850414
GOBP_ANATOMICAL_STRUCTURE_ARRANGEMENT	TLR3	-0.08628	0.0653159	GOCC_COLLAGEN_CONTAINING_EXTRACELLULAR_MATRIX	TLR3	-0.0112154	0.825156	GOMF_BUTYRATE_COA_LIGASE_ACTIVITY	TLR3	0.29591	1.49e-11	KEGG_OOCYTE_MEIOSIS	TLR3	0.0500415	0.293958
GOBP_ANATOMICAL_STRUCTURE_ARRANGEMENT	VPS4B	0.113373	0.0140536	GOCC_COLLAGEN_CONTAINING_EXTRACELLULAR_MATRIX	VPS4B	0.0166623	0.739455	GOMF_BUTYRATE_COA_LIGASE_ACTIVITY	VPS4B	0.0476969	0.319936	KEGG_OOCYTE_MEIOSIS	VPS4B	0.386924	0
GOBP_ANATOMICAL_STRUCTURE_ARRANGEMENT	YBX3	0.0465324	0.33669	GOCC_COLLAGEN_CONTAINING_EXTRACELLULAR_MATRIX	YBX3	0.293188	2.29e-11	GOMF_BUTYRATE_COA_LIGASE_ACTIVITY	YBX3	-0.183443	4.62e-05	KEGG_OOCYTE_MEIOSIS	YBX3	-0.0411016	0.39246
GOBP_ANATOMICAL_STRUCTURE_HOMEOSTASIS	LY96	0.280272	1.95e-10	GOCC_COLLAGEN_TRIMER	LY96	0.338968	6.25e-15	GOMF_C_ACYLTRANSFERASE_ACTIVITY	LY96	-0.198279	9.92e-06	KEGG_OTHER_GLYCAN_DEGRADATION	LY96	0.397786	0
GOBP_ANATOMICAL_STRUCTURE_HOMEOSTASIS	PGAM5	0.0606334	0.204074	GOCC_COLLAGEN_TRIMER	PGAM5	-0.138828	0.00236127	GOMF_C_ACYLTRANSFERASE_ACTIVITY	PGAM5	0.132589	0.00372582	KEGG_OTHER_GLYCAN_DEGRADATION	PGAM5	0.312186	7.41e-13
GOBP_ANATOMICAL_STRUCTURE_HOMEOSTASIS	PPIF	0.065459	0.168487	GOCC_COLLAGEN_TRIMER	PPIF	-0.0559985	0.239206	GOMF_C_ACYLTRANSFERASE_ACTIVITY	PPIF	0.119268	0.00942282	KEGG_OTHER_GLYCAN_DEGRADATION	PPIF	0.503242	0
GOBP_ANATOMICAL_STRUCTURE_HOMEOSTASIS	SLC25A4	-0.15981	0.00043053	GOCC_COLLAGEN_TRIMER	SLC25A4	-0.296578	1.3e-11	GOMF_C_ACYLTRANSFERASE_ACTIVITY	SLC25A4	0.549271	0	KEGG_OTHER_GLYCAN_DEGRADATION	SLC25A4	0.155255	0.00059674
GOBP_ANATOMICAL_STRUCTURE_HOMEOSTASIS	TLR3	0.406146	0	GOCC_COLLAGEN_TRIMER	TLR3	-0.0695459	0.14036	GOMF_C_ACYLTRANSFERASE_ACTIVITY	TLR3	0.384197	0	KEGG_OTHER_GLYCAN_DEGRADATION	TLR3	0.0349287	0.470607
GOBP_ANATOMICAL_STRUCTURE_HOMEOSTASIS	VPS4B	0.467477	0	GOCC_COLLAGEN_TRIMER	VPS4B	0.0167174	0.738706	GOMF_C_ACYLTRANSFERASE_ACTIVITY	VPS4B	0.40873	0	KEGG_OTHER_GLYCAN_DEGRADATION	VPS4B	-0.0415831	0.386816
GOBP_ANATOMICAL_STRUCTURE_HOMEOSTASIS	YBX3	0.173984	0.000118902	GOCC_COLLAGEN_TRIMER	YBX3	0.226472	3.74e-07	GOMF_C_ACYLTRANSFERASE_ACTIVITY	YBX3	-0.210289	2.6e-06	KEGG_OTHER_GLYCAN_DEGRADATION	YBX3	0.00895376	0.858467
GOBP_ANATOMICAL_STRUCTURE_MATURATION	LY96	0.237159	9.64e-08	GOCC_COMPACT_MYELIN	LY96	-0.0942857	0.0423543	GOMF_C_C_CHEMOKINE_BINDING	LY96	0.552212	0	KEGG_OXIDATIVE_PHOSPHORYLATION	LY96	0.106083	0.0212692
GOBP_ANATOMICAL_STRUCTURE_MATURATION	PGAM5	-0.0568915	0.235038	GOCC_COMPACT_MYELIN	PGAM5	0.00487133	0.925272	GOMF_C_C_CHEMOKINE_BINDING	PGAM5	-0.0294477	0.546814	KEGG_OXIDATIVE_PHOSPHORYLATION	PGAM5	0.444295	0
GOBP_ANATOMICAL_STRUCTURE_MATURATION	PPIF	-0.0157657	0.756241	GOCC_COMPACT_MYELIN	PPIF	0.1167	0.0112535	GOMF_C_C_CHEMOKINE_BINDING	PPIF	0.0917465	0.0486553	KEGG_OXIDATIVE_PHOSPHORYLATION	PPIF	0.468148	0
GOBP_ANATOMICAL_STRUCTURE_MATURATION	SLC25A4	-0.20095	7.54e-06	GOCC_COMPACT_MYELIN	SLC25A4	0.430016	0	GOMF_C_C_CHEMOKINE_BINDING	SLC25A4	-0.218644	9.74e-07	KEGG_OXIDATIVE_PHOSPHORYLATION	SLC25A4	0.443253	0
GOBP_ANATOMICAL_STRUCTURE_MATURATION	TLR3	0.0523496	0.276492	GOCC_COMPACT_MYELIN	TLR3	0.0867656	0.0626985	GOMF_C_C_CHEMOKINE_BINDING	TLR3	0.37236	0	KEGG_OXIDATIVE_PHOSPHORYLATION	TLR3	-0.231304	1.81e-07
GOBP_ANATOMICAL_STRUCTURE_MATURATION	VPS4B	0.178631	7.62e-05	GOCC_COMPACT_MYELIN	VPS4B	0.481568	0	GOMF_C_C_CHEMOKINE_BINDING	VPS4B	0.175984	9.65e-05	KEGG_OXIDATIVE_PHOSPHORYLATION	VPS4B	-0.301608	4.76e-12
GOBP_ANATOMICAL_STRUCTURE_MATURATION	YBX3	0.0969847	0.0371441	GOCC_COMPACT_MYELIN	YBX3	-0.115668	0.0120199	GOMF_C_C_CHEMOKINE_BINDING	YBX3	0.067892	0.1503	KEGG_OXIDATIVE_PHOSPHORYLATION	YBX3	0.0134437	0.79076
GOBP_ANATOMICAL_STRUCTURE_REGRESSION	LY96	0.0177763	0.725115	GOCC_COMPLEX_OF_COLLAGEN_TRIMERS	LY96	0.134626	0.00324076	GOMF_C2H2_ZINC_FINGER_DOMAIN_BINDING	LY96	-0.0817578	0.0805386	KEGG_P53_SIGNALING_PATHWAY	LY96	0.526217	0
GOBP_ANATOMICAL_STRUCTURE_REGRESSION	PGAM5	-0.259586	4.42e-09	GOCC_COMPLEX_OF_COLLAGEN_TRIMERS	PGAM5	-0.222385	6.21e-07	GOMF_C2H2_ZINC_FINGER_DOMAIN_BINDING	PGAM5	-0.154945	0.000641039	KEGG_P53_SIGNALING_PATHWAY	PGAM5	0.171825	0.000131748
GOBP_ANATOMICAL_STRUCTURE_REGRESSION	PPIF	-0.28255	1.36e-10	GOCC_COMPLEX_OF_COLLAGEN_TRIMERS	PPIF	-0.167277	0.000220968	GOMF_C2H2_ZINC_FINGER_DOMAIN_BINDING	PPIF	-0.303476	4.1e-12	KEGG_P53_SIGNALING_PATHWAY	PPIF	0.288324	4.4e-11
GOBP_ANATOMICAL_STRUCTURE_REGRESSION	SLC25A4	-0.255577	7.88e-09	GOCC_COMPLEX_OF_COLLAGEN_TRIMERS	SLC25A4	-0.339824	4.76e-15	GOMF_C2H2_ZINC_FINGER_DOMAIN_BINDING	SLC25A4	-0.26706	1.44e-09	KEGG_P53_SIGNALING_PATHWAY	SLC25A4	-0.307002	1.87e-12
GOBP_ANATOMICAL_STRUCTURE_REGRESSION	TLR3	0.0499678	0.300081	GOCC_COMPLEX_OF_COLLAGEN_TRIMERS	TLR3	-0.155378	0.00062959	GOMF_C2H2_ZINC_FINGER_DOMAIN_BINDING	TLR3	-0.1696	0.000175675	KEGG_P53_SIGNALING_PATHWAY	TLR3	0.0476184	0.319115
GOBP_ANATOMICAL_STRUCTURE_REGRESSION	VPS4B	0.0466322	0.335579	GOCC_COMPLEX_OF_COLLAGEN_TRIMERS	VPS4B	-0.0183664	0.712639	GOMF_C2H2_ZINC_FINGER_DOMAIN_BINDING	VPS4B	-0.181445	5.64e-05	KEGG_P53_SIGNALING_PATHWAY	VPS4B	-0.108883	0.0179533
GOBP_ANATOMICAL_STRUCTURE_REGRESSION	YBX3	0.168341	0.000200627	GOCC_COMPLEX_OF_COLLAGEN_TRIMERS	YBX3	0.150219	0.000962688	GOMF_C2H2_ZINC_FINGER_DOMAIN_BINDING	YBX3	0.180781	6.02e-05	KEGG_P53_SIGNALING_PATHWAY	YBX3	0.369597	0
GOBP_ANDROGEN_BIOSYNTHETIC_PROCESS	LY96	0.0653519	0.169206	GOCC_CONDENSED_CHROMOSOME	LY96	0.177579	8.39e-05	GOMF_C4_DICARBOXYLATE_TRANSMEMBRANE_TRANSPORTER_ACTIVITY	LY96	0.0466003	0.331585	KEGG_PANCREATIC_CANCER	LY96	0.109318	0.0174911
GOBP_ANDROGEN_BIOSYNTHETIC_PROCESS	PGAM5	-0.0125731	0.80538	GOCC_CONDENSED_CHROMOSOME	PGAM5	0.136109	0.00290394	GOMF_C4_DICARBOXYLATE_TRANSMEMBRANE_TRANSPORTER_ACTIVITY	PGAM5	0.448382	0	KEGG_PANCREATIC_CANCER	PGAM5	-0.0968861	0.0362569
GOBP_ANDROGEN_BIOSYNTHETIC_PROCESS	PPIF	-0.0504345	0.295363	GOCC_CONDENSED_CHROMOSOME	PPIF	0.117895	0.0104128	GOMF_C4_DICARBOXYLATE_TRANSMEMBRANE_TRANSPORTER_ACTIVITY	PPIF	0.401805	0	KEGG_PANCREATIC_CANCER	PPIF	-0.1329	0.00352918
GOBP_ANDROGEN_BIOSYNTHETIC_PROCESS	SLC25A4	-0.0751959	0.110894	GOCC_CONDENSED_CHROMOSOME	SLC25A4	-0.325595	7.13e-14	GOMF_C4_DICARBOXYLATE_TRANSMEMBRANE_TRANSPORTER_ACTIVITY	SLC25A4	0.368735	0	KEGG_PANCREATIC_CANCER	SLC25A4	-0.041182	0.391737
GOBP_ANDROGEN_BIOSYNTHETIC_PROCESS	TLR3	0.270815	8.44e-10	GOCC_CONDENSED_CHROMOSOME	TLR3	0.0263134	0.59555	GOMF_C4_DICARBOXYLATE_TRANSMEMBRANE_TRANSPORTER_ACTIVITY	TLR3	-0.0123075	0.806664	KEGG_PANCREATIC_CANCER	TLR3	0.414551	0
GOBP_ANDROGEN_BIOSYNTHETIC_PROCESS	VPS4B	0.109296	0.0181251	GOCC_CONDENSED_CHROMOSOME	VPS4B	0.079676	0.0888287	GOMF_C4_DICARBOXYLATE_TRANSMEMBRANE_TRANSPORTER_ACTIVITY	VPS4B	-0.0692049	0.142355	KEGG_PANCREATIC_CANCER	VPS4B	0.585823	0
GOBP_ANDROGEN_BIOSYNTHETIC_PROCESS	YBX3	0.101611	0.0285975	GOCC_CONDENSED_CHROMOSOME	YBX3	0.118307	0.010137	GOMF_C4_DICARBOXYLATE_TRANSMEMBRANE_TRANSPORTER_ACTIVITY	YBX3	-0.159929	0.000418097	KEGG_PANCREATIC_CANCER	YBX3	-0.0262767	0.59368
GOBP_ANDROGEN_METABOLIC_PROCESS	LY96	0.172417	0.000137724	GOCC_CONDENSED_CHROMOSOME_CENTROMERIC_REGION	LY96	0.272907	5.89e-10	GOMF_CADHERIN_BINDING	LY96	0.0415918	0.388823	KEGG_PANTOTHENATE_AND_COA_BIOSYNTHESIS	LY96	0.33229	1.86e-14
GOBP_ANDROGEN_METABOLIC_PROCESS	PGAM5	0.0414833	0.394981	GOCC_CONDENSED_CHROMOSOME_CENTROMERIC_REGION	PGAM5	0.181806	5.51e-05	GOMF_CADHERIN_BINDING	PGAM5	0.160394	0.000401576	KEGG_PANTOTHENATE_AND_COA_BIOSYNTHESIS	PGAM5	0.208906	2.74e-06
GOBP_ANDROGEN_METABOLIC_PROCESS	PPIF	0.118349	0.0102053	GOCC_CONDENSED_CHROMOSOME_CENTROMERIC_REGION	PPIF	0.179368	7.04e-05	GOMF_CADHERIN_BINDING	PPIF	0.0207167	0.675836	KEGG_PANTOTHENATE_AND_COA_BIOSYNTHESIS	PPIF	0.269503	8.49e-10
GOBP_ANDROGEN_METABOLIC_PROCESS	SLC25A4	0.20396	5.41e-06	GOCC_CONDENSED_CHROMOSOME_CENTROMERIC_REGION	SLC25A4	-0.302901	4.41e-12	GOMF_CADHERIN_BINDING	SLC25A4	0.0700004	0.137553	KEGG_PANTOTHENATE_AND_COA_BIOSYNTHESIS	SLC25A4	0.182831	4.54e-05
GOBP_ANDROGEN_METABOLIC_PROCESS	TLR3	0.499123	0	GOCC_CONDENSED_CHROMOSOME_CENTROMERIC_REGION	TLR3	0.0375252	0.440031	GOMF_CADHERIN_BINDING	TLR3	0.237291	9.38e-08	KEGG_PANTOTHENATE_AND_COA_BIOSYNTHESIS	TLR3	0.356448	0
GOBP_ANDROGEN_METABOLIC_PROCESS	VPS4B	0.239856	6.77e-08	GOCC_CONDENSED_CHROMOSOME_CENTROMERIC_REGION	VPS4B	0.0764758	0.103076	GOMF_CADHERIN_BINDING	VPS4B	0.441039	0	KEGG_PANTOTHENATE_AND_COA_BIOSYNTHESIS	VPS4B	0.197585	9.69e-06
GOBP_ANDROGEN_METABOLIC_PROCESS	YBX3	0.034778	0.480147	GOCC_CONDENSED_CHROMOSOME_CENTROMERIC_REGION	YBX3	0.1263	0.00588311	GOMF_CADHERIN_BINDING	YBX3	0.140543	0.00204697	KEGG_PANTOTHENATE_AND_COA_BIOSYNTHESIS	YBX3	-0.0167699	0.737494
GOBP_ANDROGEN_RECEPTOR_SIGNALING_PATHWAY	LY96	-0.32749	5.27e-14	GOCC_CONDENSED_CHROMOSOME_OUTER_KINETOCHORE	LY96	0.306809	2.22e-12	GOMF_CADHERIN_BINDING_INVOLVED_IN_CELL_CELL_ADHESION	LY96	0.308191	1.79e-12	KEGG_PARKINSONS_DISEASE	LY96	0.0978575	0.0343715
GOBP_ANDROGEN_RECEPTOR_SIGNALING_PATHWAY	PGAM5	-0.24943	1.86e-08	GOCC_CONDENSED_CHROMOSOME_OUTER_KINETOCHORE	PGAM5	0.146321	0.00131769	GOMF_CADHERIN_BINDING_INVOLVED_IN_CELL_CELL_ADHESION	PGAM5	0.330377	3.12e-14	KEGG_PARKINSONS_DISEASE	PGAM5	0.423431	0
GOBP_ANDROGEN_RECEPTOR_SIGNALING_PATHWAY	PPIF	-0.293856	2.16e-11	GOCC_CONDENSED_CHROMOSOME_OUTER_KINETOCHORE	PPIF	0.23204	1.85e-07	GOMF_CADHERIN_BINDING_INVOLVED_IN_CELL_CELL_ADHESION	PPIF	0.279453	2.17e-10	KEGG_PARKINSONS_DISEASE	PPIF	0.418505	0
GOBP_ANDROGEN_RECEPTOR_SIGNALING_PATHWAY	SLC25A4	-0.0402066	0.410576	GOCC_CONDENSED_CHROMOSOME_OUTER_KINETOCHORE	SLC25A4	-0.256877	6.35e-09	GOMF_CADHERIN_BINDING_INVOLVED_IN_CELL_CELL_ADHESION	SLC25A4	0.00536037	0.917228	KEGG_PARKINSONS_DISEASE	SLC25A4	0.433981	0
GOBP_ANDROGEN_RECEPTOR_SIGNALING_PATHWAY	TLR3	0.164309	0.000289061	GOCC_CONDENSED_CHROMOSOME_OUTER_KINETOCHORE	TLR3	0.0868049	0.0625859	GOMF_CADHERIN_BINDING_INVOLVED_IN_CELL_CELL_ADHESION	TLR3	-0.104995	0.0230833	KEGG_PARKINSONS_DISEASE	TLR3	-0.207642	3.16e-06
GOBP_ANDROGEN_RECEPTOR_SIGNALING_PATHWAY	VPS4B	0.298706	9.55e-12	GOCC_CONDENSED_CHROMOSOME_OUTER_KINETOCHORE	VPS4B	0.0698897	0.138366	GOMF_CADHERIN_BINDING_INVOLVED_IN_CELL_CELL_ADHESION	VPS4B	-0.111616	0.0154357	KEGG_PARKINSONS_DISEASE	VPS4B	-0.299007	7.37e-12
GOBP_ANDROGEN_RECEPTOR_SIGNALING_PATHWAY	YBX3	-0.193653	1.66e-05	GOCC_CONDENSED_CHROMOSOME_OUTER_KINETOCHORE	YBX3	0.159904	0.000426325	GOMF_CADHERIN_BINDING_INVOLVED_IN_CELL_CELL_ADHESION	YBX3	0.3324	2.08e-14	KEGG_PARKINSONS_DISEASE	YBX3	0.0574532	0.226755
GOBP_ANGIOGENESIS_INVOLVED_IN_WOUND_HEALING	LY96	0.157179	0.000540038	GOCC_CONDENSED_NUCLEAR_CHROMOSOME	LY96	0.191127	2.14e-05	GOMF_CALCIUM_ACTIVATED_CATION_CHANNEL_ACTIVITY	LY96	0.108879	0.0182715	KEGG_PATHOGENIC_ESCHERICHIA_COLI_INFECTION	LY96	0.520594	0
GOBP_ANGIOGENESIS_INVOLVED_IN_WOUND_HEALING	PGAM5	-0.215669	1.4e-06	GOCC_CONDENSED_NUCLEAR_CHROMOSOME	PGAM5	0.115464	0.0121761	GOMF_CALCIUM_ACTIVATED_CATION_CHANNEL_ACTIVITY	PGAM5	-0.0455365	0.343046	KEGG_PATHOGENIC_ESCHERICHIA_COLI_INFECTION	PGAM5	0.23603	9.72e-08
GOBP_ANGIOGENESIS_INVOLVED_IN_WOUND_HEALING	PPIF	-0.237132	9.67e-08	GOCC_CONDENSED_NUCLEAR_CHROMOSOME	PPIF	0.142131	0.00183829	GOMF_CALCIUM_ACTIVATED_CATION_CHANNEL_ACTIVITY	PPIF	-0.115759	0.0118428	KEGG_PATHOGENIC_ESCHERICHIA_COLI_INFECTION	PPIF	0.172166	0.000127746
GOBP_ANGIOGENESIS_INVOLVED_IN_WOUND_HEALING	SLC25A4	-0.105066	0.0233738	GOCC_CONDENSED_NUCLEAR_CHROMOSOME	SLC25A4	-0.37594	0	GOMF_CALCIUM_ACTIVATED_CATION_CHANNEL_ACTIVITY	SLC25A4	-0.121002	0.00840221	KEGG_PATHOGENIC_ESCHERICHIA_COLI_INFECTION	SLC25A4	-0.192449	1.69e-05
GOBP_ANGIOGENESIS_INVOLVED_IN_WOUND_HEALING	TLR3	0.232801	1.7e-07	GOCC_CONDENSED_NUCLEAR_CHROMOSOME	TLR3	0.0220646	0.657498	GOMF_CALCIUM_ACTIVATED_CATION_CHANNEL_ACTIVITY	TLR3	0.027115	0.580251	KEGG_PATHOGENIC_ESCHERICHIA_COLI_INFECTION	TLR3	0.103834	0.0244207
GOBP_ANGIOGENESIS_INVOLVED_IN_WOUND_HEALING	VPS4B	0.352766	0	GOCC_CONDENSED_NUCLEAR_CHROMOSOME	VPS4B	-0.0582249	0.220094	GOMF_CALCIUM_ACTIVATED_CATION_CHANNEL_ACTIVITY	VPS4B	-0.109436	0.0176555	KEGG_PATHOGENIC_ESCHERICHIA_COLI_INFECTION	VPS4B	0.17445	0.000103442
GOBP_ANGIOGENESIS_INVOLVED_IN_WOUND_HEALING	YBX3	0.215317	1.46e-06	GOCC_CONDENSED_NUCLEAR_CHROMOSOME	YBX3	0.161716	0.000364508	GOMF_CALCIUM_ACTIVATED_CATION_CHANNEL_ACTIVITY	YBX3	-0.0403655	0.403307	KEGG_PATHOGENIC_ESCHERICHIA_COLI_INFECTION	YBX3	0.221338	6.32e-07
GOBP_ANGIOTENSIN_ACTIVATED_SIGNALING_PATHWAY	LY96	-0.0639456	0.179053	GOCC_CONDENSED_NUCLEAR_CHROMOSOME_KINETOCHORE	LY96	0.291602	2.99e-11	GOMF_CALCIUM_ACTIVATED_POTASSIUM_CHANNEL_ACTIVITY	LY96	0.211676	2.21e-06	KEGG_PATHWAYS_IN_CANCER	LY96	0.189409	2.32e-05
GOBP_ANGIOTENSIN_ACTIVATED_SIGNALING_PATHWAY	PGAM5	-0.185147	3.98e-05	GOCC_CONDENSED_NUCLEAR_CHROMOSOME_KINETOCHORE	PGAM5	0.110026	0.0170374	GOMF_CALCIUM_ACTIVATED_POTASSIUM_CHANNEL_ACTIVITY	PGAM5	-0.144936	0.00145333	KEGG_PATHWAYS_IN_CANCER	PGAM5	-0.135941	0.00281187
GOBP_ANGIOTENSIN_ACTIVATED_SIGNALING_PATHWAY	PPIF	-0.232373	1.79e-07	GOCC_CONDENSED_NUCLEAR_CHROMOSOME_KINETOCHORE	PPIF	0.204586	5.01e-06	GOMF_CALCIUM_ACTIVATED_POTASSIUM_CHANNEL_ACTIVITY	PPIF	-0.154452	0.000667981	KEGG_PATHWAYS_IN_CANCER	PPIF	-0.120615	0.00847091
GOBP_ANGIOTENSIN_ACTIVATED_SIGNALING_PATHWAY	SLC25A4	-0.0705206	0.136226	GOCC_CONDENSED_NUCLEAR_CHROMOSOME_KINETOCHORE	SLC25A4	-0.383185	0	GOMF_CALCIUM_ACTIVATED_POTASSIUM_CHANNEL_ACTIVITY	SLC25A4	-0.0568429	0.232049	KEGG_PATHWAYS_IN_CANCER	SLC25A4	-0.212054	1.92e-06
GOBP_ANGIOTENSIN_ACTIVATED_SIGNALING_PATHWAY	TLR3	0.0950568	0.0412719	GOCC_CONDENSED_NUCLEAR_CHROMOSOME_KINETOCHORE	TLR3	-0.0966579	0.0372097	GOMF_CALCIUM_ACTIVATED_POTASSIUM_CHANNEL_ACTIVITY	TLR3	0.171335	0.000149798	KEGG_PATHWAYS_IN_CANCER	TLR3	0.192931	1.61e-05
GOBP_ANGIOTENSIN_ACTIVATED_SIGNALING_PATHWAY	VPS4B	0.314791	5.66e-13	GOCC_CONDENSED_NUCLEAR_CHROMOSOME_KINETOCHORE	VPS4B	-0.205519	4.52e-06	GOMF_CALCIUM_ACTIVATED_POTASSIUM_CHANNEL_ACTIVITY	VPS4B	0.143574	0.001619	KEGG_PATHWAYS_IN_CANCER	VPS4B	0.414012	0
GOBP_ANGIOTENSIN_ACTIVATED_SIGNALING_PATHWAY	YBX3	0.0922843	0.0478667	GOCC_CONDENSED_NUCLEAR_CHROMOSOME_KINETOCHORE	YBX3	0.0819767	0.0796191	GOMF_CALCIUM_ACTIVATED_POTASSIUM_CHANNEL_ACTIVITY	YBX3	0.0576009	0.225656	KEGG_PATHWAYS_IN_CANCER	YBX3	0.0627659	0.184662
GOBP_ANIMAL_ORGAN_FORMATION	LY96	0.125976	0.00609897	GOCC_CONNEXIN_COMPLEX	LY96	0.0879434	0.0591136	GOMF_CALCIUM_CATION_ANTIPORTER_ACTIVITY	LY96	0.203182	5.83e-06	KEGG_PENTOSE_AND_GLUCURONATE_INTERCONVERSIONS	LY96	0.110898	0.0158614
GOBP_ANIMAL_ORGAN_FORMATION	PGAM5	-0.168342	0.000200627	GOCC_CONNEXIN_COMPLEX	PGAM5	-0.0379241	0.434952	GOMF_CALCIUM_CATION_ANTIPORTER_ACTIVITY	PGAM5	0.0353987	0.466474	KEGG_PENTOSE_AND_GLUCURONATE_INTERCONVERSIONS	PGAM5	0.172344	0.000125617
GOBP_ANIMAL_ORGAN_FORMATION	PPIF	-0.181985	5.48e-05	GOCC_CONNEXIN_COMPLEX	PPIF	-0.0901207	0.0528625	GOMF_CALCIUM_CATION_ANTIPORTER_ACTIVITY	PPIF	0.257707	5.64e-09	KEGG_PENTOSE_AND_GLUCURONATE_INTERCONVERSIONS	PPIF	0.168103	0.000186831
GOBP_ANIMAL_ORGAN_FORMATION	SLC25A4	-0.130393	0.00446577	GOCC_CONNEXIN_COMPLEX	SLC25A4	-0.00462177	0.92903	GOMF_CALCIUM_CATION_ANTIPORTER_ACTIVITY	SLC25A4	0.0126009	0.80227	KEGG_PENTOSE_AND_GLUCURONATE_INTERCONVERSIONS	SLC25A4	0.249098	1.65e-08
GOBP_ANIMAL_ORGAN_FORMATION	TLR3	0.0572949	0.231508	GOCC_CONNEXIN_COMPLEX	TLR3	0.162973	0.000326278	GOMF_CALCIUM_CATION_ANTIPORTER_ACTIVITY	TLR3	-0.10234	0.0269562	KEGG_PENTOSE_AND_GLUCURONATE_INTERCONVERSIONS	TLR3	0.467261	0
GOBP_ANIMAL_ORGAN_FORMATION	VPS4B	0.205902	4.33e-06	GOCC_CONNEXIN_COMPLEX	VPS4B	0.195154	1.4e-05	GOMF_CALCIUM_CATION_ANTIPORTER_ACTIVITY	VPS4B	0.148305	0.0011106	KEGG_PENTOSE_AND_GLUCURONATE_INTERCONVERSIONS	VPS4B	0.216249	1.17e-06
GOBP_ANIMAL_ORGAN_FORMATION	YBX3	0.134083	0.00341337	GOCC_CONNEXIN_COMPLEX	YBX3	0.143051	0.00170841	GOMF_CALCIUM_CATION_ANTIPORTER_ACTIVITY	YBX3	-0.0437148	0.363724	KEGG_PENTOSE_AND_GLUCURONATE_INTERCONVERSIONS	YBX3	-0.0131029	0.795513
GOBP_ANIMAL_ORGAN_MATURATION	LY96	0.193681	1.65e-05	GOCC_CONTRACTILE_FIBER	LY96	0.205658	4.44e-06	GOMF_CALCIUM_CHANNEL_INHIBITOR_ACTIVITY	LY96	0.0196108	0.692647	KEGG_PENTOSE_PHOSPHATE_PATHWAY	LY96	0.239197	6.38e-08
GOBP_ANIMAL_ORGAN_MATURATION	PGAM5	-0.269969	9.55e-10	GOCC_CONTRACTILE_FIBER	PGAM5	-0.107021	0.0204843	GOMF_CALCIUM_CHANNEL_INHIBITOR_ACTIVITY	PGAM5	0.0366405	0.450003	KEGG_PENTOSE_PHOSPHATE_PATHWAY	PGAM5	0.391307	0
GOBP_ANIMAL_ORGAN_MATURATION	PPIF	-0.0950459	0.0412921	GOCC_CONTRACTILE_FIBER	PPIF	-0.056697	0.233206	GOMF_CALCIUM_CHANNEL_INHIBITOR_ACTIVITY	PPIF	-0.0103996	0.837221	KEGG_PENTOSE_PHOSPHATE_PATHWAY	PPIF	0.414404	0
GOBP_ANIMAL_ORGAN_MATURATION	SLC25A4	-0.216708	1.24e-06	GOCC_CONTRACTILE_FIBER	SLC25A4	-0.0825953	0.0773286	GOMF_CALCIUM_CHANNEL_INHIBITOR_ACTIVITY	SLC25A4	0.0665013	0.159248	KEGG_PENTOSE_PHOSPHATE_PATHWAY	SLC25A4	0.2998	6.44e-12
GOBP_ANIMAL_ORGAN_MATURATION	TLR3	0.0977316	0.0356383	GOCC_CONTRACTILE_FIBER	TLR3	0.0508912	0.287297	GOMF_CALCIUM_CHANNEL_INHIBITOR_ACTIVITY	TLR3	-0.128094	0.00514847	KEGG_PENTOSE_PHOSPHATE_PATHWAY	TLR3	0.251514	1.18e-08
GOBP_ANIMAL_ORGAN_MATURATION	VPS4B	0.147054	0.00125409	GOCC_CONTRACTILE_FIBER	VPS4B	0.207448	3.62e-06	GOMF_CALCIUM_CHANNEL_INHIBITOR_ACTIVITY	VPS4B	0.0595743	0.209529	KEGG_PENTOSE_PHOSPHATE_PATHWAY	VPS4B	0.0953643	0.039374
GOBP_ANIMAL_ORGAN_MATURATION	YBX3	-0.0889797	0.0569035	GOCC_CONTRACTILE_FIBER	YBX3	0.0908852	0.0508368	GOMF_CALCIUM_CHANNEL_INHIBITOR_ACTIVITY	YBX3	0.160559	0.000395607	KEGG_PENTOSE_PHOSPHATE_PATHWAY	YBX3	0.166996	0.000207039
GOBP_ANIMAL_ORGAN_REGENERATION	LY96	0.430655	0	GOCC_CONTRACTILE_RING	LY96	-0.0217161	0.663016	GOMF_CALCIUM_CHANNEL_REGULATOR_ACTIVITY	LY96	0.128559	0.00497877	KEGG_PEROXISOME	LY96	-0.0192181	0.697511
GOBP_ANIMAL_ORGAN_REGENERATION	PGAM5	0.166394	0.000239536	GOCC_CONTRACTILE_RING	PGAM5	0.224903	4.53e-07	GOMF_CALCIUM_CHANNEL_REGULATOR_ACTIVITY	PGAM5	-0.0655822	0.16547	KEGG_PEROXISOME	PGAM5	0.301545	4.78e-12
GOBP_ANIMAL_ORGAN_REGENERATION	PPIF	0.229065	2.73e-07	GOCC_CONTRACTILE_RING	PPIF	0.136108	0.00290394	GOMF_CALCIUM_CHANNEL_REGULATOR_ACTIVITY	PPIF	-0.172528	0.00013407	KEGG_PEROXISOME	PPIF	0.280581	1.53e-10
GOBP_ANIMAL_ORGAN_REGENERATION	SLC25A4	-0.08627	0.0653459	GOCC_CONTRACTILE_RING	SLC25A4	-0.0111028	0.827122	GOMF_CALCIUM_CHANNEL_REGULATOR_ACTIVITY	SLC25A4	-0.138146	0.00245363	KEGG_PEROXISOME	SLC25A4	0.530626	0
GOBP_ANIMAL_ORGAN_REGENERATION	TLR3	0.374233	0	GOCC_CONTRACTILE_RING	TLR3	0.097081	0.0363662	GOMF_CALCIUM_CHANNEL_REGULATOR_ACTIVITY	TLR3	-0.159431	0.000436911	KEGG_PEROXISOME	TLR3	0.340287	2.84e-15
GOBP_ANIMAL_ORGAN_REGENERATION	VPS4B	0.307919	1.93e-12	GOCC_CONTRACTILE_RING	VPS4B	0.198865	9.44e-06	GOMF_CALCIUM_CHANNEL_REGULATOR_ACTIVITY	VPS4B	-0.0141978	0.77724	KEGG_PEROXISOME	VPS4B	0.203093	5.25e-06
GOBP_ANIMAL_ORGAN_REGENERATION	YBX3	0.17649	9.34e-05	GOCC_CONTRACTILE_RING	YBX3	-0.00822137	0.873633	GOMF_CALCIUM_CHANNEL_REGULATOR_ACTIVITY	YBX3	0.199838	8.37e-06	KEGG_PEROXISOME	YBX3	-0.140069	0.00206419
GOBP_ANION_HOMEOSTASIS	LY96	0.0348943	0.478569	GOCC_COP9_SIGNALOSOME	LY96	0.352209	0	GOMF_CALCIUM_DEPENDENT_CYSTEINE_TYPE_ENDOPEPTIDASE_ACTIVITY	LY96	-0.135539	0.00299377	KEGG_PHENYLALANINE_METABOLISM	LY96	0.112352	0.0144483
GOBP_ANION_HOMEOSTASIS	PGAM5	0.0835852	0.0746572	GOCC_COP9_SIGNALOSOME	PGAM5	0.25594	7.24e-09	GOMF_CALCIUM_DEPENDENT_CYSTEINE_TYPE_ENDOPEPTIDASE_ACTIVITY	PGAM5	0.0133709	0.790334	KEGG_PHENYLALANINE_METABOLISM	PGAM5	0.337123	6.87e-15
GOBP_ANION_HOMEOSTASIS	PPIF	0.170231	0.000168668	GOCC_COP9_SIGNALOSOME	PPIF	0.154813	0.000658891	GOMF_CALCIUM_DEPENDENT_CYSTEINE_TYPE_ENDOPEPTIDASE_ACTIVITY	PPIF	0.0091668	0.856739	KEGG_PHENYLALANINE_METABOLISM	PPIF	0.298181	8.44e-12
GOBP_ANION_HOMEOSTASIS	SLC25A4	0.0190548	0.705832	GOCC_COP9_SIGNALOSOME	SLC25A4	-0.00630184	0.903559	GOMF_CALCIUM_DEPENDENT_CYSTEINE_TYPE_ENDOPEPTIDASE_ACTIVITY	SLC25A4	-0.0242085	0.623324	KEGG_PHENYLALANINE_METABOLISM	SLC25A4	0.299174	7.16e-12
GOBP_ANION_HOMEOSTASIS	TLR3	0.238043	8.61e-08	GOCC_COP9_SIGNALOSOME	TLR3	-0.0323708	0.508378	GOMF_CALCIUM_DEPENDENT_CYSTEINE_TYPE_ENDOPEPTIDASE_ACTIVITY	TLR3	-0.277791	2.8e-10	KEGG_PHENYLALANINE_METABOLISM	TLR3	0.138304	0.0023622
GOBP_ANION_HOMEOSTASIS	VPS4B	0.0734434	0.1199	GOCC_COP9_SIGNALOSOME	VPS4B	-0.00566254	0.913502	GOMF_CALCIUM_DEPENDENT_CYSTEINE_TYPE_ENDOPEPTIDASE_ACTIVITY	VPS4B	-0.426566	0	KEGG_PHENYLALANINE_METABOLISM	VPS4B	-0.125749	0.00593192
GOBP_ANION_HOMEOSTASIS	YBX3	-0.126746	0.00578145	GOCC_COP9_SIGNALOSOME	YBX3	0.0628788	0.183833	GOMF_CALCIUM_DEPENDENT_CYSTEINE_TYPE_ENDOPEPTIDASE_ACTIVITY	YBX3	-0.116983	0.0109505	KEGG_PHENYLALANINE_METABOLISM	YBX3	0.140756	0.00195525
GOBP_ANOIKIS	LY96	0.0703538	0.13719	GOCC_COPI_COATED_VESICLE	LY96	0.454603	0	GOMF_CALCIUM_DEPENDENT_PHOSPHOLIPASE_A2_ACTIVITY	LY96	0.323631	1.08e-13	KEGG_PHOSPHATIDYLINOSITOL_SIGNALING_SYSTEM	LY96	-0.0629574	0.183323
GOBP_ANOIKIS	PGAM5	-0.0942335	0.0431502	GOCC_COPI_COATED_VESICLE	PGAM5	0.516038	0	GOMF_CALCIUM_DEPENDENT_PHOSPHOLIPASE_A2_ACTIVITY	PGAM5	0.224248	4.9e-07	KEGG_PHOSPHATIDYLINOSITOL_SIGNALING_SYSTEM	PGAM5	-0.289534	3.59e-11
GOBP_ANOIKIS	PPIF	-0.208357	3.3e-06	GOCC_COPI_COATED_VESICLE	PPIF	0.484384	0	GOMF_CALCIUM_DEPENDENT_PHOSPHOLIPASE_A2_ACTIVITY	PPIF	0.372959	0	KEGG_PHOSPHATIDYLINOSITOL_SIGNALING_SYSTEM	PPIF	-0.179217	6.48e-05
GOBP_ANOIKIS	SLC25A4	-0.248184	2.21e-08	GOCC_COPI_COATED_VESICLE	SLC25A4	0.0928178	0.045811	GOMF_CALCIUM_DEPENDENT_PHOSPHOLIPASE_A2_ACTIVITY	SLC25A4	-0.00360374	0.945498	KEGG_PHOSPHATIDYLINOSITOL_SIGNALING_SYSTEM	SLC25A4	-0.116275	0.0112969
GOBP_ANOIKIS	TLR3	-0.111864	0.0154607	GOCC_COPI_COATED_VESICLE	TLR3	0.0151217	0.763665	GOMF_CALCIUM_DEPENDENT_PHOSPHOLIPASE_A2_ACTIVITY	TLR3	-0.0886831	0.057001	KEGG_PHOSPHATIDYLINOSITOL_SIGNALING_SYSTEM	TLR3	0.129579	0.00449474
GOBP_ANOIKIS	VPS4B	0.130814	0.00433248	GOCC_COPI_COATED_VESICLE	VPS4B	-0.0437953	0.364105	GOMF_CALCIUM_DEPENDENT_PHOSPHOLIPASE_A2_ACTIVITY	VPS4B	-0.215072	1.49e-06	KEGG_PHOSPHATIDYLINOSITOL_SIGNALING_SYSTEM	VPS4B	0.305804	2.29e-12
GOBP_ANOIKIS	YBX3	0.136665	0.00281748	GOCC_COPI_COATED_VESICLE	YBX3	0.238247	8.31e-08	GOMF_CALCIUM_DEPENDENT_PHOSPHOLIPASE_A2_ACTIVITY	YBX3	0.119702	0.00915756	KEGG_PHOSPHATIDYLINOSITOL_SIGNALING_SYSTEM	YBX3	-0.322969	1.03e-13
GOBP_ANTERIOR_POSTERIOR_AXIS_SPECIFICATION	LY96	0.0951943	0.04096	GOCC_COPI_COATED_VESICLE_MEMBRANE	LY96	0.432634	0	GOMF_CALCIUM_DEPENDENT_PHOSPHOLIPID_BINDING	LY96	0.27763	2.87e-10	KEGG_PORPHYRIN_AND_CHLOROPHYLL_METABOLISM	LY96	0.206196	3.71e-06
GOBP_ANTERIOR_POSTERIOR_AXIS_SPECIFICATION	PGAM5	0.0598234	0.210501	GOCC_COPI_COATED_VESICLE_MEMBRANE	PGAM5	0.508968	0	GOMF_CALCIUM_DEPENDENT_PHOSPHOLIPID_BINDING	PGAM5	0.103031	0.0259096	KEGG_PORPHYRIN_AND_CHLOROPHYLL_METABOLISM	PGAM5	0.37781	0
GOBP_ANTERIOR_POSTERIOR_AXIS_SPECIFICATION	PPIF	0.101214	0.0292486	GOCC_COPI_COATED_VESICLE_MEMBRANE	PPIF	0.521569	0	GOMF_CALCIUM_DEPENDENT_PHOSPHOLIPID_BINDING	PPIF	0.174533	0.000110627	KEGG_PORPHYRIN_AND_CHLOROPHYLL_METABOLISM	PPIF	0.35991	0
GOBP_ANTERIOR_POSTERIOR_AXIS_SPECIFICATION	SLC25A4	0.0553462	0.248603	GOCC_COPI_COATED_VESICLE_MEMBRANE	SLC25A4	0.0941979	0.0425573	GOMF_CALCIUM_DEPENDENT_PHOSPHOLIPID_BINDING	SLC25A4	-0.0871642	0.0615806	KEGG_PORPHYRIN_AND_CHLOROPHYLL_METABOLISM	SLC25A4	0.31239	7.21e-13
GOBP_ANTERIOR_POSTERIOR_AXIS_SPECIFICATION	TLR3	0.123362	0.00730384	GOCC_COPI_COATED_VESICLE_MEMBRANE	TLR3	-0.0110433	0.828108	GOMF_CALCIUM_DEPENDENT_PHOSPHOLIPID_BINDING	TLR3	0.168457	0.000195317	KEGG_PORPHYRIN_AND_CHLOROPHYLL_METABOLISM	TLR3	0.32503	7e-14
GOBP_ANTERIOR_POSTERIOR_AXIS_SPECIFICATION	VPS4B	0.305553	2.93e-12	GOCC_COPI_COATED_VESICLE_MEMBRANE	VPS4B	-0.0417337	0.388306	GOMF_CALCIUM_DEPENDENT_PHOSPHOLIPID_BINDING	VPS4B	0.123295	0.00718433	KEGG_PORPHYRIN_AND_CHLOROPHYLL_METABOLISM	VPS4B	0.0493751	0.300694
GOBP_ANTERIOR_POSTERIOR_AXIS_SPECIFICATION	YBX3	0.165998	0.000248265	GOCC_COPI_COATED_VESICLE_MEMBRANE	YBX3	0.206382	4.1e-06	GOMF_CALCIUM_DEPENDENT_PHOSPHOLIPID_BINDING	YBX3	0.0855265	0.0669196	KEGG_PORPHYRIN_AND_CHLOROPHYLL_METABOLISM	YBX3	0.0698491	0.136726
GOBP_ANTERIOR_POSTERIOR_PATTERN_SPECIFICATION	LY96	-0.0711831	0.132351	GOCC_COPI_VESICLE_COAT	LY96	0.385079	0	GOMF_CALCIUM_DEPENDENT_PROTEIN_BINDING	LY96	0.410957	0	KEGG_PPAR_SIGNALING_PATHWAY	LY96	-0.140241	0.00203683
GOBP_ANTERIOR_POSTERIOR_PATTERN_SPECIFICATION	PGAM5	-0.205734	4.44e-06	GOCC_COPI_VESICLE_COAT	PGAM5	0.481867	0	GOMF_CALCIUM_DEPENDENT_PROTEIN_BINDING	PGAM5	0.279819	2.04e-10	KEGG_PPAR_SIGNALING_PATHWAY	PGAM5	0.0811652	0.0820014
GOBP_ANTERIOR_POSTERIOR_PATTERN_SPECIFICATION	PPIF	-0.255531	7.95e-09	GOCC_COPI_VESICLE_COAT	PPIF	0.522323	0	GOMF_CALCIUM_DEPENDENT_PROTEIN_BINDING	PPIF	0.168269	0.000198857	KEGG_PPAR_SIGNALING_PATHWAY	PPIF	0.00913765	0.855863
GOBP_ANTERIOR_POSTERIOR_PATTERN_SPECIFICATION	SLC25A4	-0.0733882	0.120192	GOCC_COPI_VESICLE_COAT	SLC25A4	0.134684	0.00322822	GOMF_CALCIUM_DEPENDENT_PROTEIN_BINDING	SLC25A4	-0.00998327	0.843795	KEGG_PPAR_SIGNALING_PATHWAY	SLC25A4	0.432574	0
GOBP_ANTERIOR_POSTERIOR_PATTERN_SPECIFICATION	TLR3	0.00784079	0.879607	GOCC_COPI_VESICLE_COAT	TLR3	-0.0179046	0.720099	GOMF_CALCIUM_DEPENDENT_PROTEIN_BINDING	TLR3	-0.0685564	0.146278	KEGG_PPAR_SIGNALING_PATHWAY	TLR3	0.402308	0
GOBP_ANTERIOR_POSTERIOR_PATTERN_SPECIFICATION	VPS4B	0.224233	4.97e-07	GOCC_COPI_VESICLE_COAT	VPS4B	-0.0039504	0.939757	GOMF_CALCIUM_DEPENDENT_PROTEIN_BINDING	VPS4B	-0.0831934	0.0751752	KEGG_PPAR_SIGNALING_PATHWAY	VPS4B	0.23692	8.61e-08
GOBP_ANTERIOR_POSTERIOR_PATTERN_SPECIFICATION	YBX3	0.165664	0.000255954	GOCC_COPI_VESICLE_COAT	YBX3	0.131308	0.00413744	GOMF_CALCIUM_DEPENDENT_PROTEIN_BINDING	YBX3	0.295005	1.73e-11	KEGG_PPAR_SIGNALING_PATHWAY	YBX3	-0.169779	0.000159612
GOBP_ANTEROGRADE_AXONAL_TRANSPORT	LY96	0.238348	8.28e-08	GOCC_COPII_COATED_ER_TO_GOLGI_TRANSPORT_VESICLE	LY96	0.363241	0	GOMF_CALCIUM_DEPENDENT_PROTEIN_KINASE_ACTIVITY	LY96	-0.134207	0.00330726	KEGG_PRIMARY_BILE_ACID_BIOSYNTHESIS	LY96	0.130726	0.00412367
GOBP_ANTEROGRADE_AXONAL_TRANSPORT	PGAM5	0.19804	1.04e-05	GOCC_COPII_COATED_ER_TO_GOLGI_TRANSPORT_VESICLE	PGAM5	0.226475	3.74e-07	GOMF_CALCIUM_DEPENDENT_PROTEIN_KINASE_ACTIVITY	PGAM5	-0.193629	1.63e-05	KEGG_PRIMARY_BILE_ACID_BIOSYNTHESIS	PGAM5	0.113063	0.0138046
GOBP_ANTEROGRADE_AXONAL_TRANSPORT	PPIF	0.273202	5.85e-10	GOCC_COPII_COATED_ER_TO_GOLGI_TRANSPORT_VESICLE	PPIF	0.266674	1.52e-09	GOMF_CALCIUM_DEPENDENT_PROTEIN_KINASE_ACTIVITY	PPIF	-0.332823	1.92e-14	KEGG_PRIMARY_BILE_ACID_BIOSYNTHESIS	PPIF	0.138828	0.00227629
GOBP_ANTEROGRADE_AXONAL_TRANSPORT	SLC25A4	0.182027	5.46e-05	GOCC_COPII_COATED_ER_TO_GOLGI_TRANSPORT_VESICLE	SLC25A4	0.190251	2.34e-05	GOMF_CALCIUM_DEPENDENT_PROTEIN_KINASE_ACTIVITY	SLC25A4	-0.138265	0.00243162	KEGG_PRIMARY_BILE_ACID_BIOSYNTHESIS	SLC25A4	0.35911	0
GOBP_ANTEROGRADE_AXONAL_TRANSPORT	TLR3	0.167493	0.00021677	GOCC_COPII_COATED_ER_TO_GOLGI_TRANSPORT_VESICLE	TLR3	0.505097	0	GOMF_CALCIUM_DEPENDENT_PROTEIN_KINASE_ACTIVITY	TLR3	0.123885	0.00690803	KEGG_PRIMARY_BILE_ACID_BIOSYNTHESIS	TLR3	0.423079	0
GOBP_ANTEROGRADE_AXONAL_TRANSPORT	VPS4B	0.400247	0	GOCC_COPII_COATED_ER_TO_GOLGI_TRANSPORT_VESICLE	VPS4B	0.409806	0	GOMF_CALCIUM_DEPENDENT_PROTEIN_KINASE_ACTIVITY	VPS4B	0.236829	9.95e-08	KEGG_PRIMARY_BILE_ACID_BIOSYNTHESIS	VPS4B	0.252189	1.07e-08
GOBP_ANTEROGRADE_AXONAL_TRANSPORT	YBX3	-0.0145451	0.775193	GOCC_COPII_COATED_ER_TO_GOLGI_TRANSPORT_VESICLE	YBX3	-0.0705087	0.13458	GOMF_CALCIUM_DEPENDENT_PROTEIN_KINASE_ACTIVITY	YBX3	-0.149422	0.00101374	KEGG_PRIMARY_BILE_ACID_BIOSYNTHESIS	YBX3	-0.0212981	0.666117
GOBP_ANTIBACTERIAL_HUMORAL_RESPONSE	LY96	0.565467	0	GOCC_COPII_VESICLE_COAT	LY96	0.278604	2.44e-10	GOMF_CALCIUM_ION_TRANSMEMBRANE_TRANSPORTER_ACTIVITY	LY96	0.297565	1.13e-11	KEGG_PRIMARY_IMMUNODEFICIENCY	LY96	0.483006	0
GOBP_ANTIBACTERIAL_HUMORAL_RESPONSE	PGAM5	0.167819	0.00021044	GOCC_COPII_VESICLE_COAT	PGAM5	0.262224	2.93e-09	GOMF_CALCIUM_ION_TRANSMEMBRANE_TRANSPORTER_ACTIVITY	PGAM5	-0.0965702	0.0373534	KEGG_PRIMARY_IMMUNODEFICIENCY	PGAM5	-0.00108254	0.981849
GOBP_ANTIBACTERIAL_HUMORAL_RESPONSE	PPIF	0.30356	4.15e-12	GOCC_COPII_VESICLE_COAT	PPIF	0.317745	3.12e-13	GOMF_CALCIUM_ION_TRANSMEMBRANE_TRANSPORTER_ACTIVITY	PPIF	0.0769522	0.101067	KEGG_PRIMARY_IMMUNODEFICIENCY	PPIF	0.0556745	0.24227
GOBP_ANTIBACTERIAL_HUMORAL_RESPONSE	SLC25A4	-0.155076	0.000645884	GOCC_COPII_VESICLE_COAT	SLC25A4	0.177943	8.09e-05	GOMF_CALCIUM_ION_TRANSMEMBRANE_TRANSPORTER_ACTIVITY	SLC25A4	-0.360094	0	KEGG_PRIMARY_IMMUNODEFICIENCY	SLC25A4	-0.363755	0
GOBP_ANTIBACTERIAL_HUMORAL_RESPONSE	TLR3	0.00300874	0.954611	GOCC_COPII_VESICLE_COAT	TLR3	0.25737	5.91e-09	GOMF_CALCIUM_ION_TRANSMEMBRANE_TRANSPORTER_ACTIVITY	TLR3	-0.0475531	0.321374	KEGG_PRIMARY_IMMUNODEFICIENCY	TLR3	0.188363	2.58e-05
GOBP_ANTIBACTERIAL_HUMORAL_RESPONSE	VPS4B	-0.217213	1.17e-06	GOCC_COPII_VESICLE_COAT	VPS4B	0.345297	1.65e-15	GOMF_CALCIUM_ION_TRANSMEMBRANE_TRANSPORTER_ACTIVITY	VPS4B	-0.0388554	0.421634	KEGG_PRIMARY_IMMUNODEFICIENCY	VPS4B	-0.109973	0.0167919
GOBP_ANTIBACTERIAL_HUMORAL_RESPONSE	YBX3	0.361294	0	GOCC_COPII_VESICLE_COAT	YBX3	-0.119808	0.00919212	GOMF_CALCIUM_ION_TRANSMEMBRANE_TRANSPORTER_ACTIVITY	YBX3	0.126592	0.00571901	KEGG_PRIMARY_IMMUNODEFICIENCY	YBX3	0.0408571	0.39535
GOBP_ANTIGEN_PROCESSING_AND_PRESENTATION	LY96	0.639703	0	GOCC_CORNIFIED_ENVELOPE	LY96	0.255197	8.06e-09	GOMF_CALCIUM_RELEASE_CHANNEL_ACTIVITY	LY96	0.209001	3.02e-06	KEGG_PRION_DISEASES	LY96	0.588772	0
GOBP_ANTIGEN_PROCESSING_AND_PRESENTATION	PGAM5	0.310687	1.18e-12	GOCC_CORNIFIED_ENVELOPE	PGAM5	0.137043	0.00270592	GOMF_CALCIUM_RELEASE_CHANNEL_ACTIVITY	PGAM5	-0.168229	0.000199471	KEGG_PRION_DISEASES	PGAM5	0.178963	6.65e-05
GOBP_ANTIGEN_PROCESSING_AND_PRESENTATION	PPIF	0.333964	1.63e-14	GOCC_CORNIFIED_ENVELOPE	PPIF	0.231031	2.1e-07	GOMF_CALCIUM_RELEASE_CHANNEL_ACTIVITY	PPIF	0.0480408	0.316463	KEGG_PRION_DISEASES	PPIF	0.215589	1.27e-06
GOBP_ANTIGEN_PROCESSING_AND_PRESENTATION	SLC25A4	-0.0902357	0.0533069	GOCC_CORNIFIED_ENVELOPE	SLC25A4	0.00518516	0.920935	GOMF_CALCIUM_RELEASE_CHANNEL_ACTIVITY	SLC25A4	-0.356749	0	KEGG_PRION_DISEASES	SLC25A4	-0.176826	8.23e-05
GOBP_ANTIGEN_PROCESSING_AND_PRESENTATION	TLR3	0.249233	1.91e-08	GOCC_CORNIFIED_ENVELOPE	TLR3	0.0532629	0.264124	GOMF_CALCIUM_RELEASE_CHANNEL_ACTIVITY	TLR3	0.0733435	0.118835	KEGG_PRION_DISEASES	TLR3	0.0510783	0.284628
GOBP_ANTIGEN_PROCESSING_AND_PRESENTATION	VPS4B	0.0953361	0.0406489	GOCC_CORNIFIED_ENVELOPE	VPS4B	0.0356866	0.463555	GOMF_CALCIUM_RELEASE_CHANNEL_ACTIVITY	VPS4B	-0.059574	0.209529	KEGG_PRION_DISEASES	VPS4B	-0.0330772	0.494431
GOBP_ANTIGEN_PROCESSING_AND_PRESENTATION	YBX3	0.0677724	0.153076	GOCC_CORNIFIED_ENVELOPE	YBX3	0.272814	5.97e-10	GOMF_CALCIUM_RELEASE_CHANNEL_ACTIVITY	YBX3	-0.044076	0.359599	KEGG_PRION_DISEASES	YBX3	0.218512	8.87e-07
GOBP_ANTIGEN_PROCESSING_AND_PRESENTATION_OF_ENDOGENOUS_ANTIGEN	LY96	0.306416	2.52e-12	GOCC_CORTICAL_ACTIN_CYTOSKELETON	LY96	-0.0374499	0.440918	GOMF_CALMODULIN_BINDING	LY96	0.0301456	0.53696	KEGG_PROGESTERONE_MEDIATED_OOCYTE_MATURATION	LY96	0.262752	2.34e-09
GOBP_ANTIGEN_PROCESSING_AND_PRESENTATION_OF_ENDOGENOUS_ANTIGEN	PGAM5	-0.0236023	0.637673	GOCC_CORTICAL_ACTIN_CYTOSKELETON	PGAM5	-0.0950866	0.0405445	GOMF_CALMODULIN_BINDING	PGAM5	-0.225462	4.24e-07	KEGG_PROGESTERONE_MEDIATED_OOCYTE_MATURATION	PGAM5	0.0230706	0.640855
GOBP_ANTIGEN_PROCESSING_AND_PRESENTATION_OF_ENDOGENOUS_ANTIGEN	PPIF	-0.0366061	0.456297	GOCC_CORTICAL_ACTIN_CYTOSKELETON	PPIF	-0.0681009	0.149084	GOMF_CALMODULIN_BINDING	PPIF	-0.16544	0.00025655	KEGG_PROGESTERONE_MEDIATED_OOCYTE_MATURATION	PPIF	0.176566	8.42e-05
GOBP_ANTIGEN_PROCESSING_AND_PRESENTATION_OF_ENDOGENOUS_ANTIGEN	SLC25A4	-0.110772	0.0165529	GOCC_CORTICAL_ACTIN_CYTOSKELETON	SLC25A4	0.0229105	0.645009	GOMF_CALMODULIN_BINDING	SLC25A4	-0.185703	3.69e-05	KEGG_PROGESTERONE_MEDIATED_OOCYTE_MATURATION	SLC25A4	-0.0944867	0.0412583
GOBP_ANTIGEN_PROCESSING_AND_PRESENTATION_OF_ENDOGENOUS_ANTIGEN	TLR3	0.414547	0	GOCC_CORTICAL_ACTIN_CYTOSKELETON	TLR3	0.176348	9.43e-05	GOMF_CALMODULIN_BINDING	TLR3	0.0780972	0.0957601	KEGG_PROGESTERONE_MEDIATED_OOCYTE_MATURATION	TLR3	0.164003	0.000272594
GOBP_ANTIGEN_PROCESSING_AND_PRESENTATION_OF_ENDOGENOUS_ANTIGEN	VPS4B	0.134586	0.00328778	GOCC_CORTICAL_ACTIN_CYTOSKELETON	VPS4B	0.314438	5.71e-13	GOMF_CALMODULIN_BINDING	VPS4B	0.243445	4.14e-08	KEGG_PROGESTERONE_MEDIATED_OOCYTE_MATURATION	VPS4B	0.429021	0
GOBP_ANTIGEN_PROCESSING_AND_PRESENTATION_OF_ENDOGENOUS_ANTIGEN	YBX3	-0.157374	0.000531407	GOCC_CORTICAL_ACTIN_CYTOSKELETON	YBX3	-0.11166	0.0154288	GOMF_CALMODULIN_BINDING	YBX3	-0.0736004	0.117488	KEGG_PROGESTERONE_MEDIATED_OOCYTE_MATURATION	YBX3	-0.0382836	0.426686
GOBP_ANTIGEN_PROCESSING_AND_PRESENTATION_OF_ENDOGENOUS_PEPTIDE_ANTIGEN	LY96	0.244703	3.55e-08	GOCC_CORTICAL_CYTOSKELETON	LY96	-0.0512177	0.284191	GOMF_CALMODULIN_DEPENDENT_PROTEIN_KINASE_ACTIVITY	LY96	0.026036	0.595689	KEGG_PROPANOATE_METABOLISM	LY96	-0.277792	2.37e-10
GOBP_ANTIGEN_PROCESSING_AND_PRESENTATION_OF_ENDOGENOUS_PEPTIDE_ANTIGEN	PGAM5	-0.00527025	0.919627	GOCC_CORTICAL_CYTOSKELETON	PGAM5	-0.0654687	0.165925	GOMF_CALMODULIN_DEPENDENT_PROTEIN_KINASE_ACTIVITY	PGAM5	-0.103177	0.025684	KEGG_PROPANOATE_METABOLISM	PGAM5	0.176547	8.43e-05
GOBP_ANTIGEN_PROCESSING_AND_PRESENTATION_OF_ENDOGENOUS_PEPTIDE_ANTIGEN	PPIF	-0.0258397	0.604966	GOCC_CORTICAL_CYTOSKELETON	PPIF	-0.0385267	0.427333	GOMF_CALMODULIN_DEPENDENT_PROTEIN_KINASE_ACTIVITY	PPIF	-0.0910332	0.0504479	KEGG_PROPANOATE_METABOLISM	PPIF	0.170603	0.000147267
GOBP_ANTIGEN_PROCESSING_AND_PRESENTATION_OF_ENDOGENOUS_PEPTIDE_ANTIGEN	SLC25A4	-0.11499	0.0126869	GOCC_CORTICAL_CYTOSKELETON	SLC25A4	0.0671966	0.154644	GOMF_CALMODULIN_DEPENDENT_PROTEIN_KINASE_ACTIVITY	SLC25A4	-0.36011	0	KEGG_PROPANOATE_METABOLISM	SLC25A4	0.603127	0
GOBP_ANTIGEN_PROCESSING_AND_PRESENTATION_OF_ENDOGENOUS_PEPTIDE_ANTIGEN	TLR3	0.39717	0	GOCC_CORTICAL_CYTOSKELETON	TLR3	0.162029	0.000354617	GOMF_CALMODULIN_DEPENDENT_PROTEIN_KINASE_ACTIVITY	TLR3	-0.15215	0.00081128	KEGG_PROPANOATE_METABOLISM	TLR3	0.310274	1.05e-12
GOBP_ANTIGEN_PROCESSING_AND_PRESENTATION_OF_ENDOGENOUS_PEPTIDE_ANTIGEN	VPS4B	0.0415209	0.3945	GOCC_CORTICAL_CYTOSKELETON	VPS4B	0.376047	0	GOMF_CALMODULIN_DEPENDENT_PROTEIN_KINASE_ACTIVITY	VPS4B	-0.325835	7.22e-14	KEGG_PROPANOATE_METABOLISM	VPS4B	0.393338	0
GOBP_ANTIGEN_PROCESSING_AND_PRESENTATION_OF_ENDOGENOUS_PEPTIDE_ANTIGEN	YBX3	-0.180567	6.29e-05	GOCC_CORTICAL_CYTOSKELETON	YBX3	-0.146963	0.00125337	GOMF_CALMODULIN_DEPENDENT_PROTEIN_KINASE_ACTIVITY	YBX3	0.0565455	0.234651	KEGG_PROPANOATE_METABOLISM	YBX3	-0.297641	9.23e-12
GOBP_ANTIGEN_PROCESSING_AND_PRESENTATION_OF_EXOGENOUS_PEPTIDE_ANTIGEN_VIA_MHC_CLASS_I	LY96	0.571359	0	GOCC_COSTAMERE	LY96	0.055958	0.239522	GOMF_CAMP_BINDING	LY96	-0.00849079	0.867084	KEGG_PROSTATE_CANCER	LY96	-0.0438341	0.359579
GOBP_ANTIGEN_PROCESSING_AND_PRESENTATION_OF_EXOGENOUS_PEPTIDE_ANTIGEN_VIA_MHC_CLASS_I	PGAM5	0.365731	0	GOCC_COSTAMERE	PGAM5	0.0638222	0.177273	GOMF_CAMP_BINDING	PGAM5	-0.0906576	0.0514491	KEGG_PROSTATE_CANCER	PGAM5	-0.138095	0.00239712
GOBP_ANTIGEN_PROCESSING_AND_PRESENTATION_OF_EXOGENOUS_PEPTIDE_ANTIGEN_VIA_MHC_CLASS_I	PPIF	0.284841	9.41e-11	GOCC_COSTAMERE	PPIF	0.0462862	0.335363	GOMF_CAMP_BINDING	PPIF	-0.0526668	0.26968	KEGG_PROSTATE_CANCER	PPIF	-0.180675	5.62e-05
GOBP_ANTIGEN_PROCESSING_AND_PRESENTATION_OF_EXOGENOUS_PEPTIDE_ANTIGEN_VIA_MHC_CLASS_I	SLC25A4	-0.0763973	0.105008	GOCC_COSTAMERE	SLC25A4	-0.0069784	0.893962	GOMF_CAMP_BINDING	SLC25A4	0.0946514	0.0415811	KEGG_PROSTATE_CANCER	SLC25A4	-0.00638854	0.900332
GOBP_ANTIGEN_PROCESSING_AND_PRESENTATION_OF_EXOGENOUS_PEPTIDE_ANTIGEN_VIA_MHC_CLASS_I	TLR3	0.0889259	0.0570601	GOCC_COSTAMERE	TLR3	0.0255467	0.607258	GOMF_CAMP_BINDING	TLR3	0.0809355	0.0837498	KEGG_PROSTATE_CANCER	TLR3	0.348401	0
GOBP_ANTIGEN_PROCESSING_AND_PRESENTATION_OF_EXOGENOUS_PEPTIDE_ANTIGEN_VIA_MHC_CLASS_I	VPS4B	-0.125301	0.00639327	GOCC_COSTAMERE	VPS4B	0.261734	3.15e-09	GOMF_CAMP_BINDING	VPS4B	0.392105	0	KEGG_PROSTATE_CANCER	VPS4B	0.585019	0
GOBP_ANTIGEN_PROCESSING_AND_PRESENTATION_OF_EXOGENOUS_PEPTIDE_ANTIGEN_VIA_MHC_CLASS_I	YBX3	0.115889	0.0119767	GOCC_COSTAMERE	YBX3	0.0447747	0.352366	GOMF_CAMP_BINDING	YBX3	-0.0715795	0.128394	KEGG_PROSTATE_CANCER	YBX3	-0.0524773	0.271592
GOBP_ANTIGEN_PROCESSING_AND_PRESENTATION_OF_PEPTIDE_ANTIGEN	LY96	0.616484	0	GOCC_CUL2_RING_UBIQUITIN_LIGASE_COMPLEX	LY96	-0.0917238	0.0485845	GOMF_CAMP_DEPENDENT_PROTEIN_KINASE_REGULATOR_ACTIVITY	LY96	0.371273	0	KEGG_PROTEASOME	LY96	0.458151	0
GOBP_ANTIGEN_PROCESSING_AND_PRESENTATION_OF_PEPTIDE_ANTIGEN	PGAM5	0.340604	3.44e-15	GOCC_CUL2_RING_UBIQUITIN_LIGASE_COMPLEX	PGAM5	-0.0506813	0.289354	GOMF_CAMP_DEPENDENT_PROTEIN_KINASE_REGULATOR_ACTIVITY	PGAM5	0.267324	1.38e-09	KEGG_PROTEASOME	PGAM5	0.442462	0
GOBP_ANTIGEN_PROCESSING_AND_PRESENTATION_OF_PEPTIDE_ANTIGEN	PPIF	0.355835	0	GOCC_CUL2_RING_UBIQUITIN_LIGASE_COMPLEX	PPIF	-0.0959357	0.0387088	GOMF_CAMP_DEPENDENT_PROTEIN_KINASE_REGULATOR_ACTIVITY	PPIF	0.465144	0	KEGG_PROTEASOME	PPIF	0.309111	1.29e-12
GOBP_ANTIGEN_PROCESSING_AND_PRESENTATION_OF_PEPTIDE_ANTIGEN	SLC25A4	-0.0617249	0.195558	GOCC_CUL2_RING_UBIQUITIN_LIGASE_COMPLEX	SLC25A4	0.142137	0.00183828	GOMF_CAMP_DEPENDENT_PROTEIN_KINASE_REGULATOR_ACTIVITY	SLC25A4	0.256157	7.11e-09	KEGG_PROTEASOME	SLC25A4	-0.0509261	0.285992
GOBP_ANTIGEN_PROCESSING_AND_PRESENTATION_OF_PEPTIDE_ANTIGEN	TLR3	0.225392	4.31e-07	GOCC_CUL2_RING_UBIQUITIN_LIGASE_COMPLEX	TLR3	0.0477694	0.319656	GOMF_CAMP_DEPENDENT_PROTEIN_KINASE_REGULATOR_ACTIVITY	TLR3	0.0779156	0.0965938	KEGG_PROTEASOME	TLR3	-0.150731	0.000875495
GOBP_ANTIGEN_PROCESSING_AND_PRESENTATION_OF_PEPTIDE_ANTIGEN	VPS4B	0.0508781	0.290933	GOCC_CUL2_RING_UBIQUITIN_LIGASE_COMPLEX	VPS4B	0.254429	9.02e-09	GOMF_CAMP_DEPENDENT_PROTEIN_KINASE_REGULATOR_ACTIVITY	VPS4B	0.35932	0	KEGG_PROTEASOME	VPS4B	-0.307506	1.71e-12
GOBP_ANTIGEN_PROCESSING_AND_PRESENTATION_OF_PEPTIDE_ANTIGEN	YBX3	0.0510888	0.28887	GOCC_CUL2_RING_UBIQUITIN_LIGASE_COMPLEX	YBX3	-0.173891	0.00011908	GOMF_CAMP_DEPENDENT_PROTEIN_KINASE_REGULATOR_ACTIVITY	YBX3	-0.0542876	0.254567	KEGG_PROTEASOME	YBX3	0.215074	1.35e-06
GOBP_ANTIGEN_PROCESSING_AND_PRESENTATION_OF_PEPTIDE_ANTIGEN_VIA_MHC_CLASS_I	LY96	0.605908	0	GOCC_CUL3_RING_UBIQUITIN_LIGASE_COMPLEX	LY96	0.0627639	0.184671	GOMF_CAMP_RESPONSE_ELEMENT_BINDING	LY96	0.019962	0.68738	KEGG_PROTEIN_EXPORT	LY96	0.275586	3.33e-10
GOBP_ANTIGEN_PROCESSING_AND_PRESENTATION_OF_PEPTIDE_ANTIGEN_VIA_MHC_CLASS_I	PGAM5	0.37746	0	GOCC_CUL3_RING_UBIQUITIN_LIGASE_COMPLEX	PGAM5	0.0951029	0.040521	GOMF_CAMP_RESPONSE_ELEMENT_BINDING	PGAM5	-0.206633	3.95e-06	KEGG_PROTEIN_EXPORT	PGAM5	0.401627	0
GOBP_ANTIGEN_PROCESSING_AND_PRESENTATION_OF_PEPTIDE_ANTIGEN_VIA_MHC_CLASS_I	PPIF	0.330384	3.17e-14	GOCC_CUL3_RING_UBIQUITIN_LIGASE_COMPLEX	PPIF	0.122102	0.00786802	GOMF_CAMP_RESPONSE_ELEMENT_BINDING	PPIF	-0.303992	3.74e-12	KEGG_PROTEIN_EXPORT	PPIF	0.311895	7.85e-13
GOBP_ANTIGEN_PROCESSING_AND_PRESENTATION_OF_PEPTIDE_ANTIGEN_VIA_MHC_CLASS_I	SLC25A4	-0.0481646	0.318931	GOCC_CUL3_RING_UBIQUITIN_LIGASE_COMPLEX	SLC25A4	0.240234	6.41e-08	GOMF_CAMP_RESPONSE_ELEMENT_BINDING	SLC25A4	-0.233599	1.51e-07	KEGG_PROTEIN_EXPORT	SLC25A4	0.356107	0
GOBP_ANTIGEN_PROCESSING_AND_PRESENTATION_OF_PEPTIDE_ANTIGEN_VIA_MHC_CLASS_I	TLR3	0.169584	0.0001789	GOCC_CUL3_RING_UBIQUITIN_LIGASE_COMPLEX	TLR3	0.0819073	0.0798971	GOMF_CAMP_RESPONSE_ELEMENT_BINDING	TLR3	0.262329	2.89e-09	KEGG_PROTEIN_EXPORT	TLR3	0.0404097	0.400804
GOBP_ANTIGEN_PROCESSING_AND_PRESENTATION_OF_PEPTIDE_ANTIGEN_VIA_MHC_CLASS_I	VPS4B	-0.0296051	0.551155	GOCC_CUL3_RING_UBIQUITIN_LIGASE_COMPLEX	VPS4B	0.506416	0	GOMF_CAMP_RESPONSE_ELEMENT_BINDING	VPS4B	0.255179	8.16e-09	KEGG_PROTEIN_EXPORT	VPS4B	0.148386	0.0010665
GOBP_ANTIGEN_PROCESSING_AND_PRESENTATION_OF_PEPTIDE_ANTIGEN_VIA_MHC_CLASS_I	YBX3	0.102349	0.027404	GOCC_CUL3_RING_UBIQUITIN_LIGASE_COMPLEX	YBX3	-0.155193	0.000639392	GOMF_CAMP_RESPONSE_ELEMENT_BINDING	YBX3	0.158029	0.000492726	KEGG_PROTEIN_EXPORT	YBX3	0.107169	0.0199283
GOBP_ANTIGEN_PROCESSING_AND_PRESENTATION_OF_PEPTIDE_OR_POLYSACCHARIDE_ANTIGEN_VIA_MHC_CLASS_II	LY96	0.540208	0	GOCC_CUL4_RING_E3_UBIQUITIN_LIGASE_COMPLEX	LY96	-0.209155	2.99e-06	GOMF_CARBOHYDRATE_BINDING	LY96	0.59607	0	KEGG_PROXIMAL_TUBULE_BICARBONATE_RECLAMATION	LY96	-0.255096	7.1e-09
GOBP_ANTIGEN_PROCESSING_AND_PRESENTATION_OF_PEPTIDE_OR_POLYSACCHARIDE_ANTIGEN_VIA_MHC_CLASS_II	PGAM5	0.22398	5.14e-07	GOCC_CUL4_RING_E3_UBIQUITIN_LIGASE_COMPLEX	PGAM5	0.040026	0.408728	GOMF_CARBOHYDRATE_BINDING	PGAM5	0.0599652	0.206584	KEGG_PROXIMAL_TUBULE_BICARBONATE_RECLAMATION	PGAM5	0.18542	3.5e-05
GOBP_ANTIGEN_PROCESSING_AND_PRESENTATION_OF_PEPTIDE_OR_POLYSACCHARIDE_ANTIGEN_VIA_MHC_CLASS_II	PPIF	0.336878	8.39e-15	GOCC_CUL4_RING_E3_UBIQUITIN_LIGASE_COMPLEX	PPIF	0.135409	0.00306316	GOMF_CARBOHYDRATE_BINDING	PPIF	0.18142	5.67e-05	KEGG_PROXIMAL_TUBULE_BICARBONATE_RECLAMATION	PPIF	0.142702	0.00168062
GOBP_ANTIGEN_PROCESSING_AND_PRESENTATION_OF_PEPTIDE_OR_POLYSACCHARIDE_ANTIGEN_VIA_MHC_CLASS_II	SLC25A4	-0.0532819	0.267616	GOCC_CUL4_RING_E3_UBIQUITIN_LIGASE_COMPLEX	SLC25A4	0.359071	0	GOMF_CARBOHYDRATE_BINDING	SLC25A4	-0.106712	0.0208289	KEGG_PROXIMAL_TUBULE_BICARBONATE_RECLAMATION	SLC25A4	0.580969	0
GOBP_ANTIGEN_PROCESSING_AND_PRESENTATION_OF_PEPTIDE_OR_POLYSACCHARIDE_ANTIGEN_VIA_MHC_CLASS_II	TLR3	0.329398	3.78e-14	GOCC_CUL4_RING_E3_UBIQUITIN_LIGASE_COMPLEX	TLR3	-0.00323432	0.950785	GOMF_CARBOHYDRATE_BINDING	TLR3	0.385592	0	KEGG_PROXIMAL_TUBULE_BICARBONATE_RECLAMATION	TLR3	0.324717	7.45e-14
GOBP_ANTIGEN_PROCESSING_AND_PRESENTATION_OF_PEPTIDE_OR_POLYSACCHARIDE_ANTIGEN_VIA_MHC_CLASS_II	VPS4B	0.232667	1.73e-07	GOCC_CUL4_RING_E3_UBIQUITIN_LIGASE_COMPLEX	VPS4B	0.483044	0	GOMF_CARBOHYDRATE_BINDING	VPS4B	0.173306	0.00012441	KEGG_PROXIMAL_TUBULE_BICARBONATE_RECLAMATION	VPS4B	0.360228	0
GOBP_ANTIGEN_PROCESSING_AND_PRESENTATION_OF_PEPTIDE_OR_POLYSACCHARIDE_ANTIGEN_VIA_MHC_CLASS_II	YBX3	-0.0502506	0.29725	GOCC_CUL4_RING_E3_UBIQUITIN_LIGASE_COMPLEX	YBX3	-0.259305	4.48e-09	GOMF_CARBOHYDRATE_BINDING	YBX3	0.205591	4.45e-06	KEGG_PROXIMAL_TUBULE_BICARBONATE_RECLAMATION	YBX3	-0.287652	4.91e-11
GOBP_ANTIGEN_PROCESSING_AND_PRESENTATION_VIA_MHC_CLASS_IB	LY96	0.154779	0.000662497	GOCC_CUL4A_RING_E3_UBIQUITIN_LIGASE_COMPLEX	LY96	-0.0534077	0.262738	GOMF_CARBOHYDRATE_CATION_SYMPORTER_ACTIVITY	LY96	-0.204795	4.85e-06	KEGG_PURINE_METABOLISM	LY96	0.374138	0
GOBP_ANTIGEN_PROCESSING_AND_PRESENTATION_VIA_MHC_CLASS_IB	PGAM5	-0.0500552	0.299205	GOCC_CUL4A_RING_E3_UBIQUITIN_LIGASE_COMPLEX	PGAM5	0.0188126	0.705278	GOMF_CARBOHYDRATE_CATION_SYMPORTER_ACTIVITY	PGAM5	-0.109127	0.0179983	KEGG_PURINE_METABOLISM	PGAM5	0.411358	0
GOBP_ANTIGEN_PROCESSING_AND_PRESENTATION_VIA_MHC_CLASS_IB	PPIF	-0.127758	0.00538329	GOCC_CUL4A_RING_E3_UBIQUITIN_LIGASE_COMPLEX	PPIF	0.128641	0.00499684	GOMF_CARBOHYDRATE_CATION_SYMPORTER_ACTIVITY	PPIF	-0.248745	2.02e-08	KEGG_PURINE_METABOLISM	PPIF	0.411195	0
GOBP_ANTIGEN_PROCESSING_AND_PRESENTATION_VIA_MHC_CLASS_IB	SLC25A4	0.00848229	0.869444	GOCC_CUL4A_RING_E3_UBIQUITIN_LIGASE_COMPLEX	SLC25A4	0.24635	2.8e-08	GOMF_CARBOHYDRATE_CATION_SYMPORTER_ACTIVITY	SLC25A4	0.138579	0.00237518	KEGG_PURINE_METABOLISM	SLC25A4	0.126083	0.00579388
GOBP_ANTIGEN_PROCESSING_AND_PRESENTATION_VIA_MHC_CLASS_IB	TLR3	0.384713	0	GOCC_CUL4A_RING_E3_UBIQUITIN_LIGASE_COMPLEX	TLR3	0.105887	0.0219471	GOMF_CARBOHYDRATE_CATION_SYMPORTER_ACTIVITY	TLR3	0.492725	0	KEGG_PURINE_METABOLISM	TLR3	0.108303	0.0185894
GOBP_ANTIGEN_PROCESSING_AND_PRESENTATION_VIA_MHC_CLASS_IB	VPS4B	0.189661	2.51e-05	GOCC_CUL4A_RING_E3_UBIQUITIN_LIGASE_COMPLEX	VPS4B	0.534146	0	GOMF_CARBOHYDRATE_CATION_SYMPORTER_ACTIVITY	VPS4B	0.23904	7.46e-08	KEGG_PURINE_METABOLISM	VPS4B	0.146187	0.00127404
GOBP_ANTIGEN_PROCESSING_AND_PRESENTATION_VIA_MHC_CLASS_IB	YBX3	-0.177734	8.3e-05	GOCC_CUL4A_RING_E3_UBIQUITIN_LIGASE_COMPLEX	YBX3	-0.110859	0.0162086	GOMF_CARBOHYDRATE_CATION_SYMPORTER_ACTIVITY	YBX3	-0.0408943	0.397156	KEGG_PURINE_METABOLISM	YBX3	0.332651	1.6e-14
GOBP_ANTIGEN_RECEPTOR_MEDIATED_SIGNALING_PATHWAY	LY96	0.601445	0	GOCC_CULLIN_RING_UBIQUITIN_LIGASE_COMPLEX	LY96	-0.0307532	0.531337	GOMF_CARBOHYDRATE_DERIVATIVE_TRANSMEMBRANE_TRANSPORTER_ACTIVITY	LY96	0.136879	0.00270547	KEGG_PYRIMIDINE_METABOLISM	LY96	0.334585	1.09e-14
GOBP_ANTIGEN_RECEPTOR_MEDIATED_SIGNALING_PATHWAY	PGAM5	0.0707125	0.135084	GOCC_CULLIN_RING_UBIQUITIN_LIGASE_COMPLEX	PGAM5	0.281406	1.57e-10	GOMF_CARBOHYDRATE_DERIVATIVE_TRANSMEMBRANE_TRANSPORTER_ACTIVITY	PGAM5	0.309216	1.49e-12	KEGG_PYRIMIDINE_METABOLISM	PGAM5	0.552598	0
GOBP_ANTIGEN_RECEPTOR_MEDIATED_SIGNALING_PATHWAY	PPIF	0.151385	0.000880809	GOCC_CULLIN_RING_UBIQUITIN_LIGASE_COMPLEX	PPIF	0.308709	1.59e-12	GOMF_CARBOHYDRATE_DERIVATIVE_TRANSMEMBRANE_TRANSPORTER_ACTIVITY	PPIF	0.238226	8.31e-08	KEGG_PYRIMIDINE_METABOLISM	PPIF	0.46186	0
GOBP_ANTIGEN_RECEPTOR_MEDIATED_SIGNALING_PATHWAY	SLC25A4	-0.287488	6.14e-11	GOCC_CULLIN_RING_UBIQUITIN_LIGASE_COMPLEX	SLC25A4	0.424969	0	GOMF_CARBOHYDRATE_DERIVATIVE_TRANSMEMBRANE_TRANSPORTER_ACTIVITY	SLC25A4	0.270319	8.82e-10	KEGG_PYRIMIDINE_METABOLISM	SLC25A4	0.144057	0.00150948
GOBP_ANTIGEN_RECEPTOR_MEDIATED_SIGNALING_PATHWAY	TLR3	0.209895	2.76e-06	GOCC_CULLIN_RING_UBIQUITIN_LIGASE_COMPLEX	TLR3	-0.00228805	0.966044	GOMF_CARBOHYDRATE_DERIVATIVE_TRANSMEMBRANE_TRANSPORTER_ACTIVITY	TLR3	0.411547	0	KEGG_PYRIMIDINE_METABOLISM	TLR3	0.0439306	0.358537
GOBP_ANTIGEN_RECEPTOR_MEDIATED_SIGNALING_PATHWAY	VPS4B	0.0160324	0.751966	GOCC_CULLIN_RING_UBIQUITIN_LIGASE_COMPLEX	VPS4B	0.502414	0	GOMF_CARBOHYDRATE_DERIVATIVE_TRANSMEMBRANE_TRANSPORTER_ACTIVITY	VPS4B	0.0633845	0.180813	KEGG_PYRIMIDINE_METABOLISM	VPS4B	0.0198005	0.68855
GOBP_ANTIGEN_RECEPTOR_MEDIATED_SIGNALING_PATHWAY	YBX3	0.0897212	0.0547597	GOCC_CULLIN_RING_UBIQUITIN_LIGASE_COMPLEX	YBX3	-0.163671	0.000306755	GOMF_CARBOHYDRATE_DERIVATIVE_TRANSMEMBRANE_TRANSPORTER_ACTIVITY	YBX3	0.0515941	0.279993	KEGG_PYRIMIDINE_METABOLISM	YBX3	0.27864	2.08e-10
GOBP_ANTIMICROBIAL_HUMORAL_IMMUNE_RESPONSE_MEDIATED_BY_ANTIMICROBIAL_PEPTIDE	LY96	0.516085	0	GOCC_CYCLIN_DEPENDENT_PROTEIN_KINASE_HOLOENZYME_COMPLEX	LY96	0.310853	1.09e-12	GOMF_CARBOHYDRATE_KINASE_ACTIVITY	LY96	0.151557	0.000852333	KEGG_PYRUVATE_METABOLISM	LY96	-0.10798	0.0189356
GOBP_ANTIMICROBIAL_HUMORAL_IMMUNE_RESPONSE_MEDIATED_BY_ANTIMICROBIAL_PEPTIDE	PGAM5	0.203365	5.77e-06	GOCC_CYCLIN_DEPENDENT_PROTEIN_KINASE_HOLOENZYME_COMPLEX	PGAM5	0.208216	3.33e-06	GOMF_CARBOHYDRATE_KINASE_ACTIVITY	PGAM5	0.122138	0.00777372	KEGG_PYRUVATE_METABOLISM	PGAM5	0.36016	0
GOBP_ANTIMICROBIAL_HUMORAL_IMMUNE_RESPONSE_MEDIATED_BY_ANTIMICROBIAL_PEPTIDE	PPIF	0.201899	6.81e-06	GOCC_CYCLIN_DEPENDENT_PROTEIN_KINASE_HOLOENZYME_COMPLEX	PPIF	0.295544	1.55e-11	GOMF_CARBOHYDRATE_KINASE_ACTIVITY	PPIF	0.256945	6.32e-09	KEGG_PYRUVATE_METABOLISM	PPIF	0.369002	0
GOBP_ANTIMICROBIAL_HUMORAL_IMMUNE_RESPONSE_MEDIATED_BY_ANTIMICROBIAL_PEPTIDE	SLC25A4	-0.145606	0.00140925	GOCC_CYCLIN_DEPENDENT_PROTEIN_KINASE_HOLOENZYME_COMPLEX	SLC25A4	-0.127051	0.00558653	GOMF_CARBOHYDRATE_KINASE_ACTIVITY	SLC25A4	0.117151	0.0108327	KEGG_PYRUVATE_METABOLISM	SLC25A4	0.631444	0
GOBP_ANTIMICROBIAL_HUMORAL_IMMUNE_RESPONSE_MEDIATED_BY_ANTIMICROBIAL_PEPTIDE	TLR3	0.0274124	0.582189	GOCC_CYCLIN_DEPENDENT_PROTEIN_KINASE_HOLOENZYME_COMPLEX	TLR3	0.0794002	0.0899925	GOMF_CARBOHYDRATE_KINASE_ACTIVITY	TLR3	0.470084	0	KEGG_PYRUVATE_METABOLISM	TLR3	0.173241	0.000115647
GOBP_ANTIMICROBIAL_HUMORAL_IMMUNE_RESPONSE_MEDIATED_BY_ANTIMICROBIAL_PEPTIDE	VPS4B	-0.209196	2.98e-06	GOCC_CYCLIN_DEPENDENT_PROTEIN_KINASE_HOLOENZYME_COMPLEX	VPS4B	0.256451	6.73e-09	GOMF_CARBOHYDRATE_KINASE_ACTIVITY	VPS4B	0.161703	0.000357475	KEGG_PYRUVATE_METABOLISM	VPS4B	0.185166	3.58e-05
GOBP_ANTIMICROBIAL_HUMORAL_IMMUNE_RESPONSE_MEDIATED_BY_ANTIMICROBIAL_PEPTIDE	YBX3	0.396872	0	GOCC_CYCLIN_DEPENDENT_PROTEIN_KINASE_HOLOENZYME_COMPLEX	YBX3	0.188279	2.87e-05	GOMF_CARBOHYDRATE_KINASE_ACTIVITY	YBX3	0.0496407	0.299894	KEGG_PYRUVATE_METABOLISM	YBX3	-0.209499	2.56e-06
GOBP_ANTIMICROBIAL_HUMORAL_RESPONSE	LY96	0.582705	0	GOCC_CYTOCHROME_COMPLEX	LY96	0.0731821	0.119639	GOMF_CARBOHYDRATE_TRANSMEMBRANE_TRANSPORTER_ACTIVITY	LY96	-0.0306791	0.529433	KEGG_REGULATION_OF_ACTIN_CYTOSKELETON	LY96	0.292306	2.27e-11
GOBP_ANTIMICROBIAL_HUMORAL_RESPONSE	PGAM5	0.21369	1.77e-06	GOCC_CYTOCHROME_COMPLEX	PGAM5	0.418284	0	GOMF_CARBOHYDRATE_TRANSMEMBRANE_TRANSPORTER_ACTIVITY	PGAM5	0.0301874	0.53634	KEGG_REGULATION_OF_ACTIN_CYTOSKELETON	PGAM5	-0.0745188	0.111942
GOBP_ANTIMICROBIAL_HUMORAL_RESPONSE	PPIF	0.273982	5.21e-10	GOCC_CYTOCHROME_COMPLEX	PPIF	0.419873	0	GOMF_CARBOHYDRATE_TRANSMEMBRANE_TRANSPORTER_ACTIVITY	PPIF	-0.0812738	0.0823841	KEGG_REGULATION_OF_ACTIN_CYTOSKELETON	PPIF	-0.0335139	0.489009
GOBP_ANTIMICROBIAL_HUMORAL_RESPONSE	SLC25A4	-0.192405	1.89e-05	GOCC_CYTOCHROME_COMPLEX	SLC25A4	0.384577	0	GOMF_CARBOHYDRATE_TRANSMEMBRANE_TRANSPORTER_ACTIVITY	SLC25A4	0.213391	1.81e-06	KEGG_REGULATION_OF_ACTIN_CYTOSKELETON	SLC25A4	-0.200796	6.8e-06
GOBP_ANTIMICROBIAL_HUMORAL_RESPONSE	TLR3	-0.0435691	0.370336	GOCC_CYTOCHROME_COMPLEX	TLR3	-0.235701	1.16e-07	GOMF_CARBOHYDRATE_TRANSMEMBRANE_TRANSPORTER_ACTIVITY	TLR3	0.482457	0	KEGG_REGULATION_OF_ACTIN_CYTOSKELETON	TLR3	0.16762	0.000195646
GOBP_ANTIMICROBIAL_HUMORAL_RESPONSE	VPS4B	-0.289856	4.18e-11	GOCC_CYTOCHROME_COMPLEX	VPS4B	-0.335583	1.07e-14	GOMF_CARBOHYDRATE_TRANSMEMBRANE_TRANSPORTER_ACTIVITY	VPS4B	0.16953	0.000176889	KEGG_REGULATION_OF_ACTIN_CYTOSKELETON	VPS4B	0.359085	0
GOBP_ANTIMICROBIAL_HUMORAL_RESPONSE	YBX3	0.3987	0	GOCC_CYTOCHROME_COMPLEX	YBX3	0.0895652	0.0543909	GOMF_CARBOHYDRATE_TRANSMEMBRANE_TRANSPORTER_ACTIVITY	YBX3	0.0790162	0.0916474	KEGG_REGULATION_OF_ACTIN_CYTOSKELETON	YBX3	0.0287528	0.556306
GOBP_ANTIVIRAL_INNATE_IMMUNE_RESPONSE	LY96	-0.118658	0.00999986	GOCC_CYTOPLASMIC_DYNEIN_COMPLEX	LY96	-0.109469	0.0176295	GOMF_CARBON_CARBON_LYASE_ACTIVITY	LY96	-0.127017	0.00555147	KEGG_REGULATION_OF_AUTOPHAGY	LY96	-0.031837	0.512057
GOBP_ANTIVIRAL_INNATE_IMMUNE_RESPONSE	PGAM5	0.323818	1.08e-13	GOCC_CYTOPLASMIC_DYNEIN_COMPLEX	PGAM5	-0.081144	0.0828607	GOMF_CARBON_CARBON_LYASE_ACTIVITY	PGAM5	0.261064	3.48e-09	KEGG_REGULATION_OF_AUTOPHAGY	PGAM5	-0.00740417	0.884039
GOBP_ANTIVIRAL_INNATE_IMMUNE_RESPONSE	PPIF	0.172642	0.000134929	GOCC_CYTOPLASMIC_DYNEIN_COMPLEX	PPIF	-0.0834632	0.0740416	GOMF_CARBON_CARBON_LYASE_ACTIVITY	PPIF	0.194274	1.52e-05	KEGG_REGULATION_OF_AUTOPHAGY	PPIF	0.0950168	0.0401417
GOBP_ANTIVIRAL_INNATE_IMMUNE_RESPONSE	SLC25A4	0.136952	0.00275763	GOCC_CYTOPLASMIC_DYNEIN_COMPLEX	SLC25A4	0.340214	3.19e-15	GOMF_CARBON_CARBON_LYASE_ACTIVITY	SLC25A4	0.525127	0	KEGG_REGULATION_OF_AUTOPHAGY	SLC25A4	0.358842	0
GOBP_ANTIVIRAL_INNATE_IMMUNE_RESPONSE	TLR3	-0.0745604	0.114091	GOCC_CYTOPLASMIC_DYNEIN_COMPLEX	TLR3	0.417526	0	GOMF_CARBON_CARBON_LYASE_ACTIVITY	TLR3	0.32652	6.34e-14	KEGG_REGULATION_OF_AUTOPHAGY	TLR3	0.0981421	0.0338498
GOBP_ANTIVIRAL_INNATE_IMMUNE_RESPONSE	VPS4B	-0.362522	0	GOCC_CYTOPLASMIC_DYNEIN_COMPLEX	VPS4B	0.633265	0	GOMF_CARBON_CARBON_LYASE_ACTIVITY	VPS4B	0.171196	0.000151595	KEGG_REGULATION_OF_AUTOPHAGY	VPS4B	0.400574	0
GOBP_ANTIVIRAL_INNATE_IMMUNE_RESPONSE	YBX3	0.102166	0.0277003	GOCC_CYTOPLASMIC_DYNEIN_COMPLEX	YBX3	-0.124016	0.00690997	GOMF_CARBON_CARBON_LYASE_ACTIVITY	YBX3	-0.0422361	0.381224	KEGG_REGULATION_OF_AUTOPHAGY	YBX3	-0.199287	8.03e-06
GOBP_AORTA_DEVELOPMENT	LY96	-0.0336881	0.494754	GOCC_CYTOPLASMIC_EXOSOME_RNASE_COMPLEX	LY96	-0.0940006	0.0430044	GOMF_CARBON_NITROGEN_LIGASE_ACTIVITY_WITH_GLUTAMINE_AS_AMIDO_N_DONOR	LY96	0.0587113	0.216532	KEGG_RENAL_CELL_CARCINOMA	LY96	0.0479836	0.315145
GOBP_AORTA_DEVELOPMENT	PGAM5	-0.305194	3.12e-12	GOCC_CYTOPLASMIC_EXOSOME_RNASE_COMPLEX	PGAM5	0.309101	1.48e-12	GOMF_CARBON_NITROGEN_LIGASE_ACTIVITY_WITH_GLUTAMINE_AS_AMIDO_N_DONOR	PGAM5	0.361461	0	KEGG_RENAL_CELL_CARCINOMA	PGAM5	-0.220278	7.14e-07
GOBP_AORTA_DEVELOPMENT	PPIF	-0.340275	3.44e-15	GOCC_CYTOPLASMIC_EXOSOME_RNASE_COMPLEX	PPIF	0.123453	0.00717408	GOMF_CARBON_NITROGEN_LIGASE_ACTIVITY_WITH_GLUTAMINE_AS_AMIDO_N_DONOR	PPIF	0.428665	0	KEGG_RENAL_CELL_CARCINOMA	PPIF	-0.235529	1.04e-07
GOBP_AORTA_DEVELOPMENT	SLC25A4	-0.1329	0.0037219	GOCC_CYTOPLASMIC_EXOSOME_RNASE_COMPLEX	SLC25A4	0.15491	0.000654042	GOMF_CARBON_NITROGEN_LIGASE_ACTIVITY_WITH_GLUTAMINE_AS_AMIDO_N_DONOR	SLC25A4	0.164405	0.000281374	KEGG_RENAL_CELL_CARCINOMA	SLC25A4	-0.0501143	0.2933
GOBP_AORTA_DEVELOPMENT	TLR3	0.129088	0.00490152	GOCC_CYTOPLASMIC_EXOSOME_RNASE_COMPLEX	TLR3	-0.245973	2.95e-08	GOMF_CARBON_NITROGEN_LIGASE_ACTIVITY_WITH_GLUTAMINE_AS_AMIDO_N_DONOR	TLR3	-0.0945101	0.0419002	KEGG_RENAL_CELL_CARCINOMA	TLR3	0.367138	0
GOBP_AORTA_DEVELOPMENT	VPS4B	0.308254	1.82e-12	GOCC_CYTOPLASMIC_EXOSOME_RNASE_COMPLEX	VPS4B	-0.236562	1.03e-07	GOMF_CARBON_NITROGEN_LIGASE_ACTIVITY_WITH_GLUTAMINE_AS_AMIDO_N_DONOR	VPS4B	0.0071799	0.88775	KEGG_RENAL_CELL_CARCINOMA	VPS4B	0.560666	0
GOBP_AORTA_DEVELOPMENT	YBX3	0.0902294	0.0533248	GOCC_CYTOPLASMIC_EXOSOME_RNASE_COMPLEX	YBX3	0.0593937	0.210492	GOMF_CARBON_NITROGEN_LIGASE_ACTIVITY_WITH_GLUTAMINE_AS_AMIDO_N_DONOR	YBX3	-0.0902593	0.0525634	KEGG_RENAL_CELL_CARCINOMA	YBX3	-0.0276856	0.572336
GOBP_AORTA_MORPHOGENESIS	LY96	-0.0508443	0.291289	GOCC_CYTOPLASMIC_MICROTUBULE	LY96	0.133257	0.0035816	GOMF_CARBON_NITROGEN_LYASE_ACTIVITY	LY96	0.336092	9.8e-15	KEGG_RENIN_ANGIOTENSIN_SYSTEM	LY96	-0.130766	0.00411413
GOBP_AORTA_MORPHOGENESIS	PGAM5	-0.337531	6.74e-15	GOCC_CYTOPLASMIC_MICROTUBULE	PGAM5	0.0369868	0.446832	GOMF_CARBON_NITROGEN_LYASE_ACTIVITY	PGAM5	0.451975	0	KEGG_RENIN_ANGIOTENSIN_SYSTEM	PGAM5	-0.0776216	0.0967546
GOBP_AORTA_MORPHOGENESIS	PPIF	-0.390885	0	GOCC_CYTOPLASMIC_MICROTUBULE	PPIF	0.148585	0.00110006	GOMF_CARBON_NITROGEN_LYASE_ACTIVITY	PPIF	0.394005	0	KEGG_RENIN_ANGIOTENSIN_SYSTEM	PPIF	-0.200472	7.04e-06
GOBP_AORTA_MORPHOGENESIS	SLC25A4	-0.172182	0.000140892	GOCC_CYTOPLASMIC_MICROTUBULE	SLC25A4	0.0103352	0.83904	GOMF_CARBON_NITROGEN_LYASE_ACTIVITY	SLC25A4	0.275004	4.33e-10	KEGG_RENIN_ANGIOTENSIN_SYSTEM	SLC25A4	0.193589	1.49e-05
GOBP_AORTA_MORPHOGENESIS	TLR3	0.0345472	0.483263	GOCC_CYTOPLASMIC_MICROTUBULE	TLR3	0.298028	1.02e-11	GOMF_CARBON_NITROGEN_LYASE_ACTIVITY	TLR3	0.0862641	0.0645062	KEGG_RENIN_ANGIOTENSIN_SYSTEM	TLR3	0.479027	0
GOBP_AORTA_MORPHOGENESIS	VPS4B	0.192696	1.83e-05	GOCC_CYTOPLASMIC_MICROTUBULE	VPS4B	0.447427	0	GOMF_CARBON_NITROGEN_LYASE_ACTIVITY	VPS4B	0.0627377	0.185605	KEGG_RENIN_ANGIOTENSIN_SYSTEM	VPS4B	0.315865	3.83e-13
GOBP_AORTA_MORPHOGENESIS	YBX3	0.174872	0.000109276	GOCC_CYTOPLASMIC_MICROTUBULE	YBX3	0.128821	0.00493751	GOMF_CARBON_NITROGEN_LYASE_ACTIVITY	YBX3	0.0872572	0.0613052	KEGG_RENIN_ANGIOTENSIN_SYSTEM	YBX3	-0.0767932	0.100595
GOBP_AORTIC_VALVE_MORPHOGENESIS	LY96	-0.0399894	0.41326	GOCC_CYTOPLASMIC_REGION	LY96	-0.168933	0.000189545	GOMF_CARBON_OXYGEN_LYASE_ACTIVITY	LY96	-0.0661289	0.161705	KEGG_RETINOL_METABOLISM	LY96	-0.0469245	0.326189
GOBP_AORTIC_VALVE_MORPHOGENESIS	PGAM5	-0.322623	1.34e-13	GOCC_CYTOPLASMIC_REGION	PGAM5	-0.105455	0.0224847	GOMF_CARBON_OXYGEN_LYASE_ACTIVITY	PGAM5	0.338191	6.67e-15	KEGG_RETINOL_METABOLISM	PGAM5	0.131594	0.00387578
GOBP_AORTIC_VALVE_MORPHOGENESIS	PPIF	-0.396871	0	GOCC_CYTOPLASMIC_REGION	PPIF	-0.0990609	0.0325868	GOMF_CARBON_OXYGEN_LYASE_ACTIVITY	PPIF	0.3904	0	KEGG_RETINOL_METABOLISM	PPIF	0.100461	0.029615
GOBP_AORTIC_VALVE_MORPHOGENESIS	SLC25A4	-0.177909	8.17e-05	GOCC_CYTOPLASMIC_REGION	SLC25A4	0.0480794	0.316234	GOMF_CARBON_OXYGEN_LYASE_ACTIVITY	SLC25A4	0.510713	0	KEGG_RETINOL_METABOLISM	SLC25A4	0.3427	2.84e-15
GOBP_AORTIC_VALVE_MORPHOGENESIS	TLR3	0.10516	0.0232453	GOCC_CYTOPLASMIC_REGION	TLR3	0.354238	0	GOMF_CARBON_OXYGEN_LYASE_ACTIVITY	TLR3	0.0783646	0.0945235	KEGG_RETINOL_METABOLISM	TLR3	0.321261	1.42e-13
GOBP_AORTIC_VALVE_MORPHOGENESIS	VPS4B	0.239176	7.39e-08	GOCC_CYTOPLASMIC_REGION	VPS4B	0.391336	0	GOMF_CARBON_OXYGEN_LYASE_ACTIVITY	VPS4B	0.107079	0.0203821	KEGG_RETINOL_METABOLISM	VPS4B	0.121961	0.00771758
GOBP_AORTIC_VALVE_MORPHOGENESIS	YBX3	0.0892666	0.0560741	GOCC_CYTOPLASMIC_REGION	YBX3	-0.0636481	0.178527	GOMF_CARBON_OXYGEN_LYASE_ACTIVITY	YBX3	-0.104097	0.0243528	KEGG_RETINOL_METABOLISM	YBX3	-0.11494	0.0122633
GOBP_APICAL_JUNCTION_ASSEMBLY	LY96	-0.111447	0.0158702	GOCC_CYTOPLASMIC_SIDE_OF_ENDOPLASMIC_RETICULUM_MEMBRANE	LY96	0.110476	0.0166003	GOMF_CARBON_SULFUR_LYASE_ACTIVITY	LY96	0.00351243	0.946735	KEGG_RIBOFLAVIN_METABOLISM	LY96	0.294549	1.56e-11
GOBP_APICAL_JUNCTION_ASSEMBLY	PGAM5	-0.026335	0.597866	GOCC_CYTOPLASMIC_SIDE_OF_ENDOPLASMIC_RETICULUM_MEMBRANE	PGAM5	0.174959	0.000107757	GOMF_CARBON_SULFUR_LYASE_ACTIVITY	PGAM5	0.327865	4.9e-14	KEGG_RIBOFLAVIN_METABOLISM	PGAM5	0.228815	2.5e-07
GOBP_APICAL_JUNCTION_ASSEMBLY	PPIF	-0.128065	0.00526797	GOCC_CYTOPLASMIC_SIDE_OF_ENDOPLASMIC_RETICULUM_MEMBRANE	PPIF	0.00811891	0.875154	GOMF_CARBON_SULFUR_LYASE_ACTIVITY	PPIF	0.244689	3.5e-08	KEGG_RIBOFLAVIN_METABOLISM	PPIF	0.299889	6.36e-12
GOBP_APICAL_JUNCTION_ASSEMBLY	SLC25A4	0.167643	0.000213752	GOCC_CYTOPLASMIC_SIDE_OF_ENDOPLASMIC_RETICULUM_MEMBRANE	SLC25A4	-0.160586	0.00040186	GOMF_CARBON_SULFUR_LYASE_ACTIVITY	SLC25A4	0.565571	0	KEGG_RIBOFLAVIN_METABOLISM	SLC25A4	0.123886	0.00673681
GOBP_APICAL_JUNCTION_ASSEMBLY	TLR3	0.264982	2.02e-09	GOCC_CYTOPLASMIC_SIDE_OF_ENDOPLASMIC_RETICULUM_MEMBRANE	TLR3	-0.263335	2.49e-09	GOMF_CARBON_SULFUR_LYASE_ACTIVITY	TLR3	0.0761385	0.104841	KEGG_RIBOFLAVIN_METABOLISM	TLR3	0.181199	5.34e-05
GOBP_APICAL_JUNCTION_ASSEMBLY	VPS4B	0.49596	0	GOCC_CYTOPLASMIC_SIDE_OF_ENDOPLASMIC_RETICULUM_MEMBRANE	VPS4B	-0.425596	0	GOMF_CARBON_SULFUR_LYASE_ACTIVITY	VPS4B	0.165192	0.000262467	KEGG_RIBOFLAVIN_METABOLISM	VPS4B	0.0535302	0.261389
GOBP_APICAL_JUNCTION_ASSEMBLY	YBX3	-0.020444	0.684778	GOCC_CYTOPLASMIC_SIDE_OF_ENDOPLASMIC_RETICULUM_MEMBRANE	YBX3	0.288939	4.64e-11	GOMF_CARBON_SULFUR_LYASE_ACTIVITY	YBX3	-0.136871	0.00270679	KEGG_RIBOFLAVIN_METABOLISM	YBX3	0.13789	0.00243536
GOBP_APICAL_PROTEIN_LOCALIZATION	LY96	0.0104996	0.837975	GOCC_CYTOPLASMIC_SIDE_OF_MEMBRANE	LY96	0.449691	0	GOMF_CARBONATE_DEHYDRATASE_ACTIVITY	LY96	-0.234395	1.37e-07	KEGG_RIBOSOME	LY96	0.0976278	0.0348072
GOBP_APICAL_PROTEIN_LOCALIZATION	PGAM5	0.0106012	0.836363	GOCC_CYTOPLASMIC_SIDE_OF_MEMBRANE	PGAM5	-0.00875129	0.864548	GOMF_CARBONATE_DEHYDRATASE_ACTIVITY	PGAM5	-0.0547894	0.25002	KEGG_RIBOSOME	PGAM5	-0.0226539	0.64522
GOBP_APICAL_PROTEIN_LOCALIZATION	PPIF	0.0708792	0.134106	GOCC_CYTOPLASMIC_SIDE_OF_MEMBRANE	PPIF	0.0592136	0.211855	GOMF_CARBONATE_DEHYDRATASE_ACTIVITY	PPIF	-0.0246156	0.616937	KEGG_RIBOSOME	PPIF	-0.0700783	0.135658
GOBP_APICAL_PROTEIN_LOCALIZATION	SLC25A4	0.145139	0.00146262	GOCC_CYTOPLASMIC_SIDE_OF_MEMBRANE	SLC25A4	-0.223509	5.39e-07	GOMF_CARBONATE_DEHYDRATASE_ACTIVITY	SLC25A4	0.397887	0	KEGG_RIBOSOME	SLC25A4	-0.084081	0.0710892
GOBP_APICAL_PROTEIN_LOCALIZATION	TLR3	-0.00450844	0.931517	GOCC_CYTOPLASMIC_SIDE_OF_MEMBRANE	TLR3	0.129827	0.00460175	GOMF_CARBONATE_DEHYDRATASE_ACTIVITY	TLR3	0.141245	0.00193994	KEGG_RIBOSOME	TLR3	-0.150067	0.000925754
GOBP_APICAL_PROTEIN_LOCALIZATION	VPS4B	0.406631	0	GOCC_CYTOPLASMIC_SIDE_OF_MEMBRANE	VPS4B	0.219691	8.61e-07	GOMF_CARBONATE_DEHYDRATASE_ACTIVITY	VPS4B	0.27198	6.83e-10	KEGG_RIBOSOME	VPS4B	-0.244289	3.21e-08
GOBP_APICAL_PROTEIN_LOCALIZATION	YBX3	-0.0344588	0.484459	GOCC_CYTOPLASMIC_SIDE_OF_MEMBRANE	YBX3	0.0675296	0.152588	GOMF_CARBONATE_DEHYDRATASE_ACTIVITY	YBX3	-0.0744956	0.112957	KEGG_RIBOSOME	YBX3	0.455956	0
GOBP_APOPTOTIC_CELL_CLEARANCE	LY96	0.505376	0	GOCC_CYTOPLASMIC_STRESS_GRANULE	LY96	-0.233779	1.48e-07	GOMF_CARBOXY_LYASE_ACTIVITY	LY96	-0.10038	0.0301785	KEGG_RIG_I_LIKE_RECEPTOR_SIGNALING_PATHWAY	LY96	0.225133	3.98e-07
GOBP_APOPTOTIC_CELL_CLEARANCE	PGAM5	-0.0265942	0.59403	GOCC_CYTOPLASMIC_STRESS_GRANULE	PGAM5	-0.181642	5.6e-05	GOMF_CARBOXY_LYASE_ACTIVITY	PGAM5	0.301761	5.5e-12	KEGG_RIG_I_LIKE_RECEPTOR_SIGNALING_PATHWAY	PGAM5	-0.0499205	0.29516
GOBP_APOPTOTIC_CELL_CLEARANCE	PPIF	0.0248335	0.619527	GOCC_CYTOPLASMIC_STRESS_GRANULE	PPIF	-0.185833	3.68e-05	GOMF_CARBOXY_LYASE_ACTIVITY	PPIF	0.250637	1.55e-08	KEGG_RIG_I_LIKE_RECEPTOR_SIGNALING_PATHWAY	PPIF	-0.0866502	0.0626518
GOBP_APOPTOTIC_CELL_CLEARANCE	SLC25A4	-0.259955	4.19e-09	GOCC_CYTOPLASMIC_STRESS_GRANULE	SLC25A4	-0.0940446	0.0429099	GOMF_CARBOXY_LYASE_ACTIVITY	SLC25A4	0.523813	0	KEGG_RIG_I_LIKE_RECEPTOR_SIGNALING_PATHWAY	SLC25A4	-0.290359	3.14e-11
GOBP_APOPTOTIC_CELL_CLEARANCE	TLR3	0.320816	1.88e-13	GOCC_CYTOPLASMIC_STRESS_GRANULE	TLR3	0.233971	1.45e-07	GOMF_CARBOXY_LYASE_ACTIVITY	TLR3	0.257841	5.57e-09	KEGG_RIG_I_LIKE_RECEPTOR_SIGNALING_PATHWAY	TLR3	0.268233	1.03e-09
GOBP_APOPTOTIC_CELL_CLEARANCE	VPS4B	0.2036	5.62e-06	GOCC_CYTOPLASMIC_STRESS_GRANULE	VPS4B	0.432762	0	GOMF_CARBOXY_LYASE_ACTIVITY	VPS4B	0.135281	0.00305088	KEGG_RIG_I_LIKE_RECEPTOR_SIGNALING_PATHWAY	VPS4B	0.100768	0.0291932
GOBP_APOPTOTIC_CELL_CLEARANCE	YBX3	0.229586	2.56e-07	GOCC_CYTOPLASMIC_STRESS_GRANULE	YBX3	-0.213903	1.72e-06	GOMF_CARBOXY_LYASE_ACTIVITY	YBX3	-0.0933016	0.0447615	KEGG_RIG_I_LIKE_RECEPTOR_SIGNALING_PATHWAY	YBX3	-0.094923	0.0402867
GOBP_APOPTOTIC_DNA_FRAGMENTATION	LY96	0.272429	6.58e-10	GOCC_CYTOPLASMIC_UBIQUITIN_LIGASE_COMPLEX	LY96	0.484822	0	GOMF_CARBOXYLIC_ACID_BINDING	LY96	0.25814	5.31e-09	KEGG_RNA_DEGRADATION	LY96	0.0553749	0.244748
GOBP_APOPTOTIC_DNA_FRAGMENTATION	PGAM5	0.238163	8.48e-08	GOCC_CYTOPLASMIC_UBIQUITIN_LIGASE_COMPLEX	PGAM5	0.361533	0	GOMF_CARBOXYLIC_ACID_BINDING	PGAM5	0.233865	1.46e-07	KEGG_RNA_DEGRADATION	PGAM5	0.253576	8.85e-09
GOBP_APOPTOTIC_DNA_FRAGMENTATION	PPIF	0.150452	0.000952023	GOCC_CYTOPLASMIC_UBIQUITIN_LIGASE_COMPLEX	PPIF	0.380299	0	GOMF_CARBOXYLIC_ACID_BINDING	PPIF	0.289166	4.53e-11	KEGG_RNA_DEGRADATION	PPIF	0.219657	7.7e-07
GOBP_APOPTOTIC_DNA_FRAGMENTATION	SLC25A4	-0.11913	0.00969262	GOCC_CYTOPLASMIC_UBIQUITIN_LIGASE_COMPLEX	SLC25A4	0.0502669	0.293435	GOMF_CARBOXYLIC_ACID_BINDING	SLC25A4	0.297036	1.23e-11	KEGG_RNA_DEGRADATION	SLC25A4	0.0721407	0.12398
GOBP_APOPTOTIC_DNA_FRAGMENTATION	TLR3	-0.300572	6.95e-12	GOCC_CYTOPLASMIC_UBIQUITIN_LIGASE_COMPLEX	TLR3	-0.0150167	0.76526	GOMF_CARBOXYLIC_ACID_BINDING	TLR3	0.457982	0	KEGG_RNA_DEGRADATION	TLR3	-0.148953	0.00101612
GOBP_APOPTOTIC_DNA_FRAGMENTATION	VPS4B	-0.00644698	0.901467	GOCC_CYTOPLASMIC_UBIQUITIN_LIGASE_COMPLEX	VPS4B	-0.0362422	0.456375	GOMF_CARBOXYLIC_ACID_BINDING	VPS4B	0.245445	3.17e-08	KEGG_RNA_DEGRADATION	VPS4B	0.15749	0.000491385
GOBP_APOPTOTIC_DNA_FRAGMENTATION	YBX3	0.0308401	0.533745	GOCC_CYTOPLASMIC_UBIQUITIN_LIGASE_COMPLEX	YBX3	0.194782	1.46e-05	GOMF_CARBOXYLIC_ACID_BINDING	YBX3	0.0260948	0.594809	KEGG_RNA_DEGRADATION	YBX3	0.0803407	0.0850937
GOBP_APOPTOTIC_MITOCHONDRIAL_CHANGES	LY96	0.398376	0	GOCC_CYTOSOLIC_LARGE_RIBOSOMAL_SUBUNIT	LY96	0.069321	0.14168	GOMF_CARBOXYLIC_ESTER_HYDROLASE_ACTIVITY	LY96	0.15175	0.000838964	KEGG_RNA_POLYMERASE	LY96	0.0843241	0.0703372
GOBP_APOPTOTIC_MITOCHONDRIAL_CHANGES	PGAM5	0.497573	0	GOCC_CYTOSOLIC_LARGE_RIBOSOMAL_SUBUNIT	PGAM5	-0.00652532	0.900614	GOMF_CARBOXYLIC_ESTER_HYDROLASE_ACTIVITY	PGAM5	0.394629	0	KEGG_RNA_POLYMERASE	PGAM5	0.44652	0
GOBP_APOPTOTIC_MITOCHONDRIAL_CHANGES	PPIF	0.49413	0	GOCC_CYTOSOLIC_LARGE_RIBOSOMAL_SUBUNIT	PPIF	-0.0683572	0.14757	GOMF_CARBOXYLIC_ESTER_HYDROLASE_ACTIVITY	PPIF	0.380559	0	KEGG_RNA_POLYMERASE	PPIF	0.240035	5.69e-08
GOBP_APOPTOTIC_MITOCHONDRIAL_CHANGES	SLC25A4	0.310232	1.28e-12	GOCC_CYTOSOLIC_LARGE_RIBOSOMAL_SUBUNIT	SLC25A4	-0.0498244	0.297871	GOMF_CARBOXYLIC_ESTER_HYDROLASE_ACTIVITY	SLC25A4	0.308022	1.84e-12	KEGG_RNA_POLYMERASE	SLC25A4	0.209493	2.58e-06
GOBP_APOPTOTIC_MITOCHONDRIAL_CHANGES	TLR3	0.13188	0.00400915	GOCC_CYTOSOLIC_LARGE_RIBOSOMAL_SUBUNIT	TLR3	-0.153113	0.000756662	GOMF_CARBOXYLIC_ESTER_HYDROLASE_ACTIVITY	TLR3	0.0281801	0.565088	KEGG_RNA_POLYMERASE	TLR3	-0.00481036	0.925444
GOBP_APOPTOTIC_MITOCHONDRIAL_CHANGES	VPS4B	0.123075	0.00744487	GOCC_CYTOSOLIC_LARGE_RIBOSOMAL_SUBUNIT	VPS4B	-0.203184	5.87e-06	GOMF_CARBOXYLIC_ESTER_HYDROLASE_ACTIVITY	VPS4B	-0.121637	0.00804832	KEGG_RNA_POLYMERASE	VPS4B	0.0020723	0.968438
GOBP_APOPTOTIC_MITOCHONDRIAL_CHANGES	YBX3	0.169336	0.000183089	GOCC_CYTOSOLIC_LARGE_RIBOSOMAL_SUBUNIT	YBX3	0.456677	0	GOMF_CARBOXYLIC_ESTER_HYDROLASE_ACTIVITY	YBX3	0.0672784	0.154344	KEGG_RNA_POLYMERASE	YBX3	0.313652	5.72e-13
GOBP_APOPTOTIC_PROCESS_INVOLVED_IN_DEVELOPMENT	LY96	0.283076	1.25e-10	GOCC_CYTOSOLIC_RIBOSOME	LY96	0.100516	0.0299687	GOMF_CARBOXYPEPTIDASE_ACTIVITY	LY96	0.377063	0	KEGG_SELENOAMINO_ACID_METABOLISM	LY96	-0.0521969	0.274145
GOBP_APOPTOTIC_PROCESS_INVOLVED_IN_DEVELOPMENT	PGAM5	0.168603	0.000195841	GOCC_CYTOSOLIC_RIBOSOME	PGAM5	0.00609897	0.906604	GOMF_CARBOXYPEPTIDASE_ACTIVITY	PGAM5	-0.0460301	0.337709	KEGG_SELENOAMINO_ACID_METABOLISM	PGAM5	0.369972	0
GOBP_APOPTOTIC_PROCESS_INVOLVED_IN_DEVELOPMENT	PPIF	0.109369	0.0180472	GOCC_CYTOSOLIC_RIBOSOME	PPIF	-0.0470142	0.327795	GOMF_CARBOXYPEPTIDASE_ACTIVITY	PPIF	0.0329753	0.499075	KEGG_SELENOAMINO_ACID_METABOLISM	PPIF	0.332847	1.6e-14
GOBP_APOPTOTIC_PROCESS_INVOLVED_IN_DEVELOPMENT	SLC25A4	-0.11258	0.0147805	GOCC_CYTOSOLIC_RIBOSOME	SLC25A4	-0.0413826	0.392498	GOMF_CARBOXYPEPTIDASE_ACTIVITY	SLC25A4	-0.0200178	0.686746	KEGG_SELENOAMINO_ACID_METABOLISM	SLC25A4	0.500505	0
GOBP_APOPTOTIC_PROCESS_INVOLVED_IN_DEVELOPMENT	TLR3	0.0338987	0.491959	GOCC_CYTOSOLIC_RIBOSOME	TLR3	-0.133931	0.00341056	GOMF_CARBOXYPEPTIDASE_ACTIVITY	TLR3	0.31435	5.99e-13	KEGG_SELENOAMINO_ACID_METABOLISM	TLR3	0.0907193	0.0506545
GOBP_APOPTOTIC_PROCESS_INVOLVED_IN_DEVELOPMENT	VPS4B	0.00692919	0.89377	GOCC_CYTOSOLIC_RIBOSOME	VPS4B	-0.193063	1.75e-05	GOMF_CARBOXYPEPTIDASE_ACTIVITY	VPS4B	0.272736	6.1e-10	KEGG_SELENOAMINO_ACID_METABOLISM	VPS4B	0.239548	6.09e-08
GOBP_APOPTOTIC_PROCESS_INVOLVED_IN_DEVELOPMENT	YBX3	0.222573	6.12e-07	GOCC_CYTOSOLIC_RIBOSOME	YBX3	0.453128	0	GOMF_CARBOXYPEPTIDASE_ACTIVITY	YBX3	0.164709	0.00027379	KEGG_SELENOAMINO_ACID_METABOLISM	YBX3	-0.190382	2.09e-05
GOBP_APOPTOTIC_PROCESS_INVOLVED_IN_MORPHOGENESIS	LY96	0.207657	3.57e-06	GOCC_CYTOSOLIC_SMALL_RIBOSOMAL_SUBUNIT	LY96	0.151653	0.000854137	GOMF_CARD_DOMAIN_BINDING	LY96	0.488057	0	KEGG_SMALL_CELL_LUNG_CANCER	LY96	0.0717732	0.126078
GOBP_APOPTOTIC_PROCESS_INVOLVED_IN_MORPHOGENESIS	PGAM5	0.119306	0.00957904	GOCC_CYTOSOLIC_SMALL_RIBOSOMAL_SUBUNIT	PGAM5	0.0176421	0.723898	GOMF_CARD_DOMAIN_BINDING	PGAM5	-0.134972	0.00312383	KEGG_SMALL_CELL_LUNG_CANCER	PGAM5	-0.138724	0.00229276
GOBP_APOPTOTIC_PROCESS_INVOLVED_IN_MORPHOGENESIS	PPIF	0.00525454	0.919842	GOCC_CYTOSOLIC_SMALL_RIBOSOMAL_SUBUNIT	PPIF	-0.0224312	0.652143	GOMF_CARD_DOMAIN_BINDING	PPIF	-0.0608888	0.199445	KEGG_SMALL_CELL_LUNG_CANCER	PPIF	-0.173994	0.000108016
GOBP_APOPTOTIC_PROCESS_INVOLVED_IN_MORPHOGENESIS	SLC25A4	-0.151686	0.00085937	GOCC_CYTOSOLIC_SMALL_RIBOSOMAL_SUBUNIT	SLC25A4	-0.0605246	0.201506	GOMF_CARD_DOMAIN_BINDING	SLC25A4	-0.591373	0	KEGG_SMALL_CELL_LUNG_CANCER	SLC25A4	-0.20011	7.34e-06
GOBP_APOPTOTIC_PROCESS_INVOLVED_IN_MORPHOGENESIS	TLR3	0.0641344	0.177743	GOCC_CYTOSOLIC_SMALL_RIBOSOMAL_SUBUNIT	TLR3	-0.105744	0.0221228	GOMF_CARD_DOMAIN_BINDING	TLR3	0.0802722	0.0864294	KEGG_SMALL_CELL_LUNG_CANCER	TLR3	0.224837	4.11e-07
GOBP_APOPTOTIC_PROCESS_INVOLVED_IN_MORPHOGENESIS	VPS4B	-0.152006	0.00083678	GOCC_CYTOSOLIC_SMALL_RIBOSOMAL_SUBUNIT	VPS4B	-0.218246	1.02e-06	GOMF_CARD_DOMAIN_BINDING	VPS4B	-0.287208	6.24e-11	KEGG_SMALL_CELL_LUNG_CANCER	VPS4B	0.444233	0
GOBP_APOPTOTIC_PROCESS_INVOLVED_IN_MORPHOGENESIS	YBX3	0.108028	0.0195773	GOCC_CYTOSOLIC_SMALL_RIBOSOMAL_SUBUNIT	YBX3	0.442933	0	GOMF_CARD_DOMAIN_BINDING	YBX3	0.255027	8.29e-09	KEGG_SMALL_CELL_LUNG_CANCER	YBX3	0.014464	0.774677
GOBP_APPENDAGE_DEVELOPMENT	LY96	-0.0213619	0.671144	GOCC_DENDRITE_CYTOPLASM	LY96	-0.263515	2.43e-09	GOMF_CARDIOLIPIN_BINDING	LY96	0.106751	0.0207872	KEGG_SNARE_INTERACTIONS_IN_VESICULAR_TRANSPORT	LY96	0.316734	3.26e-13
GOBP_APPENDAGE_DEVELOPMENT	PGAM5	-0.22802	3.11e-07	GOCC_DENDRITE_CYTOPLASM	PGAM5	-0.305209	2.94e-12	GOMF_CARDIOLIPIN_BINDING	PGAM5	0.2117	2.21e-06	KEGG_SNARE_INTERACTIONS_IN_VESICULAR_TRANSPORT	PGAM5	0.252249	1.07e-08
GOBP_APPENDAGE_DEVELOPMENT	PPIF	-0.195686	1.33e-05	GOCC_DENDRITE_CYTOPLASM	PPIF	-0.404762	0	GOMF_CARDIOLIPIN_BINDING	PPIF	0.174713	0.00010891	KEGG_SNARE_INTERACTIONS_IN_VESICULAR_TRANSPORT	PPIF	0.15039	0.000900664
GOBP_APPENDAGE_DEVELOPMENT	SLC25A4	-0.142137	0.00185409	GOCC_DENDRITE_CYTOPLASM	SLC25A4	0.0688622	0.144434	GOMF_CARDIOLIPIN_BINDING	SLC25A4	0.129598	0.00462182	KEGG_SNARE_INTERACTIONS_IN_VESICULAR_TRANSPORT	SLC25A4	0.0998855	0.0306058
GOBP_APPENDAGE_DEVELOPMENT	TLR3	0.0672056	0.156747	GOCC_DENDRITE_CYTOPLASM	TLR3	0.261786	3.13e-09	GOMF_CARDIOLIPIN_BINDING	TLR3	-0.0591067	0.213376	KEGG_SNARE_INTERACTIONS_IN_VESICULAR_TRANSPORT	TLR3	0.203529	5.01e-06
GOBP_APPENDAGE_DEVELOPMENT	VPS4B	0.325682	7.62e-14	GOCC_DENDRITE_CYTOPLASM	VPS4B	0.495106	0	GOMF_CARDIOLIPIN_BINDING	VPS4B	-0.174311	0.000113218	KEGG_SNARE_INTERACTIONS_IN_VESICULAR_TRANSPORT	VPS4B	0.0443962	0.353196
GOBP_APPENDAGE_DEVELOPMENT	YBX3	0.119002	0.00977559	GOCC_DENDRITE_CYTOPLASM	YBX3	-0.105829	0.0220249	GOMF_CARDIOLIPIN_BINDING	YBX3	0.28264	1.31e-10	KEGG_SNARE_INTERACTIONS_IN_VESICULAR_TRANSPORT	YBX3	0.0815228	0.0806217
GOBP_APPENDAGE_MORPHOGENESIS	LY96	0.000677797	0.989694	GOCC_DENDRITE_MEMBRANE	LY96	-0.0945785	0.0417013	GOMF_CARGO_ADAPTOR_ACTIVITY	LY96	0.0158725	0.750885	KEGG_SPHINGOLIPID_METABOLISM	LY96	0.250932	1.29e-08
GOBP_APPENDAGE_MORPHOGENESIS	PGAM5	-0.243678	4.06e-08	GOCC_DENDRITE_MEMBRANE	PGAM5	-0.136762	0.00276385	GOMF_CARGO_ADAPTOR_ACTIVITY	PGAM5	0.0649227	0.169976	KEGG_SPHINGOLIPID_METABOLISM	PGAM5	0.352608	0
GOBP_APPENDAGE_MORPHOGENESIS	PPIF	-0.211923	2.18e-06	GOCC_DENDRITE_MEMBRANE	PPIF	-0.116325	0.0115209	GOMF_CARGO_ADAPTOR_ACTIVITY	PPIF	-0.0114513	0.820258	KEGG_SPHINGOLIPID_METABOLISM	PPIF	0.427466	0
GOBP_APPENDAGE_MORPHOGENESIS	SLC25A4	-0.201248	7.29e-06	GOCC_DENDRITE_MEMBRANE	SLC25A4	0.00699453	0.893811	GOMF_CARGO_ADAPTOR_ACTIVITY	SLC25A4	-0.0247264	0.61543	KEGG_SPHINGOLIPID_METABOLISM	SLC25A4	0.287283	5.16e-11
GOBP_APPENDAGE_MORPHOGENESIS	TLR3	0.0400501	0.412491	GOCC_DENDRITE_MEMBRANE	TLR3	0.0807926	0.084325	GOMF_CARGO_ADAPTOR_ACTIVITY	TLR3	0.129283	0.0047289	KEGG_SPHINGOLIPID_METABOLISM	TLR3	0.362769	0
GOBP_APPENDAGE_MORPHOGENESIS	VPS4B	0.277825	2.87e-10	GOCC_DENDRITE_MEMBRANE	VPS4B	0.171723	0.000146009	GOMF_CARGO_ADAPTOR_ACTIVITY	VPS4B	-0.0576905	0.224908	KEGG_SPHINGOLIPID_METABOLISM	VPS4B	0.407138	0
GOBP_APPENDAGE_MORPHOGENESIS	YBX3	0.122473	0.00775362	GOCC_DENDRITE_MEMBRANE	YBX3	0.0640638	0.175614	GOMF_CARGO_ADAPTOR_ACTIVITY	YBX3	-0.0694085	0.141104	KEGG_SPHINGOLIPID_METABOLISM	YBX3	-0.0977147	0.0346473
GOBP_ARACHIDONIC_ACID_METABOLIC_PROCESS	LY96	0.202308	6.5e-06	GOCC_DENDRITE_TERMINUS	LY96	-0.2958	1.48e-11	GOMF_CARGO_RECEPTOR_ACTIVITY	LY96	0.509687	0	KEGG_SPLICEOSOME	LY96	-0.0377785	0.433412
GOBP_ARACHIDONIC_ACID_METABOLIC_PROCESS	PGAM5	0.0736077	0.119037	GOCC_DENDRITE_TERMINUS	PGAM5	-0.00609993	0.906604	GOMF_CARGO_RECEPTOR_ACTIVITY	PGAM5	-0.0308107	0.527749	KEGG_SPLICEOSOME	PGAM5	0.120196	0.00869896
GOBP_ARACHIDONIC_ACID_METABOLIC_PROCESS	PPIF	0.162168	0.000349828	GOCC_DENDRITE_TERMINUS	PPIF	-0.0929356	0.0455414	GOMF_CARGO_RECEPTOR_ACTIVITY	PPIF	0.125112	0.00633302	KEGG_SPLICEOSOME	PPIF	-0.128176	0.00497688
GOBP_ARACHIDONIC_ACID_METABOLIC_PROCESS	SLC25A4	-0.0483323	0.317193	GOCC_DENDRITE_TERMINUS	SLC25A4	0.289137	4.49e-11	GOMF_CARGO_RECEPTOR_ACTIVITY	SLC25A4	-0.264835	1.99e-09	KEGG_SPLICEOSOME	SLC25A4	-0.110022	0.0167487
GOBP_ARACHIDONIC_ACID_METABOLIC_PROCESS	TLR3	0.0933874	0.0451466	GOCC_DENDRITE_TERMINUS	TLR3	0.210478	2.56e-06	GOMF_CARGO_RECEPTOR_ACTIVITY	TLR3	0.22605	3.94e-07	KEGG_SPLICEOSOME	TLR3	-0.204931	4.27e-06
GOBP_ARACHIDONIC_ACID_METABOLIC_PROCESS	VPS4B	-0.252597	1.2e-08	GOCC_DENDRITE_TERMINUS	VPS4B	0.594858	0	GOMF_CARGO_RECEPTOR_ACTIVITY	VPS4B	0.144302	0.0015294	KEGG_SPLICEOSOME	VPS4B	-0.151238	0.000840091
GOBP_ARACHIDONIC_ACID_METABOLIC_PROCESS	YBX3	0.0597844	0.210808	GOCC_DENDRITE_TERMINUS	YBX3	-0.156181	0.000588698	GOMF_CARGO_RECEPTOR_ACTIVITY	YBX3	0.134289	0.00328866	KEGG_SPLICEOSOME	YBX3	0.226753	3.25e-07
GOBP_ARACHIDONIC_ACID_SECRETION	LY96	0.270033	9.48e-10	GOCC_DENDRITIC_SHAFT	LY96	0.309537	1.37e-12	GOMF_CASPASE_BINDING	LY96	0.558519	0	KEGG_STARCH_AND_SUCROSE_METABOLISM	LY96	0.141731	0.00181059
GOBP_ARACHIDONIC_ACID_SECRETION	PGAM5	0.107014	0.0208196	GOCC_DENDRITIC_SHAFT	PGAM5	-0.0268765	0.587155	GOMF_CASPASE_BINDING	PGAM5	0.0951834	0.0403581	KEGG_STARCH_AND_SUCROSE_METABOLISM	PGAM5	0.0604034	0.202274
GOBP_ARACHIDONIC_ACID_SECRETION	PPIF	0.266763	1.55e-09	GOCC_DENDRITIC_SHAFT	PPIF	0.0938737	0.0432848	GOMF_CASPASE_BINDING	PPIF	0.15573	0.000599465	KEGG_STARCH_AND_SUCROSE_METABOLISM	PPIF	0.132018	0.00376719
GOBP_ARACHIDONIC_ACID_SECRETION	SLC25A4	0.00755484	0.883963	GOCC_DENDRITIC_SHAFT	SLC25A4	-0.083485	0.0740068	GOMF_CASPASE_BINDING	SLC25A4	-0.182065	5.31e-05	KEGG_STARCH_AND_SUCROSE_METABOLISM	SLC25A4	0.187834	2.73e-05
GOBP_ARACHIDONIC_ACID_SECRETION	TLR3	0.0557083	0.245401	GOCC_DENDRITIC_SHAFT	TLR3	0.183224	4.79e-05	GOMF_CASPASE_BINDING	TLR3	0.271758	7.07e-10	KEGG_STARCH_AND_SUCROSE_METABOLISM	TLR3	0.528989	0
GOBP_ARACHIDONIC_ACID_SECRETION	VPS4B	0.0392423	0.422556	GOCC_DENDRITIC_SHAFT	VPS4B	0.286079	7.4e-11	GOMF_CASPASE_BINDING	VPS4B	7.46e-05	0.998865	KEGG_STARCH_AND_SUCROSE_METABOLISM	VPS4B	0.267599	1.13e-09
GOBP_ARACHIDONIC_ACID_SECRETION	YBX3	0.158838	0.00046851	GOCC_DENDRITIC_SHAFT	YBX3	-0.00917086	0.857729	GOMF_CASPASE_BINDING	YBX3	0.288745	4.85e-11	KEGG_STARCH_AND_SUCROSE_METABOLISM	YBX3	0.0470679	0.324988
GOBP_ARF_PROTEIN_SIGNAL_TRANSDUCTION	LY96	0.143308	0.00169141	GOCC_DENDRITIC_SPINE_HEAD	LY96	-0.0732336	0.11936	GOMF_CATALYTIC_ACTIVITY_ACTING_ON_A_GLYCOPROTEIN	LY96	0.406957	0	KEGG_STEROID_BIOSYNTHESIS	LY96	0.126152	0.00576837
GOBP_ARF_PROTEIN_SIGNAL_TRANSDUCTION	PGAM5	-0.0822747	0.0796322	GOCC_DENDRITIC_SPINE_HEAD	PGAM5	-0.301869	5.28e-12	GOMF_CATALYTIC_ACTIVITY_ACTING_ON_A_GLYCOPROTEIN	PGAM5	0.325228	8.05e-14	KEGG_STEROID_BIOSYNTHESIS	PGAM5	0.443302	0
GOBP_ARF_PROTEIN_SIGNAL_TRANSDUCTION	PPIF	0.104151	0.0246719	GOCC_DENDRITIC_SPINE_HEAD	PPIF	-0.419571	0	GOMF_CATALYTIC_ACTIVITY_ACTING_ON_A_GLYCOPROTEIN	PPIF	0.345154	1.75e-15	KEGG_STEROID_BIOSYNTHESIS	PPIF	0.515108	0
GOBP_ARF_PROTEIN_SIGNAL_TRANSDUCTION	SLC25A4	-0.241108	5.74e-08	GOCC_DENDRITIC_SPINE_HEAD	SLC25A4	-0.284396	9.71e-11	GOMF_CATALYTIC_ACTIVITY_ACTING_ON_A_GLYCOPROTEIN	SLC25A4	0.0446282	0.353361	KEGG_STEROID_BIOSYNTHESIS	SLC25A4	0.432135	0
GOBP_ARF_PROTEIN_SIGNAL_TRANSDUCTION	TLR3	-0.164407	0.000286539	GOCC_DENDRITIC_SPINE_HEAD	TLR3	0.0797777	0.0884439	GOMF_CATALYTIC_ACTIVITY_ACTING_ON_A_GLYCOPROTEIN	TLR3	0.194698	1.45e-05	KEGG_STEROID_BIOSYNTHESIS	TLR3	-0.0892373	0.0547503
GOBP_ARF_PROTEIN_SIGNAL_TRANSDUCTION	VPS4B	-0.0205987	0.682481	GOCC_DENDRITIC_SPINE_HEAD	VPS4B	-0.17359	0.000122746	GOMF_CATALYTIC_ACTIVITY_ACTING_ON_A_GLYCOPROTEIN	VPS4B	0.115222	0.0122551	KEGG_STEROID_BIOSYNTHESIS	VPS4B	0.0855533	0.0662887
GOBP_ARF_PROTEIN_SIGNAL_TRANSDUCTION	YBX3	-0.0937679	0.0442468	GOCC_DENDRITIC_SPINE_HEAD	YBX3	0.0288517	0.558076	GOMF_CATALYTIC_ACTIVITY_ACTING_ON_A_GLYCOPROTEIN	YBX3	0.0865117	0.0636887	KEGG_STEROID_BIOSYNTHESIS	YBX3	-0.0301676	0.536003
GOBP_ARGININE_CATABOLIC_PROCESS	LY96	-0.0213098	0.671942	GOCC_DENDRITIC_SPINE_MEMBRANE	LY96	-0.0541844	0.25563	GOMF_CATALYTIC_ACTIVITY_ACTING_ON_A_RRNA	LY96	0.0827472	0.0768426	KEGG_STEROID_HORMONE_BIOSYNTHESIS	LY96	0.0942807	0.0416812
GOBP_ARGININE_CATABOLIC_PROCESS	PGAM5	-0.0235892	0.637855	GOCC_DENDRITIC_SPINE_MEMBRANE	PGAM5	-0.11696	0.0110639	GOMF_CATALYTIC_ACTIVITY_ACTING_ON_A_RRNA	PGAM5	0.526441	0	KEGG_STEROID_HORMONE_BIOSYNTHESIS	PGAM5	0.117706	0.01029
GOBP_ARGININE_CATABOLIC_PROCESS	PPIF	-0.0277993	0.576617	GOCC_DENDRITIC_SPINE_MEMBRANE	PPIF	-0.0673588	0.153625	GOMF_CATALYTIC_ACTIVITY_ACTING_ON_A_RRNA	PPIF	0.353552	0	KEGG_STEROID_HORMONE_BIOSYNTHESIS	PPIF	0.122777	0.00730357
GOBP_ARGININE_CATABOLIC_PROCESS	SLC25A4	0.304287	3.66e-12	GOCC_DENDRITIC_SPINE_MEMBRANE	SLC25A4	0.0117973	0.815865	GOMF_CATALYTIC_ACTIVITY_ACTING_ON_A_RRNA	SLC25A4	0.240515	6.13e-08	KEGG_STEROID_HORMONE_BIOSYNTHESIS	SLC25A4	0.254693	7.54e-09
GOBP_ARGININE_CATABOLIC_PROCESS	TLR3	0.257794	5.76e-09	GOCC_DENDRITIC_SPINE_MEMBRANE	TLR3	0.170115	0.000169837	GOMF_CATALYTIC_ACTIVITY_ACTING_ON_A_RRNA	TLR3	-0.0626783	0.186033	KEGG_STEROID_HORMONE_BIOSYNTHESIS	TLR3	0.404177	0
GOBP_ARGININE_CATABOLIC_PROCESS	VPS4B	0.447548	0	GOCC_DENDRITIC_SPINE_MEMBRANE	VPS4B	0.206887	3.86e-06	GOMF_CATALYTIC_ACTIVITY_ACTING_ON_A_RRNA	VPS4B	-0.0762139	0.104535	KEGG_STEROID_HORMONE_BIOSYNTHESIS	VPS4B	0.147688	0.00112728
GOBP_ARGININE_CATABOLIC_PROCESS	YBX3	0.0313886	0.526156	GOCC_DENDRITIC_SPINE_MEMBRANE	YBX3	-0.027534	0.57783	GOMF_CATALYTIC_ACTIVITY_ACTING_ON_A_RRNA	YBX3	0.225374	4.26e-07	KEGG_STEROID_HORMONE_BIOSYNTHESIS	YBX3	0.0241191	0.62504
GOBP_ARGININE_METABOLIC_PROCESS	LY96	0.0390873	0.424408	GOCC_DENSE_CORE_GRANULE	LY96	0.175121	0.00010603	GOMF_CATALYTIC_ACTIVITY_ACTING_ON_A_TRNA	LY96	-0.0505613	0.290249	KEGG_SULFUR_METABOLISM	LY96	0.379196	0
GOBP_ARGININE_METABOLIC_PROCESS	PGAM5	0.0448003	0.356123	GOCC_DENSE_CORE_GRANULE	PGAM5	0.0359468	0.460184	GOMF_CATALYTIC_ACTIVITY_ACTING_ON_A_TRNA	PGAM5	0.537317	0	KEGG_SULFUR_METABOLISM	PGAM5	0.286735	5.66e-11
GOBP_ARGININE_METABOLIC_PROCESS	PPIF	0.039801	0.415639	GOCC_DENSE_CORE_GRANULE	PPIF	0.154551	0.000673517	GOMF_CATALYTIC_ACTIVITY_ACTING_ON_A_TRNA	PPIF	0.367101	0	KEGG_SULFUR_METABOLISM	PPIF	0.312234	7.38e-13
GOBP_ARGININE_METABOLIC_PROCESS	SLC25A4	0.358546	0	GOCC_DENSE_CORE_GRANULE	SLC25A4	-0.0751992	0.109422	GOMF_CATALYTIC_ACTIVITY_ACTING_ON_A_TRNA	SLC25A4	0.385626	0	KEGG_SULFUR_METABOLISM	SLC25A4	-0.0658481	0.162151
GOBP_ARGININE_METABOLIC_PROCESS	TLR3	0.370919	0	GOCC_DENSE_CORE_GRANULE	TLR3	-0.193093	1.74e-05	GOMF_CATALYTIC_ACTIVITY_ACTING_ON_A_TRNA	TLR3	-0.0760867	0.105069	KEGG_SULFUR_METABOLISM	TLR3	0.0204326	0.678747
GOBP_ARGININE_METABOLIC_PROCESS	VPS4B	0.433398	0	GOCC_DENSE_CORE_GRANULE	VPS4B	0.0893045	0.0551257	GOMF_CATALYTIC_ACTIVITY_ACTING_ON_A_TRNA	VPS4B	0.039608	0.4123	KEGG_SULFUR_METABOLISM	VPS4B	-0.256584	5.71e-09
GOBP_ARGININE_METABOLIC_PROCESS	YBX3	0.0517142	0.282731	GOCC_DENSE_CORE_GRANULE	YBX3	-0.0884813	0.057469	GOMF_CATALYTIC_ACTIVITY_ACTING_ON_A_TRNA	YBX3	0.00937599	0.853361	KEGG_SULFUR_METABOLISM	YBX3	0.207982	3.05e-06
GOBP_ARGININE_TRANSPORT	LY96	-0.0953298	0.0406622	GOCC_DESMOSOME	LY96	-0.217023	1.18e-06	GOMF_CATALYTIC_ACTIVITY_ACTING_ON_DNA	LY96	-0.0269526	0.582533	KEGG_SYSTEMIC_LUPUS_ERYTHEMATOSUS	LY96	0.630647	0
GOBP_ARGININE_TRANSPORT	PGAM5	-0.0100632	0.844782	GOCC_DESMOSOME	PGAM5	-0.0496817	0.299305	GOMF_CATALYTIC_ACTIVITY_ACTING_ON_DNA	PGAM5	0.106169	0.0215237	KEGG_SYSTEMIC_LUPUS_ERYTHEMATOSUS	PGAM5	0.0294941	0.545977
GOBP_ARGININE_TRANSPORT	PPIF	-0.0943788	0.0428157	GOCC_DESMOSOME	PPIF	-0.0245069	0.622467	GOMF_CATALYTIC_ACTIVITY_ACTING_ON_DNA	PPIF	0.074439	0.113237	KEGG_SYSTEMIC_LUPUS_ERYTHEMATOSUS	PPIF	0.176472	8.48e-05
GOBP_ARGININE_TRANSPORT	SLC25A4	0.0656176	0.167409	GOCC_DESMOSOME	SLC25A4	0.12727	0.00550113	GOMF_CATALYTIC_ACTIVITY_ACTING_ON_DNA	SLC25A4	-0.283943	1.06e-10	KEGG_SYSTEMIC_LUPUS_ERYTHEMATOSUS	SLC25A4	-0.309486	1.21e-12
GOBP_ARGININE_TRANSPORT	TLR3	0.204089	5.33e-06	GOCC_DESMOSOME	TLR3	0.147875	0.00116512	GOMF_CATALYTIC_ACTIVITY_ACTING_ON_DNA	TLR3	-0.0457846	0.340451	KEGG_SYSTEMIC_LUPUS_ERYTHEMATOSUS	TLR3	0.238005	7.44e-08
GOBP_ARGININE_TRANSPORT	VPS4B	0.160204	0.000415953	GOCC_DESMOSOME	VPS4B	0.332498	1.8e-14	GOMF_CATALYTIC_ACTIVITY_ACTING_ON_DNA	VPS4B	0.0930318	0.0454347	KEGG_SYSTEMIC_LUPUS_ERYTHEMATOSUS	VPS4B	-0.0556558	0.24227
GOBP_ARGININE_TRANSPORT	YBX3	0.0283456	0.568961	GOCC_DESMOSOME	YBX3	0.0668808	0.156502	GOMF_CATALYTIC_ACTIVITY_ACTING_ON_DNA	YBX3	-0.0186849	0.707425	KEGG_SYSTEMIC_LUPUS_ERYTHEMATOSUS	YBX3	0.118653	0.00965087
GOBP_AROMATIC_AMINO_ACID_FAMILY_CATABOLIC_PROCESS	LY96	0.103162	0.0261441	GOCC_DIHYDROLIPOYL_DEHYDROGENASE_COMPLEX	LY96	-0.317273	3.41e-13	GOMF_CATALYTIC_ACTIVITY_ACTING_ON_RNA	LY96	-0.106039	0.0216931	KEGG_T_CELL_RECEPTOR_SIGNALING_PATHWAY	LY96	0.394939	0
GOBP_AROMATIC_AMINO_ACID_FAMILY_CATABOLIC_PROCESS	PGAM5	0.234694	1.33e-07	GOCC_DIHYDROLIPOYL_DEHYDROGENASE_COMPLEX	PGAM5	0.27024	8.89e-10	GOMF_CATALYTIC_ACTIVITY_ACTING_ON_RNA	PGAM5	0.423499	0	KEGG_T_CELL_RECEPTOR_SIGNALING_PATHWAY	PGAM5	-0.113558	0.0133893
GOBP_AROMATIC_AMINO_ACID_FAMILY_CATABOLIC_PROCESS	PPIF	0.210078	2.7e-06	GOCC_DIHYDROLIPOYL_DEHYDROGENASE_COMPLEX	PPIF	0.298501	9.45e-12	GOMF_CATALYTIC_ACTIVITY_ACTING_ON_RNA	PPIF	0.216441	1.27e-06	KEGG_T_CELL_RECEPTOR_SIGNALING_PATHWAY	PPIF	-0.0286185	0.558209
GOBP_AROMATIC_AMINO_ACID_FAMILY_CATABOLIC_PROCESS	SLC25A4	0.247135	2.55e-08	GOCC_DIHYDROLIPOYL_DEHYDROGENASE_COMPLEX	SLC25A4	0.625036	0	GOMF_CATALYTIC_ACTIVITY_ACTING_ON_RNA	SLC25A4	0.232384	1.77e-07	KEGG_T_CELL_RECEPTOR_SIGNALING_PATHWAY	SLC25A4	-0.281191	1.39e-10
GOBP_AROMATIC_AMINO_ACID_FAMILY_CATABOLIC_PROCESS	TLR3	0.243023	4.44e-08	GOCC_DIHYDROLIPOYL_DEHYDROGENASE_COMPLEX	TLR3	0.141024	0.00200104	GOMF_CATALYTIC_ACTIVITY_ACTING_ON_RNA	TLR3	0.0770064	0.100802	KEGG_T_CELL_RECEPTOR_SIGNALING_PATHWAY	TLR3	0.331734	1.98e-14
GOBP_AROMATIC_AMINO_ACID_FAMILY_CATABOLIC_PROCESS	VPS4B	-0.11319	0.0142166	GOCC_DIHYDROLIPOYL_DEHYDROGENASE_COMPLEX	VPS4B	0.292519	2.56e-11	GOMF_CATALYTIC_ACTIVITY_ACTING_ON_RNA	VPS4B	0.199021	9.17e-06	KEGG_T_CELL_RECEPTOR_SIGNALING_PATHWAY	VPS4B	0.232427	1.57e-07
GOBP_AROMATIC_AMINO_ACID_FAMILY_CATABOLIC_PROCESS	YBX3	0.00622162	0.904967	GOCC_DIHYDROLIPOYL_DEHYDROGENASE_COMPLEX	YBX3	-0.235113	1.25e-07	GOMF_CATALYTIC_ACTIVITY_ACTING_ON_RNA	YBX3	0.0101609	0.841133	KEGG_T_CELL_RECEPTOR_SIGNALING_PATHWAY	YBX3	-0.0650184	0.167946
GOBP_AROMATIC_AMINO_ACID_FAMILY_METABOLIC_PROCESS	LY96	0.0742395	0.115745	GOCC_DISTAL_AXON	LY96	0.0959391	0.0387088	GOMF_CATECHOLAMINE_BINDING	LY96	-0.0726375	0.122546	KEGG_TASTE_TRANSDUCTION	LY96	-0.105192	0.0224355
GOBP_AROMATIC_AMINO_ACID_FAMILY_METABOLIC_PROCESS	PGAM5	0.279822	2.1e-10	GOCC_DISTAL_AXON	PGAM5	-0.117083	0.0109788	GOMF_CATECHOLAMINE_BINDING	PGAM5	-0.170976	0.000154816	KEGG_TASTE_TRANSDUCTION	PGAM5	-0.220587	6.89e-07
GOBP_AROMATIC_AMINO_ACID_FAMILY_METABOLIC_PROCESS	PPIF	0.281202	1.69e-10	GOCC_DISTAL_AXON	PPIF	-0.0510088	0.286177	GOMF_CATECHOLAMINE_BINDING	PPIF	-0.157168	0.000530298	KEGG_TASTE_TRANSDUCTION	PPIF	-0.14734	0.00115975
GOBP_AROMATIC_AMINO_ACID_FAMILY_METABOLIC_PROCESS	SLC25A4	0.319035	2.61e-13	GOCC_DISTAL_AXON	SLC25A4	-0.130795	0.00429647	GOMF_CATECHOLAMINE_BINDING	SLC25A4	0.109828	0.0172347	KEGG_TASTE_TRANSDUCTION	SLC25A4	-0.336688	8.13e-15
GOBP_AROMATIC_AMINO_ACID_FAMILY_METABOLIC_PROCESS	TLR3	0.15997	0.000424477	GOCC_DISTAL_AXON	TLR3	0.194351	1.53e-05	GOMF_CATECHOLAMINE_BINDING	TLR3	0.076417	0.103563	KEGG_TASTE_TRANSDUCTION	TLR3	-0.260594	3.2e-09
GOBP_AROMATIC_AMINO_ACID_FAMILY_METABOLIC_PROCESS	VPS4B	-0.132937	0.00371198	GOCC_DISTAL_AXON	VPS4B	0.368257	0	GOMF_CATECHOLAMINE_BINDING	VPS4B	0.0780655	0.0959047	KEGG_TASTE_TRANSDUCTION	VPS4B	-0.23821	7.24e-08
GOBP_AROMATIC_AMINO_ACID_FAMILY_METABOLIC_PROCESS	YBX3	0.035171	0.475094	GOCC_DISTAL_AXON	YBX3	0.0343426	0.481527	GOMF_CATECHOLAMINE_BINDING	YBX3	0.126346	0.00581874	KEGG_TASTE_TRANSDUCTION	YBX3	0.0264895	0.590417
GOBP_AROMATIC_AMINO_ACID_TRANSPORT	LY96	0.309034	1.59e-12	GOCC_DNA_HELICASE_COMPLEX	LY96	-0.155137	0.000642303	GOMF_CATION_CATION_ANTIPORTER_ACTIVITY	LY96	0.215712	1.38e-06	KEGG_TAURINE_AND_HYPOTAURINE_METABOLISM	LY96	0.00487761	0.92462
GOBP_AROMATIC_AMINO_ACID_TRANSPORT	PGAM5	0.187805	3.05e-05	GOCC_DNA_HELICASE_COMPLEX	PGAM5	0.278175	2.61e-10	GOMF_CATION_CATION_ANTIPORTER_ACTIVITY	PGAM5	-0.0314519	0.519211	KEGG_TAURINE_AND_HYPOTAURINE_METABOLISM	PGAM5	-0.00159908	0.974537
GOBP_AROMATIC_AMINO_ACID_TRANSPORT	PPIF	0.388041	0	GOCC_DNA_HELICASE_COMPLEX	PPIF	-0.0556808	0.24197	GOMF_CATION_CATION_ANTIPORTER_ACTIVITY	PPIF	0.202315	6.41e-06	KEGG_TAURINE_AND_HYPOTAURINE_METABOLISM	PPIF	0.00148668	0.975726
GOBP_AROMATIC_AMINO_ACID_TRANSPORT	SLC25A4	-0.079298	0.0917446	GOCC_DNA_HELICASE_COMPLEX	SLC25A4	0.00100713	0.985095	GOMF_CATION_CATION_ANTIPORTER_ACTIVITY	SLC25A4	-0.0926753	0.0463279	KEGG_TAURINE_AND_HYPOTAURINE_METABOLISM	SLC25A4	0.0525279	0.271202
GOBP_AROMATIC_AMINO_ACID_TRANSPORT	TLR3	-0.125252	0.00641543	GOCC_DNA_HELICASE_COMPLEX	TLR3	-0.224952	4.5e-07	GOMF_CATION_CATION_ANTIPORTER_ACTIVITY	TLR3	-0.000269314	0.995916	KEGG_TAURINE_AND_HYPOTAURINE_METABOLISM	TLR3	-0.0338146	0.485181
GOBP_AROMATIC_AMINO_ACID_TRANSPORT	VPS4B	-0.158329	0.000489639	GOCC_DNA_HELICASE_COMPLEX	VPS4B	-0.303795	3.77e-12	GOMF_CATION_CATION_ANTIPORTER_ACTIVITY	VPS4B	0.087947	0.0592175	KEGG_TAURINE_AND_HYPOTAURINE_METABOLISM	VPS4B	-0.0867581	0.062319
GOBP_AROMATIC_AMINO_ACID_TRANSPORT	YBX3	0.265329	1.92e-09	GOCC_DNA_HELICASE_COMPLEX	YBX3	0.156396	0.000577745	GOMF_CATION_CATION_ANTIPORTER_ACTIVITY	YBX3	-0.0776752	0.0977044	KEGG_TAURINE_AND_HYPOTAURINE_METABOLISM	YBX3	0.00432785	0.933126
GOBP_ARP2_3_COMPLEX_MEDIATED_ACTIN_NUCLEATION	LY96	0.475981	0	GOCC_DNA_PACKAGING_COMPLEX	LY96	-0.0371613	0.444831	GOMF_CATION_CHANNEL_ACTIVITY	LY96	0.266813	1.49e-09	KEGG_TERPENOID_BACKBONE_BIOSYNTHESIS	LY96	-0.147856	0.00111293
GOBP_ARP2_3_COMPLEX_MEDIATED_ACTIN_NUCLEATION	PGAM5	0.284693	9.65e-11	GOCC_DNA_PACKAGING_COMPLEX	PGAM5	-0.0206948	0.67818	GOMF_CATION_CHANNEL_ACTIVITY	PGAM5	0.00788831	0.87669	KEGG_TERPENOID_BACKBONE_BIOSYNTHESIS	PGAM5	0.326945	4.83e-14
GOBP_ARP2_3_COMPLEX_MEDIATED_ACTIN_NUCLEATION	PPIF	0.205178	4.7e-06	GOCC_DNA_PACKAGING_COMPLEX	PPIF	0.0578539	0.223238	GOMF_CATION_CHANNEL_ACTIVITY	PPIF	0.112546	0.0145401	KEGG_TERPENOID_BACKBONE_BIOSYNTHESIS	PPIF	0.212109	1.91e-06
GOBP_ARP2_3_COMPLEX_MEDIATED_ACTIN_NUCLEATION	SLC25A4	-0.0464829	0.337255	GOCC_DNA_PACKAGING_COMPLEX	SLC25A4	-0.195572	1.34e-05	GOMF_CATION_CHANNEL_ACTIVITY	SLC25A4	-0.243643	4.04e-08	KEGG_TERPENOID_BACKBONE_BIOSYNTHESIS	SLC25A4	0.583195	0
GOBP_ARP2_3_COMPLEX_MEDIATED_ACTIN_NUCLEATION	TLR3	-0.0967785	0.0375653	GOCC_DNA_PACKAGING_COMPLEX	TLR3	0.153593	0.000728122	GOMF_CATION_CHANNEL_ACTIVITY	TLR3	-0.0270487	0.581297	KEGG_TERPENOID_BACKBONE_BIOSYNTHESIS	TLR3	0.203427	5.07e-06
GOBP_ARP2_3_COMPLEX_MEDIATED_ACTIN_NUCLEATION	VPS4B	0.110071	0.0172876	GOCC_DNA_PACKAGING_COMPLEX	VPS4B	0.321268	1.62e-13	GOMF_CATION_CHANNEL_ACTIVITY	VPS4B	-0.0159434	0.749917	KEGG_TERPENOID_BACKBONE_BIOSYNTHESIS	VPS4B	0.381495	0
GOBP_ARP2_3_COMPLEX_MEDIATED_ACTIN_NUCLEATION	YBX3	0.0879443	0.0599928	GOCC_DNA_PACKAGING_COMPLEX	YBX3	-0.171696	0.000146413	GOMF_CATION_CHANNEL_ACTIVITY	YBX3	0.157695	0.000506696	KEGG_TERPENOID_BACKBONE_BIOSYNTHESIS	YBX3	-0.171575	0.000134629
GOBP_ARTERY_DEVELOPMENT	LY96	0.0345362	0.483413	GOCC_DNA_POLYMERASE_COMPLEX	LY96	0.145975	0.00135528	GOMF_CATION_CHLORIDE_SYMPORTER_ACTIVITY	LY96	-0.139402	0.0022348	KEGG_TGF_BETA_SIGNALING_PATHWAY	LY96	-0.0107605	0.830541
GOBP_ARTERY_DEVELOPMENT	PGAM5	-0.302356	5.11e-12	GOCC_DNA_POLYMERASE_COMPLEX	PGAM5	0.264082	2.24e-09	GOMF_CATION_CHLORIDE_SYMPORTER_ACTIVITY	PGAM5	-0.160699	0.000390743	KEGG_TGF_BETA_SIGNALING_PATHWAY	PGAM5	-0.279186	1.91e-10
GOBP_ARTERY_DEVELOPMENT	PPIF	-0.277506	3.01e-10	GOCC_DNA_POLYMERASE_COMPLEX	PPIF	0.187381	3.13e-05	GOMF_CATION_CHLORIDE_SYMPORTER_ACTIVITY	PPIF	-0.143432	0.00163749	KEGG_TGF_BETA_SIGNALING_PATHWAY	PPIF	-0.295319	1.37e-11
GOBP_ARTERY_DEVELOPMENT	SLC25A4	-0.127884	0.00533552	GOCC_DNA_POLYMERASE_COMPLEX	SLC25A4	-0.261466	3.27e-09	GOMF_CATION_CHLORIDE_SYMPORTER_ACTIVITY	SLC25A4	-0.0282027	0.564767	KEGG_TGF_BETA_SIGNALING_PATHWAY	SLC25A4	-0.143011	0.00164028
GOBP_ARTERY_DEVELOPMENT	TLR3	0.182522	5.18e-05	GOCC_DNA_POLYMERASE_COMPLEX	TLR3	-0.0679892	0.149753	GOMF_CATION_CHLORIDE_SYMPORTER_ACTIVITY	TLR3	0.133295	0.0035381	KEGG_TGF_BETA_SIGNALING_PATHWAY	TLR3	0.202695	5.49e-06
GOBP_ARTERY_DEVELOPMENT	VPS4B	0.371256	0	GOCC_DNA_POLYMERASE_COMPLEX	VPS4B	-0.0688698	0.144408	GOMF_CATION_CHLORIDE_SYMPORTER_ACTIVITY	VPS4B	0.148095	0.00112928	KEGG_TGF_BETA_SIGNALING_PATHWAY	VPS4B	0.468243	0
GOBP_ARTERY_DEVELOPMENT	YBX3	0.0877546	0.0605893	GOCC_DNA_POLYMERASE_COMPLEX	YBX3	0.294701	1.79e-11	GOMF_CATION_CHLORIDE_SYMPORTER_ACTIVITY	YBX3	-0.149337	0.00102064	KEGG_TGF_BETA_SIGNALING_PATHWAY	YBX3	0.109844	0.0169251
GOBP_ARTERY_MORPHOGENESIS	LY96	0.0289443	0.560452	GOCC_DNA_REPAIR_COMPLEX	LY96	-0.193283	1.71e-05	GOMF_CCR_CHEMOKINE_RECEPTOR_BINDING	LY96	0.599827	0	KEGG_THYROID_CANCER	LY96	-0.0795951	0.0883456
GOBP_ARTERY_MORPHOGENESIS	PGAM5	-0.328702	4.23e-14	GOCC_DNA_REPAIR_COMPLEX	PGAM5	-0.00788263	0.879431	GOMF_CCR_CHEMOKINE_RECEPTOR_BINDING	PGAM5	0.149979	0.000969256	KEGG_THYROID_CANCER	PGAM5	-0.10292	0.0257726
GOBP_ARTERY_MORPHOGENESIS	PPIF	-0.31381	6.78e-13	GOCC_DNA_REPAIR_COMPLEX	PPIF	0.0119379	0.813908	GOMF_CCR_CHEMOKINE_RECEPTOR_BINDING	PPIF	0.182809	4.93e-05	KEGG_THYROID_CANCER	PPIF	-0.167515	0.000197285
GOBP_ARTERY_MORPHOGENESIS	SLC25A4	-0.134253	0.00337064	GOCC_DNA_REPAIR_COMPLEX	SLC25A4	0.0616726	0.192531	GOMF_CCR_CHEMOKINE_RECEPTOR_BINDING	SLC25A4	-0.134546	0.00322462	KEGG_THYROID_CANCER	SLC25A4	0.0573048	0.228027
GOBP_ARTERY_MORPHOGENESIS	TLR3	0.170203	0.000169292	GOCC_DNA_REPAIR_COMPLEX	TLR3	0.202544	6.27e-06	GOMF_CCR_CHEMOKINE_RECEPTOR_BINDING	TLR3	0.200665	7.65e-06	KEGG_THYROID_CANCER	TLR3	0.259911	3.53e-09
GOBP_ARTERY_MORPHOGENESIS	VPS4B	0.336812	9.94e-15	GOCC_DNA_REPAIR_COMPLEX	VPS4B	0.416919	0	GOMF_CCR_CHEMOKINE_RECEPTOR_BINDING	VPS4B	0.0308976	0.526608	KEGG_THYROID_CANCER	VPS4B	0.494557	0
GOBP_ARTERY_MORPHOGENESIS	YBX3	0.128808	0.00499966	GOCC_DNA_REPAIR_COMPLEX	YBX3	-0.190282	2.34e-05	GOMF_CCR_CHEMOKINE_RECEPTOR_BINDING	YBX3	0.130841	0.00423484	KEGG_THYROID_CANCER	YBX3	0.00427465	0.933257
GOBP_ASPARTATE_FAMILY_AMINO_ACID_BIOSYNTHETIC_PROCESS	LY96	-0.172008	0.000143192	GOCC_DNA_REPLICATION_FACTOR_A_COMPLEX	LY96	0.0557031	0.241791	GOMF_CELL_ADHESION_MEDIATOR_ACTIVITY	LY96	0.177917	8e-05	KEGG_TIGHT_JUNCTION	LY96	-0.0806082	0.0840681
GOBP_ASPARTATE_FAMILY_AMINO_ACID_BIOSYNTHETIC_PROCESS	PGAM5	0.0492118	0.307887	GOCC_DNA_REPLICATION_FACTOR_A_COMPLEX	PGAM5	0.0387546	0.424363	GOMF_CELL_ADHESION_MEDIATOR_ACTIVITY	PGAM5	-0.0218781	0.658505	KEGG_TIGHT_JUNCTION	PGAM5	-0.00500744	0.922632
GOBP_ASPARTATE_FAMILY_AMINO_ACID_BIOSYNTHETIC_PROCESS	PPIF	-0.059403	0.213859	GOCC_DNA_REPLICATION_FACTOR_A_COMPLEX	PPIF	-0.0462793	0.335395	GOMF_CELL_ADHESION_MEDIATOR_ACTIVITY	PPIF	-0.0310471	0.524616	KEGG_TIGHT_JUNCTION	PPIF	-0.0370272	0.442388
GOBP_ASPARTATE_FAMILY_AMINO_ACID_BIOSYNTHETIC_PROCESS	SLC25A4	0.312306	8.85e-13	GOCC_DNA_REPLICATION_FACTOR_A_COMPLEX	SLC25A4	0.0654757	0.1659	GOMF_CELL_ADHESION_MEDIATOR_ACTIVITY	SLC25A4	-0.117728	0.0104291	KEGG_TIGHT_JUNCTION	SLC25A4	0.13829	0.00236286
GOBP_ASPARTATE_FAMILY_AMINO_ACID_BIOSYNTHETIC_PROCESS	TLR3	0.343185	3.44e-15	GOCC_DNA_REPLICATION_FACTOR_A_COMPLEX	TLR3	0.299144	8.46e-12	GOMF_CELL_ADHESION_MEDIATOR_ACTIVITY	TLR3	-0.0551278	0.246988	KEGG_TIGHT_JUNCTION	TLR3	0.128002	0.00503561
GOBP_ASPARTATE_FAMILY_AMINO_ACID_BIOSYNTHETIC_PROCESS	VPS4B	0.205477	4.54e-06	GOCC_DNA_REPLICATION_FACTOR_A_COMPLEX	VPS4B	0.288301	5.13e-11	GOMF_CELL_ADHESION_MEDIATOR_ACTIVITY	VPS4B	0.0876452	0.0601197	KEGG_TIGHT_JUNCTION	VPS4B	0.377438	0
GOBP_ASPARTATE_FAMILY_AMINO_ACID_BIOSYNTHETIC_PROCESS	YBX3	-0.0148829	0.77	GOCC_DNA_REPLICATION_FACTOR_A_COMPLEX	YBX3	0.161182	0.000381709	GOMF_CELL_ADHESION_MEDIATOR_ACTIVITY	YBX3	0.312001	9.14e-13	KEGG_TIGHT_JUNCTION	YBX3	-0.0308788	0.525519
GOBP_ASPARTATE_FAMILY_AMINO_ACID_CATABOLIC_PROCESS	LY96	-0.162955	0.000326299	GOCC_DNA_REPLICATION_PREINITIATION_COMPLEX	LY96	0.195579	1.34e-05	GOMF_CELL_CELL_ADHESION_MEDIATOR_ACTIVITY	LY96	0.216599	1.24e-06	KEGG_TOLL_LIKE_RECEPTOR_SIGNALING_PATHWAY	LY96	0.523954	0
GOBP_ASPARTATE_FAMILY_AMINO_ACID_CATABOLIC_PROCESS	PGAM5	0.285588	8.37e-11	GOCC_DNA_REPLICATION_PREINITIATION_COMPLEX	PGAM5	0.225523	4.2e-07	GOMF_CELL_CELL_ADHESION_MEDIATOR_ACTIVITY	PGAM5	0.0822234	0.0787774	KEGG_TOLL_LIKE_RECEPTOR_SIGNALING_PATHWAY	PGAM5	0.00695416	0.891204
GOBP_ASPARTATE_FAMILY_AMINO_ACID_CATABOLIC_PROCESS	PPIF	0.241304	5.61e-08	GOCC_DNA_REPLICATION_PREINITIATION_COMPLEX	PPIF	0.275117	4.21e-10	GOMF_CELL_CELL_ADHESION_MEDIATOR_ACTIVITY	PPIF	0.0841644	0.0716628	KEGG_TOLL_LIKE_RECEPTOR_SIGNALING_PATHWAY	PPIF	0.0845171	0.0696504
GOBP_ASPARTATE_FAMILY_AMINO_ACID_CATABOLIC_PROCESS	SLC25A4	0.567392	0	GOCC_DNA_REPLICATION_PREINITIATION_COMPLEX	SLC25A4	-0.142827	0.00174002	GOMF_CELL_CELL_ADHESION_MEDIATOR_ACTIVITY	SLC25A4	-0.0557001	0.241932	KEGG_TOLL_LIKE_RECEPTOR_SIGNALING_PATHWAY	SLC25A4	-0.241045	4.96e-08
GOBP_ASPARTATE_FAMILY_AMINO_ACID_CATABOLIC_PROCESS	TLR3	0.251727	1.35e-08	GOCC_DNA_REPLICATION_PREINITIATION_COMPLEX	TLR3	0.0759094	0.105892	GOMF_CELL_CELL_ADHESION_MEDIATOR_ACTIVITY	TLR3	-0.0506075	0.289762	KEGG_TOLL_LIKE_RECEPTOR_SIGNALING_PATHWAY	TLR3	0.391012	0
GOBP_ASPARTATE_FAMILY_AMINO_ACID_CATABOLIC_PROCESS	VPS4B	0.159709	0.000434278	GOCC_DNA_REPLICATION_PREINITIATION_COMPLEX	VPS4B	0.12948	0.00471515	GOMF_CELL_CELL_ADHESION_MEDIATOR_ACTIVITY	VPS4B	0.0709205	0.132131	KEGG_TOLL_LIKE_RECEPTOR_SIGNALING_PATHWAY	VPS4B	0.201308	6.44e-06
GOBP_ASPARTATE_FAMILY_AMINO_ACID_CATABOLIC_PROCESS	YBX3	-0.161597	0.000368119	GOCC_DNA_REPLICATION_PREINITIATION_COMPLEX	YBX3	0.153717	0.00072141	GOMF_CELL_CELL_ADHESION_MEDIATOR_ACTIVITY	YBX3	0.318592	2.76e-13	KEGG_TOLL_LIKE_RECEPTOR_SIGNALING_PATHWAY	YBX3	0.0251447	0.610642
GOBP_ASPARTATE_FAMILY_AMINO_ACID_METABOLIC_PROCESS	LY96	-0.160612	0.000401431	GOCC_DYNACTIN_COMPLEX	LY96	0.172539	0.00013538	GOMF_CERAMIDE_BINDING	LY96	0.438849	0	KEGG_TRYPTOPHAN_METABOLISM	LY96	-0.11592	0.0115384
GOBP_ASPARTATE_FAMILY_AMINO_ACID_METABOLIC_PROCESS	PGAM5	0.191516	2.07e-05	GOCC_DYNACTIN_COMPLEX	PGAM5	0.130511	0.00438358	GOMF_CERAMIDE_BINDING	PGAM5	0.482721	0	KEGG_TRYPTOPHAN_METABOLISM	PGAM5	0.127629	0.005176
GOBP_ASPARTATE_FAMILY_AMINO_ACID_METABOLIC_PROCESS	PPIF	0.0983865	0.0343525	GOCC_DYNACTIN_COMPLEX	PPIF	0.0774592	0.0984982	GOMF_CERAMIDE_BINDING	PPIF	0.552142	0	KEGG_TRYPTOPHAN_METABOLISM	PPIF	0.0891624	0.0549471
GOBP_ASPARTATE_FAMILY_AMINO_ACID_METABOLIC_PROCESS	SLC25A4	0.453787	0	GOCC_DYNACTIN_COMPLEX	SLC25A4	0.211259	2.34e-06	GOMF_CERAMIDE_BINDING	SLC25A4	0.216633	1.24e-06	KEGG_TRYPTOPHAN_METABOLISM	SLC25A4	0.433671	0
GOBP_ASPARTATE_FAMILY_AMINO_ACID_METABOLIC_PROCESS	TLR3	0.301472	5.92e-12	GOCC_DYNACTIN_COMPLEX	TLR3	-0.0848555	0.0690867	GOMF_CERAMIDE_BINDING	TLR3	-0.00538285	0.917015	KEGG_TRYPTOPHAN_METABOLISM	TLR3	0.421357	0
GOBP_ASPARTATE_FAMILY_AMINO_ACID_METABOLIC_PROCESS	VPS4B	0.107378	0.0203666	GOCC_DYNACTIN_COMPLEX	VPS4B	-0.00664157	0.899298	GOMF_CERAMIDE_BINDING	VPS4B	0.100257	0.0303977	KEGG_TRYPTOPHAN_METABOLISM	VPS4B	0.197325	9.96e-06
GOBP_ASPARTATE_FAMILY_AMINO_ACID_METABOLIC_PROCESS	YBX3	-0.0413314	0.396801	GOCC_DYNACTIN_COMPLEX	YBX3	0.153834	0.000714966	GOMF_CERAMIDE_BINDING	YBX3	0.164993	0.000266983	KEGG_TRYPTOPHAN_METABOLISM	YBX3	-0.216284	1.17e-06
GOBP_ASSOCIATIVE_LEARNING	LY96	0.109786	0.0175895	GOCC_DYNEIN_COMPLEX	LY96	-0.330217	2.95e-14	GOMF_CGMP_BINDING	LY96	0.0999338	0.0309447	KEGG_TYPE_I_DIABETES_MELLITUS	LY96	0.48437	0
GOBP_ASSOCIATIVE_LEARNING	PGAM5	-0.0658657	0.165687	GOCC_DYNEIN_COMPLEX	PGAM5	-0.23431	1.38e-07	GOMF_CGMP_BINDING	PGAM5	-0.224802	4.6e-07	KEGG_TYPE_I_DIABETES_MELLITUS	PGAM5	-0.019458	0.693934
GOBP_ASSOCIATIVE_LEARNING	PPIF	-0.0293994	0.55403	GOCC_DYNEIN_COMPLEX	PPIF	-0.316033	4.28e-13	GOMF_CGMP_BINDING	PPIF	-0.0704939	0.134656	KEGG_TYPE_I_DIABETES_MELLITUS	PPIF	0.0672322	0.152751
GOBP_ASSOCIATIVE_LEARNING	SLC25A4	-0.105172	0.0232299	GOCC_DYNEIN_COMPLEX	SLC25A4	-0.000331624	0.99455	GOMF_CGMP_BINDING	SLC25A4	-0.0924235	0.0469554	KEGG_TYPE_I_DIABETES_MELLITUS	SLC25A4	-0.220505	6.96e-07
GOBP_ASSOCIATIVE_LEARNING	TLR3	-0.035565	0.469847	GOCC_DYNEIN_COMPLEX	TLR3	0.286381	7.03e-11	GOMF_CGMP_BINDING	TLR3	-0.0431723	0.370035	KEGG_TYPE_I_DIABETES_MELLITUS	TLR3	0.341749	2.84e-15
GOBP_ASSOCIATIVE_LEARNING	VPS4B	0.238134	8.51e-08	GOCC_DYNEIN_COMPLEX	VPS4B	0.142067	0.00184628	GOMF_CGMP_BINDING	VPS4B	0.110864	0.0161835	KEGG_TYPE_I_DIABETES_MELLITUS	VPS4B	0.0248324	0.614729
GOBP_ASSOCIATIVE_LEARNING	YBX3	0.119481	0.00947048	GOCC_DYNEIN_COMPLEX	YBX3	-0.0552607	0.245814	GOMF_CGMP_BINDING	YBX3	0.0767666	0.10192	KEGG_TYPE_I_DIABETES_MELLITUS	YBX3	-0.0400579	0.404619
GOBP_ASTRAL_MICROTUBULE_ORGANIZATION	LY96	-0.357014	0	GOCC_EARLY_ENDOSOME	LY96	0.293645	2.13e-11	GOMF_CHANNEL_INHIBITOR_ACTIVITY	LY96	-0.120383	0.00875367	KEGG_TYPE_II_DIABETES_MELLITUS	LY96	0.00959041	0.850264
GOBP_ASTRAL_MICROTUBULE_ORGANIZATION	PGAM5	-0.379836	0	GOCC_EARLY_ENDOSOME	PGAM5	0.0266572	0.590392	GOMF_CHANNEL_INHIBITOR_ACTIVITY	PGAM5	-0.0484764	0.311868	KEGG_TYPE_II_DIABETES_MELLITUS	PGAM5	-0.0899692	0.0526629
GOBP_ASTRAL_MICROTUBULE_ORGANIZATION	PPIF	-0.254683	8.96e-09	GOCC_EARLY_ENDOSOME	PPIF	0.163715	0.00030572	GOMF_CHANNEL_INHIBITOR_ACTIVITY	PPIF	-0.0419714	0.384389	KEGG_TYPE_II_DIABETES_MELLITUS	PPIF	-0.0345715	0.474989
GOBP_ASTRAL_MICROTUBULE_ORGANIZATION	SLC25A4	-0.046433	0.337826	GOCC_EARLY_ENDOSOME	SLC25A4	0.12822	0.00514793	GOMF_CHANNEL_INHIBITOR_ACTIVITY	SLC25A4	0.266784	1.49e-09	KEGG_TYPE_II_DIABETES_MELLITUS	SLC25A4	0.101418	0.0281302
GOBP_ASTRAL_MICROTUBULE_ORGANIZATION	TLR3	0.205997	4.31e-06	GOCC_EARLY_ENDOSOME	TLR3	0.45121	0	GOMF_CHANNEL_INHIBITOR_ACTIVITY	TLR3	0.0765483	0.102947	KEGG_TYPE_II_DIABETES_MELLITUS	TLR3	0.325861	6.07e-14
GOBP_ASTRAL_MICROTUBULE_ORGANIZATION	VPS4B	0.393904	0	GOCC_EARLY_ENDOSOME	VPS4B	0.581037	0	GOMF_CHANNEL_INHIBITOR_ACTIVITY	VPS4B	0.408043	0	KEGG_TYPE_II_DIABETES_MELLITUS	VPS4B	0.465324	0
GOBP_ASTRAL_MICROTUBULE_ORGANIZATION	YBX3	-0.12144	0.00831096	GOCC_EARLY_ENDOSOME	YBX3	-0.12105	0.00845507	GOMF_CHANNEL_INHIBITOR_ACTIVITY	YBX3	0.00878404	0.862498	KEGG_TYPE_II_DIABETES_MELLITUS	YBX3	-0.100571	0.0294538
GOBP_ASTROCYTE_ACTIVATION	LY96	0.386311	0	GOCC_EARLY_ENDOSOME_MEMBRANE	LY96	0.284225	9.98e-11	GOMF_CHANNEL_REGULATOR_ACTIVITY	LY96	0.038725	0.423277	KEGG_TYROSINE_METABOLISM	LY96	0.0555137	0.243508
GOBP_ASTROCYTE_ACTIVATION	PGAM5	-0.0194002	0.700519	GOCC_EARLY_ENDOSOME_MEMBRANE	PGAM5	-0.0104519	0.837566	GOMF_CHANNEL_REGULATOR_ACTIVITY	PGAM5	-0.0323894	0.507204	KEGG_TYROSINE_METABOLISM	PGAM5	0.366187	0
GOBP_ASTROCYTE_ACTIVATION	PPIF	0.0262132	0.599543	GOCC_EARLY_ENDOSOME_MEMBRANE	PPIF	0.134478	0.00327447	GOMF_CHANNEL_REGULATOR_ACTIVITY	PPIF	-0.0893818	0.0549885	KEGG_TYROSINE_METABOLISM	PPIF	0.297648	9.23e-12
GOBP_ASTROCYTE_ACTIVATION	SLC25A4	-0.171429	0.000151106	GOCC_EARLY_ENDOSOME_MEMBRANE	SLC25A4	0.100902	0.0293231	GOMF_CHANNEL_REGULATOR_ACTIVITY	SLC25A4	0.133337	0.00352691	KEGG_TYROSINE_METABOLISM	SLC25A4	0.36053	0
GOBP_ASTROCYTE_ACTIVATION	TLR3	0.36008	0	GOCC_EARLY_ENDOSOME_MEMBRANE	TLR3	0.433654	0	GOMF_CHANNEL_REGULATOR_ACTIVITY	TLR3	0.0151761	0.762508	KEGG_TYROSINE_METABOLISM	TLR3	0.0114899	0.820627
GOBP_ASTROCYTE_ACTIVATION	VPS4B	0.216865	1.22e-06	GOCC_EARLY_ENDOSOME_MEMBRANE	VPS4B	0.600553	0	GOMF_CHANNEL_REGULATOR_ACTIVITY	VPS4B	0.246764	2.65e-08	KEGG_TYROSINE_METABOLISM	VPS4B	-0.0723367	0.123279
GOBP_ASTROCYTE_ACTIVATION	YBX3	0.119548	0.00942827	GOCC_EARLY_ENDOSOME_MEMBRANE	YBX3	-0.154648	0.000668035	GOMF_CHANNEL_REGULATOR_ACTIVITY	YBX3	0.111592	0.015458	KEGG_TYROSINE_METABOLISM	YBX3	0.0585932	0.216946
GOBP_ASTROCYTE_DEVELOPMENT	LY96	0.318548	2.85e-13	GOCC_EARLY_PHAGOSOME	LY96	0.396792	0	GOMF_CHAPERONE_BINDING	LY96	0.250016	1.69e-08	KEGG_UBIQUITIN_MEDIATED_PROTEOLYSIS	LY96	0.200957	6.69e-06
GOBP_ASTROCYTE_DEVELOPMENT	PGAM5	-0.135832	0.0029969	GOCC_EARLY_PHAGOSOME	PGAM5	-0.0822904	0.0784629	GOMF_CHAPERONE_BINDING	PGAM5	0.546581	0	KEGG_UBIQUITIN_MEDIATED_PROTEOLYSIS	PGAM5	0.220832	6.68e-07
GOBP_ASTROCYTE_DEVELOPMENT	PPIF	-0.0913107	0.0503942	GOCC_EARLY_PHAGOSOME	PPIF	0.111014	0.0160656	GOMF_CHAPERONE_BINDING	PPIF	0.378846	0	KEGG_UBIQUITIN_MEDIATED_PROTEOLYSIS	PPIF	0.317311	2.93e-13
GOBP_ASTROCYTE_DEVELOPMENT	SLC25A4	-0.191724	2.03e-05	GOCC_EARLY_PHAGOSOME	SLC25A4	-0.0920389	0.0477724	GOMF_CHAPERONE_BINDING	SLC25A4	0.39181	0	KEGG_UBIQUITIN_MEDIATED_PROTEOLYSIS	SLC25A4	0.116092	0.0114254
GOBP_ASTROCYTE_DEVELOPMENT	TLR3	0.302685	4.83e-12	GOCC_EARLY_PHAGOSOME	TLR3	0.15751	0.000525049	GOMF_CHAPERONE_BINDING	TLR3	0.0551557	0.246733	KEGG_UBIQUITIN_MEDIATED_PROTEOLYSIS	TLR3	0.0515122	0.280947
GOBP_ASTROCYTE_DEVELOPMENT	VPS4B	0.367183	0	GOCC_EARLY_PHAGOSOME	VPS4B	0.446937	0	GOMF_CHAPERONE_BINDING	VPS4B	0.106119	0.0215839	KEGG_UBIQUITIN_MEDIATED_PROTEOLYSIS	VPS4B	0.483279	0
GOBP_ASTROCYTE_DEVELOPMENT	YBX3	0.157637	0.000519603	GOCC_EARLY_PHAGOSOME	YBX3	-0.00467518	0.928161	GOMF_CHAPERONE_BINDING	YBX3	0.0855309	0.0669109	KEGG_UBIQUITIN_MEDIATED_PROTEOLYSIS	YBX3	-0.0983215	0.0335046
GOBP_ASTROCYTE_DIFFERENTIATION	LY96	0.18159	5.68e-05	GOCC_EMC_COMPLEX	LY96	0.191348	2.09e-05	GOMF_CHEMOATTRACTANT_ACTIVITY	LY96	0.349934	0	KEGG_VALINE_LEUCINE_AND_ISOLEUCINE_DEGRADATION	LY96	-0.2591	3.98e-09
GOBP_ASTROCYTE_DIFFERENTIATION	PGAM5	-0.0996294	0.0320232	GOCC_EMC_COMPLEX	PGAM5	0.435827	0	GOMF_CHEMOATTRACTANT_ACTIVITY	PGAM5	-0.144379	0.00151975	KEGG_VALINE_LEUCINE_AND_ISOLEUCINE_DEGRADATION	PGAM5	0.223177	5.03e-07
GOBP_ASTROCYTE_DIFFERENTIATION	PPIF	-0.17816	7.97e-05	GOCC_EMC_COMPLEX	PPIF	0.418423	0	GOMF_CHEMOATTRACTANT_ACTIVITY	PPIF	-0.148709	0.00107489	KEGG_VALINE_LEUCINE_AND_ISOLEUCINE_DEGRADATION	PPIF	0.193835	1.46e-05
GOBP_ASTROCYTE_DIFFERENTIATION	SLC25A4	-0.0919131	0.0488208	GOCC_EMC_COMPLEX	SLC25A4	0.452486	0	GOMF_CHEMOATTRACTANT_ACTIVITY	SLC25A4	-0.123251	0.00720566	KEGG_VALINE_LEUCINE_AND_ISOLEUCINE_DEGRADATION	SLC25A4	0.622064	0
GOBP_ASTROCYTE_DIFFERENTIATION	TLR3	0.34639	0	GOCC_EMC_COMPLEX	TLR3	-0.130832	0.00428599	GOMF_CHEMOATTRACTANT_ACTIVITY	TLR3	0.0750421	0.110225	KEGG_VALINE_LEUCINE_AND_ISOLEUCINE_DEGRADATION	TLR3	0.297157	1e-11
GOBP_ASTROCYTE_DIFFERENTIATION	VPS4B	0.399441	0	GOCC_EMC_COMPLEX	VPS4B	0.00385648	0.940999	GOMF_CHEMOATTRACTANT_ACTIVITY	VPS4B	0.0358582	0.460373	KEGG_VALINE_LEUCINE_AND_ISOLEUCINE_DEGRADATION	VPS4B	0.3518	0
GOBP_ASTROCYTE_DIFFERENTIATION	YBX3	0.155379	0.000629469	GOCC_EMC_COMPLEX	YBX3	0.165439	0.000261486	GOMF_CHEMOATTRACTANT_ACTIVITY	YBX3	0.209069	2.99e-06	KEGG_VALINE_LEUCINE_AND_ISOLEUCINE_DEGRADATION	YBX3	-0.313021	6.41e-13
GOBP_ASYMMETRIC_CELL_DIVISION	LY96	0.199394	8.94e-06	GOCC_ENDOCYTIC_VESICLE	LY96	0.466538	0	GOMF_CHEMOKINE_ACTIVITY	LY96	0.61093	0	KEGG_VASCULAR_SMOOTH_MUSCLE_CONTRACTION	LY96	0.00790585	0.876273
GOBP_ASYMMETRIC_CELL_DIVISION	PGAM5	-0.115588	0.0122111	GOCC_ENDOCYTIC_VESICLE	PGAM5	0.00184044	0.973126	GOMF_CHEMOKINE_ACTIVITY	PGAM5	0.108562	0.0186258	KEGG_VASCULAR_SMOOTH_MUSCLE_CONTRACTION	PGAM5	-0.319008	2.16e-13
GOBP_ASYMMETRIC_CELL_DIVISION	PPIF	-0.0591162	0.216188	GOCC_ENDOCYTIC_VESICLE	PPIF	0.115226	0.0123581	GOMF_CHEMOKINE_ACTIVITY	PPIF	0.123295	0.00718433	KEGG_VASCULAR_SMOOTH_MUSCLE_CONTRACTION	PPIF	-0.286239	6.11e-11
GOBP_ASYMMETRIC_CELL_DIVISION	SLC25A4	-0.144661	0.00151913	GOCC_ENDOCYTIC_VESICLE	SLC25A4	-0.0784457	0.0941507	GOMF_CHEMOKINE_ACTIVITY	SLC25A4	-0.220197	8.07e-07	KEGG_VASCULAR_SMOOTH_MUSCLE_CONTRACTION	SLC25A4	-0.131709	0.00385594
GOBP_ASYMMETRIC_CELL_DIVISION	TLR3	0.273777	5.38e-10	GOCC_ENDOCYTIC_VESICLE	TLR3	0.357659	0	GOMF_CHEMOKINE_ACTIVITY	TLR3	0.186214	3.51e-05	KEGG_VASCULAR_SMOOTH_MUSCLE_CONTRACTION	TLR3	0.181308	5.3e-05
GOBP_ASYMMETRIC_CELL_DIVISION	VPS4B	0.465988	0	GOCC_ENDOCYTIC_VESICLE	VPS4B	0.370131	0	GOMF_CHEMOKINE_ACTIVITY	VPS4B	-0.051036	0.285591	KEGG_VASCULAR_SMOOTH_MUSCLE_CONTRACTION	VPS4B	0.295379	1.36e-11
GOBP_ASYMMETRIC_CELL_DIVISION	YBX3	0.0165167	0.744352	GOCC_ENDOCYTIC_VESICLE	YBX3	-0.0376659	0.438332	GOMF_CHEMOKINE_ACTIVITY	YBX3	0.207511	3.58e-06	KEGG_VASCULAR_SMOOTH_MUSCLE_CONTRACTION	YBX3	-0.032865	0.497175
GOBP_ATF6_MEDIATED_UNFOLDED_PROTEIN_RESPONSE	LY96	0.213416	1.83e-06	GOCC_ENDOCYTIC_VESICLE_LUMEN	LY96	0.511371	0	GOMF_CHEMOKINE_BINDING	LY96	0.521547	0	KEGG_VASOPRESSIN_REGULATED_WATER_REABSORPTION	LY96	-0.0726688	0.121655
GOBP_ATF6_MEDIATED_UNFOLDED_PROTEIN_RESPONSE	PGAM5	0.272572	6.45e-10	GOCC_ENDOCYTIC_VESICLE_LUMEN	PGAM5	0.240482	6.2e-08	GOMF_CHEMOKINE_BINDING	PGAM5	-0.0975015	0.0354694	KEGG_VASOPRESSIN_REGULATED_WATER_REABSORPTION	PGAM5	-0.0721373	0.12398
GOBP_ATF6_MEDIATED_UNFOLDED_PROTEIN_RESPONSE	PPIF	0.293748	2.2e-11	GOCC_ENDOCYTIC_VESICLE_LUMEN	PPIF	0.284352	9.8e-11	GOMF_CHEMOKINE_BINDING	PPIF	0.0308034	0.527819	KEGG_VASOPRESSIN_REGULATED_WATER_REABSORPTION	PPIF	-0.150866	0.000866617
GOBP_ATF6_MEDIATED_UNFOLDED_PROTEIN_RESPONSE	SLC25A4	0.106781	0.0211154	GOCC_ENDOCYTIC_VESICLE_LUMEN	SLC25A4	-0.111483	0.0155979	GOMF_CHEMOKINE_BINDING	SLC25A4	-0.245115	3.31e-08	KEGG_VASOPRESSIN_REGULATED_WATER_REABSORPTION	SLC25A4	0.224673	4.22e-07
GOBP_ATF6_MEDIATED_UNFOLDED_PROTEIN_RESPONSE	TLR3	0.120443	0.00888276	GOCC_ENDOCYTIC_VESICLE_LUMEN	TLR3	0.045036	0.349343	GOMF_CHEMOKINE_BINDING	TLR3	0.403494	0	KEGG_VASOPRESSIN_REGULATED_WATER_REABSORPTION	TLR3	0.294286	1.63e-11
GOBP_ATF6_MEDIATED_UNFOLDED_PROTEIN_RESPONSE	VPS4B	0.291448	3.22e-11	GOCC_ENDOCYTIC_VESICLE_LUMEN	VPS4B	-0.078327	0.0946238	GOMF_CHEMOKINE_BINDING	VPS4B	0.303183	4.31e-12	KEGG_VASOPRESSIN_REGULATED_WATER_REABSORPTION	VPS4B	0.498678	0
GOBP_ATF6_MEDIATED_UNFOLDED_PROTEIN_RESPONSE	YBX3	0.0104028	0.839471	GOCC_ENDOCYTIC_VESICLE_LUMEN	YBX3	0.231168	2.07e-07	GOMF_CHEMOKINE_BINDING	YBX3	0.0835309	0.0739588	KEGG_VASOPRESSIN_REGULATED_WATER_REABSORPTION	YBX3	-0.0464118	0.331504
GOBP_ATP_BIOSYNTHETIC_PROCESS	LY96	-0.0575387	0.229409	GOCC_ENDOCYTIC_VESICLE_MEMBRANE	LY96	0.567059	0	GOMF_CHEMOKINE_RECEPTOR_BINDING	LY96	0.621709	0	KEGG_VEGF_SIGNALING_PATHWAY	LY96	0.301558	4.78e-12
GOBP_ATP_BIOSYNTHETIC_PROCESS	PGAM5	0.400387	0	GOCC_ENDOCYTIC_VESICLE_MEMBRANE	PGAM5	0.0699405	0.138059	GOMF_CHEMOKINE_RECEPTOR_BINDING	PGAM5	0.126399	0.00579778	KEGG_VEGF_SIGNALING_PATHWAY	PGAM5	-0.0304998	0.530986
GOBP_ATP_BIOSYNTHETIC_PROCESS	PPIF	0.353887	0	GOCC_ENDOCYTIC_VESICLE_MEMBRANE	PPIF	0.22552	4.2e-07	GOMF_CHEMOKINE_RECEPTOR_BINDING	PPIF	0.147407	0.00119311	KEGG_VEGF_SIGNALING_PATHWAY	PPIF	-0.0627345	0.184811
GOBP_ATP_BIOSYNTHETIC_PROCESS	SLC25A4	0.504436	0	GOCC_ENDOCYTIC_VESICLE_MEMBRANE	SLC25A4	-0.127985	0.00523227	GOMF_CHEMOKINE_RECEPTOR_BINDING	SLC25A4	-0.167859	0.00020625	KEGG_VEGF_SIGNALING_PATHWAY	SLC25A4	-0.209437	2.58e-06
GOBP_ATP_BIOSYNTHETIC_PROCESS	TLR3	0.0870679	0.0627514	GOCC_ENDOCYTIC_VESICLE_MEMBRANE	TLR3	0.304402	3.4e-12	GOMF_CHEMOKINE_RECEPTOR_BINDING	TLR3	0.224336	4.85e-07	KEGG_VEGF_SIGNALING_PATHWAY	TLR3	0.0967664	0.0364947
GOBP_ATP_BIOSYNTHETIC_PROCESS	VPS4B	-0.010458	0.838646	GOCC_ENDOCYTIC_VESICLE_MEMBRANE	VPS4B	0.259703	4.25e-09	GOMF_CHEMOKINE_RECEPTOR_BINDING	VPS4B	0.0269096	0.583195	KEGG_VEGF_SIGNALING_PATHWAY	VPS4B	0.0933429	0.0438956
GOBP_ATP_BIOSYNTHETIC_PROCESS	YBX3	-0.100411	0.0306256	GOCC_ENDOCYTIC_VESICLE_MEMBRANE	YBX3	-0.0164198	0.74336	GOMF_CHEMOKINE_RECEPTOR_BINDING	YBX3	0.206029	4.24e-06	KEGG_VEGF_SIGNALING_PATHWAY	YBX3	0.0703849	0.133928
GOBP_ATP_DEPENDENT_CHROMATIN_REMODELING	LY96	0.0675153	0.154704	GOCC_ENDOLYSOSOME	LY96	0.554544	0	GOMF_CHEMOREPELLENT_ACTIVITY	LY96	-0.0359472	0.459143	KEGG_VIBRIO_CHOLERAE_INFECTION	LY96	0.348132	0
GOBP_ATP_DEPENDENT_CHROMATIN_REMODELING	PGAM5	0.0313425	0.526803	GOCC_ENDOLYSOSOME	PGAM5	0.273355	5.52e-10	GOMF_CHEMOREPELLENT_ACTIVITY	PGAM5	-0.183309	4.69e-05	KEGG_VIBRIO_CHOLERAE_INFECTION	PGAM5	0.528749	0
GOBP_ATP_DEPENDENT_CHROMATIN_REMODELING	PPIF	0.0521458	0.278534	GOCC_ENDOLYSOSOME	PPIF	0.458683	0	GOMF_CHEMOREPELLENT_ACTIVITY	PPIF	-0.228156	3.03e-07	KEGG_VIBRIO_CHOLERAE_INFECTION	PPIF	0.6218	0
GOBP_ATP_DEPENDENT_CHROMATIN_REMODELING	SLC25A4	-0.226318	3.84e-07	GOCC_ENDOLYSOSOME	SLC25A4	-0.067158	0.154892	GOMF_CHEMOREPELLENT_ACTIVITY	SLC25A4	-0.0784371	0.0942223	KEGG_VIBRIO_CHOLERAE_INFECTION	SLC25A4	0.268124	1.05e-09
GOBP_ATP_DEPENDENT_CHROMATIN_REMODELING	TLR3	-0.0601114	0.208226	GOCC_ENDOLYSOSOME	TLR3	0.0979328	0.0347225	GOMF_CHEMOREPELLENT_ACTIVITY	TLR3	0.334414	1.3e-14	KEGG_VIBRIO_CHOLERAE_INFECTION	TLR3	-0.250448	1.37e-08
GOBP_ATP_DEPENDENT_CHROMATIN_REMODELING	VPS4B	0.27146	7.64e-10	GOCC_ENDOLYSOSOME	VPS4B	0.111757	0.0153377	GOMF_CHEMOREPELLENT_ACTIVITY	VPS4B	0.307806	1.91e-12	KEGG_VIBRIO_CHOLERAE_INFECTION	VPS4B	-0.0672457	0.152744
GOBP_ATP_DEPENDENT_CHROMATIN_REMODELING	YBX3	0.00122881	0.981592	GOCC_ENDOLYSOSOME	YBX3	-0.00124881	0.982451	GOMF_CHEMOREPELLENT_ACTIVITY	YBX3	0.0729329	0.120954	KEGG_VIBRIO_CHOLERAE_INFECTION	YBX3	-0.108315	0.018587
GOBP_ATP_METABOLIC_PROCESS	LY96	0.126746	0.00578159	GOCC_ENDOLYSOSOME_MEMBRANE	LY96	0.421177	0	GOMF_CHLORIDE_CHANNEL_INHIBITOR_ACTIVITY	LY96	-0.12055	0.00865801	KEGG_VIRAL_MYOCARDITIS	LY96	0.464595	0
GOBP_ATP_METABOLIC_PROCESS	PGAM5	0.559484	0	GOCC_ENDOLYSOSOME_MEMBRANE	PGAM5	0.193012	1.75e-05	GOMF_CHLORIDE_CHANNEL_INHIBITOR_ACTIVITY	PGAM5	0.120297	0.00880323	KEGG_VIRAL_MYOCARDITIS	PGAM5	-0.0280597	0.567045
GOBP_ATP_METABOLIC_PROCESS	PPIF	0.54833	0	GOCC_ENDOLYSOSOME_MEMBRANE	PPIF	0.289181	4.47e-11	GOMF_CHLORIDE_CHANNEL_INHIBITOR_ACTIVITY	PPIF	0.118803	0.0097216	KEGG_VIRAL_MYOCARDITIS	PPIF	0.0344526	0.47629
GOBP_ATP_METABOLIC_PROCESS	SLC25A4	0.475069	0	GOCC_ENDOLYSOSOME_MEMBRANE	SLC25A4	-0.127804	0.00529509	GOMF_CHLORIDE_CHANNEL_INHIBITOR_ACTIVITY	SLC25A4	0.213326	1.83e-06	KEGG_VIRAL_MYOCARDITIS	SLC25A4	-0.276001	3.13e-10
GOBP_ATP_METABOLIC_PROCESS	TLR3	-0.0701986	0.138133	GOCC_ENDOLYSOSOME_MEMBRANE	TLR3	0.161094	0.000384372	GOMF_CHLORIDE_CHANNEL_INHIBITOR_ACTIVITY	TLR3	-0.279794	2.05e-10	KEGG_VIRAL_MYOCARDITIS	TLR3	0.260116	3.43e-09
GOBP_ATP_METABOLIC_PROCESS	VPS4B	-0.141925	0.00188498	GOCC_ENDOLYSOSOME_MEMBRANE	VPS4B	0.169855	0.000174063	GOMF_CHLORIDE_CHANNEL_INHIBITOR_ACTIVITY	VPS4B	0.115253	0.012231	KEGG_VIRAL_MYOCARDITIS	VPS4B	0.0339164	0.483884
GOBP_ATP_METABOLIC_PROCESS	YBX3	0.0326703	0.508738	GOCC_ENDOLYSOSOME_MEMBRANE	YBX3	0.0820632	0.0793128	GOMF_CHLORIDE_CHANNEL_INHIBITOR_ACTIVITY	YBX3	-0.0444614	0.355178	KEGG_VIRAL_MYOCARDITIS	YBX3	-0.0813586	0.0812716
GOBP_ATP_SYNTHESIS_COUPLED_ELECTRON_TRANSPORT	LY96	0.105566	0.0226956	GOCC_ENDOPEPTIDASE_COMPLEX	LY96	0.455301	0	GOMF_CHLORIDE_CHANNEL_REGULATOR_ACTIVITY	LY96	-0.0820165	0.0795583	KEGG_WNT_SIGNALING_PATHWAY	LY96	0.114326	0.0127492
GOBP_ATP_SYNTHESIS_COUPLED_ELECTRON_TRANSPORT	PGAM5	0.442004	0	GOCC_ENDOPEPTIDASE_COMPLEX	PGAM5	0.548251	0	GOMF_CHLORIDE_CHANNEL_REGULATOR_ACTIVITY	PGAM5	0.191472	2.04e-05	KEGG_WNT_SIGNALING_PATHWAY	PGAM5	-0.127543	0.00520594
GOBP_ATP_SYNTHESIS_COUPLED_ELECTRON_TRANSPORT	PPIF	0.431165	0	GOCC_ENDOPEPTIDASE_COMPLEX	PPIF	0.402266	0	GOMF_CHLORIDE_CHANNEL_REGULATOR_ACTIVITY	PPIF	0.185949	3.6e-05	KEGG_WNT_SIGNALING_PATHWAY	PPIF	-0.0657988	0.162416
GOBP_ATP_SYNTHESIS_COUPLED_ELECTRON_TRANSPORT	SLC25A4	0.40311	0	GOCC_ENDOPEPTIDASE_COMPLEX	SLC25A4	0.0947187	0.0413813	GOMF_CHLORIDE_CHANNEL_REGULATOR_ACTIVITY	SLC25A4	0.318287	2.92e-13	KEGG_WNT_SIGNALING_PATHWAY	SLC25A4	-0.0724379	0.122823
GOBP_ATP_SYNTHESIS_COUPLED_ELECTRON_TRANSPORT	TLR3	-0.222317	6.3e-07	GOCC_ENDOPEPTIDASE_COMPLEX	TLR3	-0.0940065	0.0429978	GOMF_CHLORIDE_CHANNEL_REGULATOR_ACTIVITY	TLR3	-0.033564	0.491012	KEGG_WNT_SIGNALING_PATHWAY	TLR3	0.0394499	0.411676
GOBP_ATP_SYNTHESIS_COUPLED_ELECTRON_TRANSPORT	VPS4B	-0.319334	2.46e-13	GOCC_ENDOPEPTIDASE_COMPLEX	VPS4B	-0.133067	0.00363324	GOMF_CHLORIDE_CHANNEL_REGULATOR_ACTIVITY	VPS4B	0.27571	3.88e-10	KEGG_WNT_SIGNALING_PATHWAY	VPS4B	0.411257	0
GOBP_ATP_SYNTHESIS_COUPLED_ELECTRON_TRANSPORT	YBX3	0.0652064	0.170211	GOCC_ENDOPEPTIDASE_COMPLEX	YBX3	0.184277	4.29e-05	GOMF_CHLORIDE_CHANNEL_REGULATOR_ACTIVITY	YBX3	-0.0957521	0.0391026	KEGG_WNT_SIGNALING_PATHWAY	YBX3	0.00458495	0.928779
GOBP_ATP_TRANSPORT	LY96	0.0475784	0.325231	GOCC_ENDOPLASMIC_RETICULUM_EXIT_SITE	LY96	0.0614965	0.193846	GOMF_CHLORIDE_ION_BINDING	LY96	-0.0448104	0.351266
GOBP_ATP_TRANSPORT	PGAM5	0.184995	4.05e-05	GOCC_ENDOPLASMIC_RETICULUM_EXIT_SITE	PGAM5	0.0401748	0.407044	GOMF_CHLORIDE_ION_BINDING	PGAM5	-0.0396454	0.411931
GOBP_ATP_TRANSPORT	PPIF	0.257254	6.22e-09	GOCC_ENDOPLASMIC_RETICULUM_EXIT_SITE	PPIF	0.0727974	0.121645	GOMF_CHLORIDE_ION_BINDING	PPIF	-0.170908	0.00015564
GOBP_ATP_TRANSPORT	SLC25A4	0.494057	0	GOCC_ENDOPLASMIC_RETICULUM_EXIT_SITE	SLC25A4	0.11223	0.0148978	GOMF_CHLORIDE_ION_BINDING	SLC25A4	0.0691294	0.142786
GOBP_ATP_TRANSPORT	TLR3	0.24654	2.76e-08	GOCC_ENDOPLASMIC_RETICULUM_EXIT_SITE	TLR3	0.522147	0	GOMF_CHLORIDE_ION_BINDING	TLR3	0.226648	3.65e-07
GOBP_ATP_TRANSPORT	VPS4B	0.363405	0	GOCC_ENDOPLASMIC_RETICULUM_EXIT_SITE	VPS4B	0.392935	0	GOMF_CHLORIDE_ION_BINDING	VPS4B	0.143131	0.00167674
GOBP_ATP_TRANSPORT	YBX3	-0.134153	0.00339609	GOCC_ENDOPLASMIC_RETICULUM_EXIT_SITE	YBX3	-0.209319	2.93e-06	GOMF_CHLORIDE_ION_BINDING	YBX3	-0.0160812	0.747548
GOBP_ATRIAL_CARDIAC_MUSCLE_CELL_MEMBRANE_REPOLARIZATION	LY96	-0.0234913	0.639411	GOCC_ENDOPLASMIC_RETICULUM_GOLGI_INTERMEDIATE_COMPARTMENT	LY96	0.449546	0	GOMF_CHLORIDE_TRANSMEMBRANE_TRANSPORTER_ACTIVITY	LY96	-0.140587	0.00204024
GOBP_ATRIAL_CARDIAC_MUSCLE_CELL_MEMBRANE_REPOLARIZATION	PGAM5	-0.139068	0.00235006	GOCC_ENDOPLASMIC_RETICULUM_GOLGI_INTERMEDIATE_COMPARTMENT	PGAM5	0.444242	0	GOMF_CHLORIDE_TRANSMEMBRANE_TRANSPORTER_ACTIVITY	PGAM5	-0.165727	0.000250067
GOBP_ATRIAL_CARDIAC_MUSCLE_CELL_MEMBRANE_REPOLARIZATION	PPIF	-0.141475	0.00195202	GOCC_ENDOPLASMIC_RETICULUM_GOLGI_INTERMEDIATE_COMPARTMENT	PPIF	0.438432	0	GOMF_CHLORIDE_TRANSMEMBRANE_TRANSPORTER_ACTIVITY	PPIF	-0.166373	0.000236095
GOBP_ATRIAL_CARDIAC_MUSCLE_CELL_MEMBRANE_REPOLARIZATION	SLC25A4	0.0381872	0.435856	GOCC_ENDOPLASMIC_RETICULUM_GOLGI_INTERMEDIATE_COMPARTMENT	SLC25A4	0.162399	0.000343613	GOMF_CHLORIDE_TRANSMEMBRANE_TRANSPORTER_ACTIVITY	SLC25A4	0.0392396	0.416786
GOBP_ATRIAL_CARDIAC_MUSCLE_CELL_MEMBRANE_REPOLARIZATION	TLR3	0.103824	0.0251486	GOCC_ENDOPLASMIC_RETICULUM_GOLGI_INTERMEDIATE_COMPARTMENT	TLR3	0.268022	1.24e-09	GOMF_CHLORIDE_TRANSMEMBRANE_TRANSPORTER_ACTIVITY	TLR3	0.244504	3.6e-08
GOBP_ATRIAL_CARDIAC_MUSCLE_CELL_MEMBRANE_REPOLARIZATION	VPS4B	0.294366	1.98e-11	GOCC_ENDOPLASMIC_RETICULUM_GOLGI_INTERMEDIATE_COMPARTMENT	VPS4B	0.14079	0.00203729	GOMF_CHLORIDE_TRANSMEMBRANE_TRANSPORTER_ACTIVITY	VPS4B	0.264649	2.05e-09
GOBP_ATRIAL_CARDIAC_MUSCLE_CELL_MEMBRANE_REPOLARIZATION	YBX3	0.00629847	0.903686	GOCC_ENDOPLASMIC_RETICULUM_GOLGI_INTERMEDIATE_COMPARTMENT	YBX3	0.150329	0.000954453	GOMF_CHLORIDE_TRANSMEMBRANE_TRANSPORTER_ACTIVITY	YBX3	-0.0416593	0.388096
GOBP_ATRIAL_CARDIAC_MUSCLE_CELL_TO_AV_NODE_CELL_SIGNALING	LY96	0.0411123	0.399447	GOCC_ENDOPLASMIC_RETICULUM_GOLGI_INTERMEDIATE_COMPARTMENT_MEMBRANE	LY96	0.457221	0	GOMF_CHOLESTEROL_BINDING	LY96	0.318199	2.96e-13
GOBP_ATRIAL_CARDIAC_MUSCLE_CELL_TO_AV_NODE_CELL_SIGNALING	PGAM5	-0.231316	2.05e-07	GOCC_ENDOPLASMIC_RETICULUM_GOLGI_INTERMEDIATE_COMPARTMENT_MEMBRANE	PGAM5	0.498496	0	GOMF_CHOLESTEROL_BINDING	PGAM5	0.0926037	0.0464887
GOBP_ATRIAL_CARDIAC_MUSCLE_CELL_TO_AV_NODE_CELL_SIGNALING	PPIF	-0.166756	0.00023175	GOCC_ENDOPLASMIC_RETICULUM_GOLGI_INTERMEDIATE_COMPARTMENT_MEMBRANE	PPIF	0.427575	0	GOMF_CHOLESTEROL_BINDING	PPIF	0.305789	2.74e-12
GOBP_ATRIAL_CARDIAC_MUSCLE_CELL_TO_AV_NODE_CELL_SIGNALING	SLC25A4	-0.112749	0.0146232	GOCC_ENDOPLASMIC_RETICULUM_GOLGI_INTERMEDIATE_COMPARTMENT_MEMBRANE	SLC25A4	0.129784	0.00461589	GOMF_CHOLESTEROL_BINDING	SLC25A4	0.0619052	0.191784
GOBP_ATRIAL_CARDIAC_MUSCLE_CELL_TO_AV_NODE_CELL_SIGNALING	TLR3	0.137473	0.00265256	GOCC_ENDOPLASMIC_RETICULUM_GOLGI_INTERMEDIATE_COMPARTMENT_MEMBRANE	TLR3	0.151725	0.000848911	GOMF_CHOLESTEROL_BINDING	TLR3	0.076908	0.101272
GOBP_ATRIAL_CARDIAC_MUSCLE_CELL_TO_AV_NODE_CELL_SIGNALING	VPS4B	0.312162	9.08e-13	GOCC_ENDOPLASMIC_RETICULUM_GOLGI_INTERMEDIATE_COMPARTMENT_MEMBRANE	VPS4B	-0.0169651	0.734752	GOMF_CHOLESTEROL_BINDING	VPS4B	0.199274	8.93e-06
GOBP_ATRIAL_CARDIAC_MUSCLE_CELL_TO_AV_NODE_CELL_SIGNALING	YBX3	0.120715	0.00872036	GOCC_ENDOPLASMIC_RETICULUM_GOLGI_INTERMEDIATE_COMPARTMENT_MEMBRANE	YBX3	0.205046	4.75e-06	GOMF_CHOLESTEROL_BINDING	YBX3	0.0888742	0.0564498
GOBP_ATRIAL_SEPTUM_DEVELOPMENT	LY96	0.0503231	0.296478	GOCC_ENDOPLASMIC_RETICULUM_LUMEN	LY96	0.484768	0	GOMF_CHROMATIN_DNA_BINDING	LY96	-0.248948	1.96e-08
GOBP_ATRIAL_SEPTUM_DEVELOPMENT	PGAM5	-0.271735	7.34e-10	GOCC_ENDOPLASMIC_RETICULUM_LUMEN	PGAM5	0.096442	0.0376364	GOMF_CHROMATIN_DNA_BINDING	PGAM5	-0.171526	0.000147116
GOBP_ATRIAL_SEPTUM_DEVELOPMENT	PPIF	-0.199951	8.4e-06	GOCC_ENDOPLASMIC_RETICULUM_LUMEN	PPIF	0.115614	0.0120624	GOMF_CHROMATIN_DNA_BINDING	PPIF	-0.324029	9.99e-14
GOBP_ATRIAL_SEPTUM_DEVELOPMENT	SLC25A4	-0.304487	3.53e-12	GOCC_ENDOPLASMIC_RETICULUM_LUMEN	SLC25A4	-0.203658	5.55e-06	GOMF_CHROMATIN_DNA_BINDING	SLC25A4	-0.161434	0.000365951
GOBP_ATRIAL_SEPTUM_DEVELOPMENT	TLR3	-0.0797767	0.0897165	GOCC_ENDOPLASMIC_RETICULUM_LUMEN	TLR3	0.0952568	0.0402069	GOMF_CHROMATIN_DNA_BINDING	TLR3	0.10404	0.0244219
GOBP_ATRIAL_SEPTUM_DEVELOPMENT	VPS4B	0.0424533	0.383317	GOCC_ENDOPLASMIC_RETICULUM_LUMEN	VPS4B	0.0317602	0.517328	GOMF_CHROMATIN_DNA_BINDING	VPS4B	0.292197	2.75e-11
GOBP_ATRIAL_SEPTUM_DEVELOPMENT	YBX3	0.0943682	0.0428382	GOCC_ENDOPLASMIC_RETICULUM_LUMEN	YBX3	0.325113	7.94e-14	GOMF_CHROMATIN_DNA_BINDING	YBX3	0.0352169	0.468705
GOBP_ATRIAL_SEPTUM_MORPHOGENESIS	LY96	0.0889989	0.0568498	GOCC_ENDOPLASMIC_RETICULUM_PROTEIN_CONTAINING_COMPLEX	LY96	0.476174	0	GOMF_CIS_TRANS_ISOMERASE_ACTIVITY	LY96	0.373455	0
GOBP_ATRIAL_SEPTUM_MORPHOGENESIS	PGAM5	-0.183403	4.75e-05	GOCC_ENDOPLASMIC_RETICULUM_PROTEIN_CONTAINING_COMPLEX	PGAM5	0.515258	0	GOMF_CIS_TRANS_ISOMERASE_ACTIVITY	PGAM5	0.21184	2.17e-06
GOBP_ATRIAL_SEPTUM_MORPHOGENESIS	PPIF	-0.114192	0.0133489	GOCC_ENDOPLASMIC_RETICULUM_PROTEIN_CONTAINING_COMPLEX	PPIF	0.47211	0	GOMF_CIS_TRANS_ISOMERASE_ACTIVITY	PPIF	0.180315	6.3e-05
GOBP_ATRIAL_SEPTUM_MORPHOGENESIS	SLC25A4	-0.220785	7.6e-07	GOCC_ENDOPLASMIC_RETICULUM_PROTEIN_CONTAINING_COMPLEX	SLC25A4	0.217097	1.17e-06	GOMF_CIS_TRANS_ISOMERASE_ACTIVITY	SLC25A4	-0.123766	0.00696421
GOBP_ATRIAL_SEPTUM_MORPHOGENESIS	TLR3	0.0227879	0.649908	GOCC_ENDOPLASMIC_RETICULUM_PROTEIN_CONTAINING_COMPLEX	TLR3	0.0652549	0.167363	GOMF_CIS_TRANS_ISOMERASE_ACTIVITY	TLR3	-0.261303	3.36e-09
GOBP_ATRIAL_SEPTUM_MORPHOGENESIS	VPS4B	0.177131	8.8e-05	GOCC_ENDOPLASMIC_RETICULUM_PROTEIN_CONTAINING_COMPLEX	VPS4B	0.0678163	0.150853	GOMF_CIS_TRANS_ISOMERASE_ACTIVITY	VPS4B	-0.404387	0
GOBP_ATRIAL_SEPTUM_MORPHOGENESIS	YBX3	0.0884162	0.0585915	GOCC_ENDOPLASMIC_RETICULUM_PROTEIN_CONTAINING_COMPLEX	YBX3	0.189864	2.44e-05	GOMF_CIS_TRANS_ISOMERASE_ACTIVITY	YBX3	0.390307	0
GOBP_ATRIOVENTRICULAR_VALVE_DEVELOPMENT	LY96	-0.121009	0.00855375	GOCC_ENDOPLASMIC_RETICULUM_QUALITY_CONTROL_COMPARTMENT	LY96	0.404246	0	GOMF_CLATHRIN_BINDING	LY96	0.164184	0.000286939
GOBP_ATRIOVENTRICULAR_VALVE_DEVELOPMENT	PGAM5	-0.379266	0	GOCC_ENDOPLASMIC_RETICULUM_QUALITY_CONTROL_COMPARTMENT	PGAM5	0.328494	4.08e-14	GOMF_CLATHRIN_BINDING	PGAM5	0.13239	0.00377787
GOBP_ATRIOVENTRICULAR_VALVE_DEVELOPMENT	PPIF	-0.429582	0	GOCC_ENDOPLASMIC_RETICULUM_QUALITY_CONTROL_COMPARTMENT	PPIF	0.309765	1.32e-12	GOMF_CLATHRIN_BINDING	PPIF	0.205012	4.75e-06
GOBP_ATRIOVENTRICULAR_VALVE_DEVELOPMENT	SLC25A4	-0.0987153	0.0337113	GOCC_ENDOPLASMIC_RETICULUM_QUALITY_CONTROL_COMPARTMENT	SLC25A4	0.117109	0.0109607	GOMF_CLATHRIN_BINDING	SLC25A4	0.0510142	0.285749
GOBP_ATRIOVENTRICULAR_VALVE_DEVELOPMENT	TLR3	0.142953	0.00173881	GOCC_ENDOPLASMIC_RETICULUM_QUALITY_CONTROL_COMPARTMENT	TLR3	0.228022	3.09e-07	GOMF_CLATHRIN_BINDING	TLR3	0.0636697	0.178781
GOBP_ATRIOVENTRICULAR_VALVE_DEVELOPMENT	VPS4B	0.349781	0	GOCC_ENDOPLASMIC_RETICULUM_QUALITY_CONTROL_COMPARTMENT	VPS4B	0.165838	0.000252216	GOMF_CLATHRIN_BINDING	VPS4B	0.152021	0.000819909
GOBP_ATRIOVENTRICULAR_VALVE_DEVELOPMENT	YBX3	0.0794346	0.0911734	GOCC_ENDOPLASMIC_RETICULUM_QUALITY_CONTROL_COMPARTMENT	YBX3	0.195823	1.31e-05	GOMF_CLATHRIN_BINDING	YBX3	-0.136249	0.00283843
GOBP_ATTACHMENT_OF_MITOTIC_SPINDLE_MICROTUBULES_TO_KINETOCHORE	LY96	0.233153	1.62e-07	GOCC_ENDOPLASMIC_RETICULUM_TUBULAR_NETWORK	LY96	0.194568	1.49e-05	GOMF_CO_RECEPTOR_BINDING	LY96	-0.0290624	0.552306
GOBP_ATTACHMENT_OF_MITOTIC_SPINDLE_MICROTUBULES_TO_KINETOCHORE	PGAM5	0.173008	0.000130251	GOCC_ENDOPLASMIC_RETICULUM_TUBULAR_NETWORK	PGAM5	0.292176	2.71e-11	GOMF_CO_RECEPTOR_BINDING	PGAM5	-0.17475	0.00010848
GOBP_ATTACHMENT_OF_MITOTIC_SPINDLE_MICROTUBULES_TO_KINETOCHORE	PPIF	0.202302	6.5e-06	GOCC_ENDOPLASMIC_RETICULUM_TUBULAR_NETWORK	PPIF	0.358631	0	GOMF_CO_RECEPTOR_BINDING	PPIF	-0.231828	1.9e-07
GOBP_ATTACHMENT_OF_MITOTIC_SPINDLE_MICROTUBULES_TO_KINETOCHORE	SLC25A4	-0.192755	1.82e-05	GOCC_ENDOPLASMIC_RETICULUM_TUBULAR_NETWORK	SLC25A4	0.302964	4.37e-12	GOMF_CO_RECEPTOR_BINDING	SLC25A4	0.0275124	0.574434
GOBP_ATTACHMENT_OF_MITOTIC_SPINDLE_MICROTUBULES_TO_KINETOCHORE	TLR3	0.144421	0.00154855	GOCC_ENDOPLASMIC_RETICULUM_TUBULAR_NETWORK	TLR3	0.194106	1.57e-05	GOMF_CO_RECEPTOR_BINDING	TLR3	0.317601	3.31e-13
GOBP_ATTACHMENT_OF_MITOTIC_SPINDLE_MICROTUBULES_TO_KINETOCHORE	VPS4B	0.169706	0.00017703	GOCC_ENDOPLASMIC_RETICULUM_TUBULAR_NETWORK	VPS4B	0.439015	0	GOMF_CO_RECEPTOR_BINDING	VPS4B	0.404719	0
GOBP_ATTACHMENT_OF_MITOTIC_SPINDLE_MICROTUBULES_TO_KINETOCHORE	YBX3	0.0511978	0.28781	GOCC_ENDOPLASMIC_RETICULUM_TUBULAR_NETWORK	YBX3	-0.052084	0.275475	GOMF_CO_RECEPTOR_BINDING	YBX3	0.0190969	0.700871
GOBP_ATTACHMENT_OF_SPINDLE_MICROTUBULES_TO_KINETOCHORE	LY96	0.314059	6.42e-13	GOCC_ENDORIBONUCLEASE_COMPLEX	LY96	0.0301681	0.539671	GOMF_CO_SMAD_BINDING	LY96	-0.155139	0.000630402
GOBP_ATTACHMENT_OF_SPINDLE_MICROTUBULES_TO_KINETOCHORE	PGAM5	0.144749	0.00150861	GOCC_ENDORIBONUCLEASE_COMPLEX	PGAM5	0.438927	0	GOMF_CO_SMAD_BINDING	PGAM5	-0.128061	0.00516045
GOBP_ATTACHMENT_OF_SPINDLE_MICROTUBULES_TO_KINETOCHORE	PPIF	0.181131	5.96e-05	GOCC_ENDORIBONUCLEASE_COMPLEX	PPIF	0.196606	1.2e-05	GOMF_CO_SMAD_BINDING	PPIF	-0.0341383	0.483315
GOBP_ATTACHMENT_OF_SPINDLE_MICROTUBULES_TO_KINETOCHORE	SLC25A4	-0.295391	1.67e-11	GOCC_ENDORIBONUCLEASE_COMPLEX	SLC25A4	0.0339663	0.486596	GOMF_CO_SMAD_BINDING	SLC25A4	0.0278557	0.569657
GOBP_ATTACHMENT_OF_SPINDLE_MICROTUBULES_TO_KINETOCHORE	TLR3	0.128222	0.00521005	GOCC_ENDORIBONUCLEASE_COMPLEX	TLR3	-0.413935	0	GOMF_CO_SMAD_BINDING	TLR3	-0.0359941	0.458617
GOBP_ATTACHMENT_OF_SPINDLE_MICROTUBULES_TO_KINETOCHORE	VPS4B	0.128365	0.0051575	GOCC_ENDORIBONUCLEASE_COMPLEX	VPS4B	-0.330905	2.67e-14	GOMF_CO_SMAD_BINDING	VPS4B	0.379874	0
GOBP_ATTACHMENT_OF_SPINDLE_MICROTUBULES_TO_KINETOCHORE	YBX3	0.104165	0.0246542	GOCC_ENDORIBONUCLEASE_COMPLEX	YBX3	0.151175	0.000890292	GOMF_CO_SMAD_BINDING	YBX3	-0.0635825	0.179363
GOBP_AUDITORY_RECEPTOR_CELL_DEVELOPMENT	LY96	-0.247524	2.42e-08	GOCC_ENDOSOME_LUMEN	LY96	0.357171	0	GOMF_COA_HYDROLASE_ACTIVITY	LY96	-0.200743	7.61e-06
GOBP_AUDITORY_RECEPTOR_CELL_DEVELOPMENT	PGAM5	0.0664442	0.161783	GOCC_ENDOSOME_LUMEN	PGAM5	0.0121515	0.810468	GOMF_COA_HYDROLASE_ACTIVITY	PGAM5	0.220896	7.42e-07
GOBP_AUDITORY_RECEPTOR_CELL_DEVELOPMENT	PPIF	-0.0936779	0.0444618	GOCC_ENDOSOME_LUMEN	PPIF	0.119718	0.00923971	GOMF_COA_HYDROLASE_ACTIVITY	PPIF	0.146954	0.00123791
GOBP_AUDITORY_RECEPTOR_CELL_DEVELOPMENT	SLC25A4	0.162759	0.000331989	GOCC_ENDOSOME_LUMEN	SLC25A4	0.0698127	0.138846	GOMF_COA_HYDROLASE_ACTIVITY	SLC25A4	0.479794	0
GOBP_AUDITORY_RECEPTOR_CELL_DEVELOPMENT	TLR3	0.255251	8.25e-09	GOCC_ENDOSOME_LUMEN	TLR3	0.294149	1.96e-11	GOMF_COA_HYDROLASE_ACTIVITY	TLR3	0.10304	0.0258979
GOBP_AUDITORY_RECEPTOR_CELL_DEVELOPMENT	VPS4B	-0.0375999	0.443372	GOCC_ENDOSOME_LUMEN	VPS4B	0.250322	1.61e-08	GOMF_COA_HYDROLASE_ACTIVITY	VPS4B	-0.00237425	0.964317
GOBP_AUDITORY_RECEPTOR_CELL_DEVELOPMENT	YBX3	-0.0704442	0.136657	GOCC_ENDOSOME_LUMEN	YBX3	-0.144739	0.00149434	GOMF_COA_HYDROLASE_ACTIVITY	YBX3	-0.200916	7.46e-06
GOBP_AUDITORY_RECEPTOR_CELL_MORPHOGENESIS	LY96	-0.249697	1.79e-08	GOCC_ENDOSOME_MEMBRANE	LY96	0.455823	0	GOMF_COLLAGEN_BINDING	LY96	0.388779	0
GOBP_AUDITORY_RECEPTOR_CELL_MORPHOGENESIS	PGAM5	0.0773589	0.100476	GOCC_ENDOSOME_MEMBRANE	PGAM5	0.233267	1.58e-07	GOMF_COLLAGEN_BINDING	PGAM5	-0.147439	0.00119004
GOBP_AUDITORY_RECEPTOR_CELL_MORPHOGENESIS	PPIF	-0.0328788	0.505911	GOCC_ENDOSOME_MEMBRANE	PPIF	0.345663	1.65e-15	GOMF_COLLAGEN_BINDING	PPIF	-0.0479842	0.317012
GOBP_AUDITORY_RECEPTOR_CELL_MORPHOGENESIS	SLC25A4	0.203616	5.62e-06	GOCC_ENDOSOME_MEMBRANE	SLC25A4	0.203124	5.89e-06	GOMF_COLLAGEN_BINDING	SLC25A4	-0.329449	3.72e-14
GOBP_AUDITORY_RECEPTOR_CELL_MORPHOGENESIS	TLR3	0.236476	1.05e-07	GOCC_ENDOSOME_MEMBRANE	TLR3	0.342033	3.19e-15	GOMF_COLLAGEN_BINDING	TLR3	0.00438168	0.932412
GOBP_AUDITORY_RECEPTOR_CELL_MORPHOGENESIS	VPS4B	-0.0741662	0.116124	GOCC_ENDOSOME_MEMBRANE	VPS4B	0.437352	0	GOMF_COLLAGEN_BINDING	VPS4B	0.0930486	0.0453954
GOBP_AUDITORY_RECEPTOR_CELL_MORPHOGENESIS	YBX3	-0.118643	0.0100097	GOCC_ENDOSOME_MEMBRANE	YBX3	-0.10052	0.0299682	GOMF_COLLAGEN_BINDING	YBX3	0.26602	1.67e-09
GOBP_AUTONOMIC_NERVOUS_SYSTEM_DEVELOPMENT	LY96	0.139487	0.00227562	GOCC_ER_TO_GOLGI_TRANSPORT_VESICLE_MEMBRANE	LY96	0.298468	9.49e-12	GOMF_COMPLEMENT_BINDING	LY96	0.583697	0
GOBP_AUTONOMIC_NERVOUS_SYSTEM_DEVELOPMENT	PGAM5	-0.190247	2.36e-05	GOCC_ER_TO_GOLGI_TRANSPORT_VESICLE_MEMBRANE	PGAM5	0.110458	0.0166108	GOMF_COMPLEMENT_BINDING	PGAM5	0.210292	2.6e-06
GOBP_AUTONOMIC_NERVOUS_SYSTEM_DEVELOPMENT	PPIF	-0.174558	0.000112485	GOCC_ER_TO_GOLGI_TRANSPORT_VESICLE_MEMBRANE	PPIF	0.133208	0.00359478	GOMF_COMPLEMENT_BINDING	PPIF	0.370499	0
GOBP_AUTONOMIC_NERVOUS_SYSTEM_DEVELOPMENT	SLC25A4	-0.221573	6.91e-07	GOCC_ER_TO_GOLGI_TRANSPORT_VESICLE_MEMBRANE	SLC25A4	0.132587	0.00376639	GOMF_COMPLEMENT_BINDING	SLC25A4	-0.0835688	0.0738248
GOBP_AUTONOMIC_NERVOUS_SYSTEM_DEVELOPMENT	TLR3	-0.064246	0.176936	GOCC_ER_TO_GOLGI_TRANSPORT_VESICLE_MEMBRANE	TLR3	0.499042	0	GOMF_COMPLEMENT_BINDING	TLR3	0.20548	4.49e-06
GOBP_AUTONOMIC_NERVOUS_SYSTEM_DEVELOPMENT	VPS4B	0.143242	0.00169983	GOCC_ER_TO_GOLGI_TRANSPORT_VESICLE_MEMBRANE	VPS4B	0.453404	0	GOMF_COMPLEMENT_BINDING	VPS4B	0.115962	0.0116917
GOBP_AUTONOMIC_NERVOUS_SYSTEM_DEVELOPMENT	YBX3	0.0775411	0.0996298	GOCC_ER_TO_GOLGI_TRANSPORT_VESICLE_MEMBRANE	YBX3	-0.194172	1.55e-05	GOMF_COMPLEMENT_BINDING	YBX3	0.193263	1.69e-05
GOBP_AUTOPHAGIC_CELL_DEATH	LY96	0.583035	0	GOCC_ER_UBIQUITIN_LIGASE_COMPLEX	LY96	0.398326	0	GOMF_COMPLEMENT_RECEPTOR_ACTIVITY	LY96	0.538477	0
GOBP_AUTOPHAGIC_CELL_DEATH	PGAM5	-0.0187291	0.710709	GOCC_ER_UBIQUITIN_LIGASE_COMPLEX	PGAM5	0.331713	2.24e-14	GOMF_COMPLEMENT_RECEPTOR_ACTIVITY	PGAM5	0.0309083	0.526485
GOBP_AUTOPHAGIC_CELL_DEATH	PPIF	0.120608	0.00878264	GOCC_ER_UBIQUITIN_LIGASE_COMPLEX	PPIF	0.322352	1.32e-13	GOMF_COMPLEMENT_RECEPTOR_ACTIVITY	PPIF	0.203956	5.34e-06
GOBP_AUTOPHAGIC_CELL_DEATH	SLC25A4	-0.129008	0.00492929	GOCC_ER_UBIQUITIN_LIGASE_COMPLEX	SLC25A4	-0.0476752	0.320576	GOMF_COMPLEMENT_RECEPTOR_ACTIVITY	SLC25A4	-0.18321	4.73e-05
GOBP_AUTOPHAGIC_CELL_DEATH	TLR3	0.213461	1.82e-06	GOCC_ER_UBIQUITIN_LIGASE_COMPLEX	TLR3	-0.0198703	0.689664	GOMF_COMPLEMENT_RECEPTOR_ACTIVITY	TLR3	0.223642	5.28e-07
GOBP_AUTOPHAGIC_CELL_DEATH	VPS4B	0.180204	6.54e-05	GOCC_ER_UBIQUITIN_LIGASE_COMPLEX	VPS4B	-0.187379	3.13e-05	GOMF_COMPLEMENT_RECEPTOR_ACTIVITY	VPS4B	0.235774	1.14e-07
GOBP_AUTOPHAGIC_CELL_DEATH	YBX3	0.233533	1.55e-07	GOCC_ER_UBIQUITIN_LIGASE_COMPLEX	YBX3	0.293945	2.03e-11	GOMF_COMPLEMENT_RECEPTOR_ACTIVITY	YBX3	0.0114707	0.820037
GOBP_AUTOPHAGOSOME_MATURATION	LY96	0.17937	7.09e-05	GOCC_ESC_E_Z_COMPLEX	LY96	-0.110556	0.0165219	GOMF_COPPER_ION_BINDING	LY96	0.489722	0
GOBP_AUTOPHAGOSOME_MATURATION	PGAM5	0.262999	2.7e-09	GOCC_ESC_E_Z_COMPLEX	PGAM5	-0.321644	1.51e-13	GOMF_COPPER_ION_BINDING	PGAM5	0.156118	0.000580182
GOBP_AUTOPHAGOSOME_MATURATION	PPIF	0.257588	5.92e-09	GOCC_ESC_E_Z_COMPLEX	PPIF	-0.246614	2.7e-08	GOMF_COPPER_ION_BINDING	PPIF	0.216827	1.21e-06
GOBP_AUTOPHAGOSOME_MATURATION	SLC25A4	0.386507	0	GOCC_ESC_E_Z_COMPLEX	SLC25A4	-0.309095	1.48e-12	GOMF_COPPER_ION_BINDING	SLC25A4	0.0107754	0.831362
GOBP_AUTOPHAGOSOME_MATURATION	TLR3	0.115511	0.0122723	GOCC_ESC_E_Z_COMPLEX	TLR3	-0.115109	0.0124452	GOMF_COPPER_ION_BINDING	TLR3	0.098399	0.0337399
GOBP_AUTOPHAGOSOME_MATURATION	VPS4B	0.505746	0	GOCC_ESC_E_Z_COMPLEX	VPS4B	0.160905	0.000390703	GOMF_COPPER_ION_BINDING	VPS4B	-0.155741	0.000598924
GOBP_AUTOPHAGOSOME_MATURATION	YBX3	-0.136369	0.00288051	GOCC_ESC_E_Z_COMPLEX	YBX3	-0.0618037	0.191627	GOMF_COPPER_ION_BINDING	YBX3	0.396929	0
GOBP_AUTOPHAGOSOME_ORGANIZATION	LY96	0.0952749	0.040786	GOCC_ESCRT_COMPLEX	LY96	-0.0225725	0.650095	GOMF_CORE_PROMOTER_SEQUENCE_SPECIFIC_DNA_BINDING	LY96	0.0676799	0.151724
GOBP_AUTOPHAGOSOME_ORGANIZATION	PGAM5	0.118705	0.00996965	GOCC_ESCRT_COMPLEX	PGAM5	0.328604	4.08e-14	GOMF_CORE_PROMOTER_SEQUENCE_SPECIFIC_DNA_BINDING	PGAM5	-0.197879	1.04e-05
GOBP_AUTOPHAGOSOME_ORGANIZATION	PPIF	0.189708	2.5e-05	GOCC_ESCRT_COMPLEX	PPIF	0.223762	5.24e-07	GOMF_CORE_PROMOTER_SEQUENCE_SPECIFIC_DNA_BINDING	PPIF	-0.31851	2.8e-13
GOBP_AUTOPHAGOSOME_ORGANIZATION	SLC25A4	0.362346	0	GOCC_ESCRT_COMPLEX	SLC25A4	0.394647	0	GOMF_CORE_PROMOTER_SEQUENCE_SPECIFIC_DNA_BINDING	SLC25A4	-0.413906	0
GOBP_AUTOPHAGOSOME_ORGANIZATION	TLR3	0.189696	2.5e-05	GOCC_ESCRT_COMPLEX	TLR3	-0.145341	0.00142441	GOMF_CORE_PROMOTER_SEQUENCE_SPECIFIC_DNA_BINDING	TLR3	-0.0377082	0.436443
GOBP_AUTOPHAGOSOME_ORGANIZATION	VPS4B	0.621075	0	GOCC_ESCRT_COMPLEX	VPS4B	0.013204	0.793657	GOMF_CORE_PROMOTER_SEQUENCE_SPECIFIC_DNA_BINDING	VPS4B	0.00473661	0.926796
GOBP_AUTOPHAGOSOME_ORGANIZATION	YBX3	-0.102965	0.0264403	GOCC_ESCRT_COMPLEX	YBX3	0.0996814	0.0314552	GOMF_CORE_PROMOTER_SEQUENCE_SPECIFIC_DNA_BINDING	YBX3	0.307006	2.21e-12
GOBP_AUTOPHAGY_OF_MITOCHONDRION	LY96	0.0145294	0.775441	GOCC_ESCRT_I_COMPLEX	LY96	-0.113099	0.0141078	GOMF_CORECEPTOR_ACTIVITY	LY96	0.360028	0
GOBP_AUTOPHAGY_OF_MITOCHONDRION	PGAM5	0.434095	0	GOCC_ESCRT_I_COMPLEX	PGAM5	0.202185	6.53e-06	GOMF_CORECEPTOR_ACTIVITY	PGAM5	-0.248812	2e-08
GOBP_AUTOPHAGY_OF_MITOCHONDRION	PPIF	0.412249	0	GOCC_ESCRT_I_COMPLEX	PPIF	0.156074	0.000593769	GOMF_CORECEPTOR_ACTIVITY	PPIF	-0.182868	4.89e-05
GOBP_AUTOPHAGY_OF_MITOCHONDRION	SLC25A4	0.508378	0	GOCC_ESCRT_I_COMPLEX	SLC25A4	0.394027	0	GOMF_CORECEPTOR_ACTIVITY	SLC25A4	-0.197967	1.03e-05
GOBP_AUTOPHAGY_OF_MITOCHONDRION	TLR3	0.0969072	0.0373003	GOCC_ESCRT_I_COMPLEX	TLR3	-0.254888	8.44e-09	GOMF_CORECEPTOR_ACTIVITY	TLR3	0.351656	0
GOBP_AUTOPHAGY_OF_MITOCHONDRION	VPS4B	0.167318	0.000220236	GOCC_ESCRT_I_COMPLEX	VPS4B	-0.0940763	0.0428382	GOMF_CORECEPTOR_ACTIVITY	VPS4B	0.410459	0
GOBP_AUTOPHAGY_OF_MITOCHONDRION	YBX3	0.123332	0.00731872	GOCC_ESCRT_I_COMPLEX	YBX3	0.0289393	0.556975	GOMF_CORECEPTOR_ACTIVITY	YBX3	0.0146025	0.771217
GOBP_AUTOPHAGY_OF_NUCLEUS	LY96	0.404392	0	GOCC_ESCRT_III_COMPLEX	LY96	0.0363096	0.455588	GOMF_CULLIN_FAMILY_PROTEIN_BINDING	LY96	0.201907	6.68e-06
GOBP_AUTOPHAGY_OF_NUCLEUS	PGAM5	0.363783	0	GOCC_ESCRT_III_COMPLEX	PGAM5	0.276959	3.16e-10	GOMF_CULLIN_FAMILY_PROTEIN_BINDING	PGAM5	0.460846	0
GOBP_AUTOPHAGY_OF_NUCLEUS	PPIF	0.509418	0	GOCC_ESCRT_III_COMPLEX	PPIF	0.145855	0.00136743	GOMF_CULLIN_FAMILY_PROTEIN_BINDING	PPIF	0.467653	0
GOBP_AUTOPHAGY_OF_NUCLEUS	SLC25A4	0.0681611	0.150569	GOCC_ESCRT_III_COMPLEX	SLC25A4	0.297634	1.08e-11	GOMF_CULLIN_FAMILY_PROTEIN_BINDING	SLC25A4	0.425175	0
GOBP_AUTOPHAGY_OF_NUCLEUS	TLR3	-0.236342	1.07e-07	GOCC_ESCRT_III_COMPLEX	TLR3	-0.125785	0.00609543	GOMF_CULLIN_FAMILY_PROTEIN_BINDING	TLR3	-0.167822	0.000207076
GOBP_AUTOPHAGY_OF_NUCLEUS	VPS4B	-0.0426867	0.380604	GOCC_ESCRT_III_COMPLEX	VPS4B	-0.0131862	0.793874	GOMF_CULLIN_FAMILY_PROTEIN_BINDING	VPS4B	0.137399	0.0026005
GOBP_AUTOPHAGY_OF_NUCLEUS	YBX3	0.0876052	0.0610437	GOCC_ESCRT_III_COMPLEX	YBX3	0.168713	0.000193279	GOMF_CULLIN_FAMILY_PROTEIN_BINDING	YBX3	-0.0228694	0.643064
GOBP_AV_NODE_CELL_TO_BUNDLE_OF_HIS_CELL_COMMUNICATION	LY96	-0.052457	0.27545	GOCC_EUCHROMATIN	LY96	0.0177061	0.722853	GOMF_CXCR_CHEMOKINE_RECEPTOR_BINDING	LY96	0.41575	0
GOBP_AV_NODE_CELL_TO_BUNDLE_OF_HIS_CELL_COMMUNICATION	PGAM5	-0.246422	2.81e-08	GOCC_EUCHROMATIN	PGAM5	-0.185839	3.68e-05	GOMF_CXCR_CHEMOKINE_RECEPTOR_BINDING	PGAM5	0.00856797	0.865724
GOBP_AV_NODE_CELL_TO_BUNDLE_OF_HIS_CELL_COMMUNICATION	PPIF	-0.208968	3.06e-06	GOCC_EUCHROMATIN	PPIF	-0.290929	3.34e-11	GOMF_CXCR_CHEMOKINE_RECEPTOR_BINDING	PPIF	-0.0338947	0.486712
GOBP_AV_NODE_CELL_TO_BUNDLE_OF_HIS_CELL_COMMUNICATION	SLC25A4	-0.142208	0.00184398	GOCC_EUCHROMATIN	SLC25A4	-0.395869	0	GOMF_CXCR_CHEMOKINE_RECEPTOR_BINDING	SLC25A4	-0.198226	9.97e-06
GOBP_AV_NODE_CELL_TO_BUNDLE_OF_HIS_CELL_COMMUNICATION	TLR3	-0.0647427	0.173428	GOCC_EUCHROMATIN	TLR3	-0.0730447	0.120296	GOMF_CXCR_CHEMOKINE_RECEPTOR_BINDING	TLR3	0.191221	2.09e-05
GOBP_AV_NODE_CELL_TO_BUNDLE_OF_HIS_CELL_COMMUNICATION	VPS4B	0.0744562	0.114606	GOCC_EUCHROMATIN	VPS4B	0.100902	0.0293231	GOMF_CXCR_CHEMOKINE_RECEPTOR_BINDING	VPS4B	0.0628659	0.184637
GOBP_AV_NODE_CELL_TO_BUNDLE_OF_HIS_CELL_COMMUNICATION	YBX3	0.137892	0.00256962	GOCC_EUCHROMATIN	YBX3	0.242172	4.93e-08	GOMF_CXCR_CHEMOKINE_RECEPTOR_BINDING	YBX3	0.219722	8.56e-07
GOBP_AXIS_ELONGATION	LY96	0.0438461	0.36716	GOCC_EUKARYOTIC_48S_PREINITIATION_COMPLEX	LY96	0.063495	0.179592	GOMF_CYCLASE_ACTIVITY	LY96	-0.08239	0.0781703
GOBP_AXIS_ELONGATION	PGAM5	-0.146438	0.00131846	GOCC_EUKARYOTIC_48S_PREINITIATION_COMPLEX	PGAM5	0.135366	0.00307286	GOMF_CYCLASE_ACTIVITY	PGAM5	-0.315517	4.84e-13
GOBP_AXIS_ELONGATION	PPIF	-0.0916539	0.0494988	GOCC_EUKARYOTIC_48S_PREINITIATION_COMPLEX	PPIF	0.0813078	0.0822841	GOMF_CYCLASE_ACTIVITY	PPIF	-0.201183	7.23e-06
GOBP_AXIS_ELONGATION	SLC25A4	-0.0202131	0.688277	GOCC_EUKARYOTIC_48S_PREINITIATION_COMPLEX	SLC25A4	0.173903	0.00011908	GOMF_CYCLASE_ACTIVITY	SLC25A4	-0.136327	0.00282187
GOBP_AXIS_ELONGATION	TLR3	0.00890349	0.862902	GOCC_EUKARYOTIC_48S_PREINITIATION_COMPLEX	TLR3	0.017991	0.718853	GOMF_CYCLASE_ACTIVITY	TLR3	0.219155	9.16e-07
GOBP_AXIS_ELONGATION	VPS4B	0.356204	0	GOCC_EUKARYOTIC_48S_PREINITIATION_COMPLEX	VPS4B	0.208129	3.36e-06	GOMF_CYCLASE_ACTIVITY	VPS4B	0.220066	8.22e-07
GOBP_AXIS_ELONGATION	YBX3	0.0509921	0.289829	GOCC_EUKARYOTIC_48S_PREINITIATION_COMPLEX	YBX3	0.335853	9.25e-15	GOMF_CYCLASE_ACTIVITY	YBX3	-0.0348738	0.473332
GOBP_AXIS_SPECIFICATION	LY96	-0.0506833	0.292885	GOCC_EUKARYOTIC_TRANSLATION_INITIATION_FACTOR_3_COMPLEX	LY96	0.0769326	0.100962	GOMF_CYCLIC_NUCLEOTIDE_BINDING	LY96	0.113385	0.0137961
GOBP_AXIS_SPECIFICATION	PGAM5	-0.117101	0.0110725	GOCC_EUKARYOTIC_TRANSLATION_INITIATION_FACTOR_3_COMPLEX	PGAM5	0.159835	0.000428831	GOMF_CYCLIC_NUCLEOTIDE_BINDING	PGAM5	-0.0829523	0.0760574
GOBP_AXIS_SPECIFICATION	PPIF	-0.0870799	0.0627154	GOCC_EUKARYOTIC_TRANSLATION_INITIATION_FACTOR_3_COMPLEX	PPIF	0.0835479	0.073773	GOMF_CYCLIC_NUCLEOTIDE_BINDING	PPIF	0.0179157	0.718805
GOBP_AXIS_SPECIFICATION	SLC25A4	0.00365846	0.944434	GOCC_EUKARYOTIC_TRANSLATION_INITIATION_FACTOR_3_COMPLEX	SLC25A4	0.164639	0.000281047	GOMF_CYCLIC_NUCLEOTIDE_BINDING	SLC25A4	-0.000904111	0.986694
GOBP_AXIS_SPECIFICATION	TLR3	0.134401	0.00333352	GOCC_EUKARYOTIC_TRANSLATION_INITIATION_FACTOR_3_COMPLEX	TLR3	0.0369415	0.447424	GOMF_CYCLIC_NUCLEOTIDE_BINDING	TLR3	-0.00399168	0.939052
GOBP_AXIS_SPECIFICATION	VPS4B	0.434665	0	GOCC_EUKARYOTIC_TRANSLATION_INITIATION_FACTOR_3_COMPLEX	VPS4B	0.216126	1.32e-06	GOMF_CYCLIC_NUCLEOTIDE_BINDING	VPS4B	0.277849	2.78e-10
GOBP_AXIS_SPECIFICATION	YBX3	0.071739	0.129231	GOCC_EUKARYOTIC_TRANSLATION_INITIATION_FACTOR_3_COMPLEX	YBX3	0.335112	1.22e-14	GOMF_CYCLIC_NUCLEOTIDE_BINDING	YBX3	-0.00238721	0.964227
GOBP_AXO_DENDRITIC_PROTEIN_TRANSPORT	LY96	-0.10059	0.0303121	GOCC_EUKARYOTIC_TRANSLATION_INITIATION_FACTOR_4F_COMPLEX	LY96	-0.124559	0.00664817	GOMF_CYCLIC_NUCLEOTIDE_DEPENDENT_PROTEIN_KINASE_ACTIVITY	LY96	0.087386	0.0609302
GOBP_AXO_DENDRITIC_PROTEIN_TRANSPORT	PGAM5	-0.174262	0.000115689	GOCC_EUKARYOTIC_TRANSLATION_INITIATION_FACTOR_4F_COMPLEX	PGAM5	0.0327141	0.504084	GOMF_CYCLIC_NUCLEOTIDE_DEPENDENT_PROTEIN_KINASE_ACTIVITY	PGAM5	-0.229073	2.7e-07
GOBP_AXO_DENDRITIC_PROTEIN_TRANSPORT	PPIF	-0.255914	7.5e-09	GOCC_EUKARYOTIC_TRANSLATION_INITIATION_FACTOR_4F_COMPLEX	PPIF	0.062209	0.188679	GOMF_CYCLIC_NUCLEOTIDE_DEPENDENT_PROTEIN_KINASE_ACTIVITY	PPIF	-0.0670907	0.155504
GOBP_AXO_DENDRITIC_PROTEIN_TRANSPORT	SLC25A4	-0.160345	0.000410799	GOCC_EUKARYOTIC_TRANSLATION_INITIATION_FACTOR_4F_COMPLEX	SLC25A4	0.171414	0.000150388	GOMF_CYCLIC_NUCLEOTIDE_DEPENDENT_PROTEIN_KINASE_ACTIVITY	SLC25A4	-0.0115635	0.818532
GOBP_AXO_DENDRITIC_PROTEIN_TRANSPORT	TLR3	0.0555336	0.246915	GOCC_EUKARYOTIC_TRANSLATION_INITIATION_FACTOR_4F_COMPLEX	TLR3	0.231687	1.94e-07	GOMF_CYCLIC_NUCLEOTIDE_DEPENDENT_PROTEIN_KINASE_ACTIVITY	TLR3	0.170342	0.000164094
GOBP_AXO_DENDRITIC_PROTEIN_TRANSPORT	VPS4B	0.263335	2.57e-09	GOCC_EUKARYOTIC_TRANSLATION_INITIATION_FACTOR_4F_COMPLEX	VPS4B	0.532134	0	GOMF_CYCLIC_NUCLEOTIDE_DEPENDENT_PROTEIN_KINASE_ACTIVITY	VPS4B	0.440874	0
GOBP_AXO_DENDRITIC_PROTEIN_TRANSPORT	YBX3	-0.136438	0.00286554	GOCC_EUKARYOTIC_TRANSLATION_INITIATION_FACTOR_4F_COMPLEX	YBX3	-0.193068	1.74e-05	GOMF_CYCLIC_NUCLEOTIDE_DEPENDENT_PROTEIN_KINASE_ACTIVITY	YBX3	-0.0765291	0.103036
GOBP_AXO_DENDRITIC_TRANSPORT	LY96	0.000810117	0.987707	GOCC_EXCITATORY_SYNAPSE	LY96	0.103678	0.0249553	GOMF_CYCLIC_NUCLEOTIDE_GATED_ION_CHANNEL_ACTIVITY	LY96	0.0546538	0.251193
GOBP_AXO_DENDRITIC_TRANSPORT	PGAM5	-0.00892017	0.862621	GOCC_EXCITATORY_SYNAPSE	PGAM5	-0.0506944	0.289254	GOMF_CYCLIC_NUCLEOTIDE_GATED_ION_CHANNEL_ACTIVITY	PGAM5	0.177632	8.23e-05
GOBP_AXO_DENDRITIC_TRANSPORT	PPIF	0.0635796	0.181704	GOCC_EXCITATORY_SYNAPSE	PPIF	-0.00291923	0.955998	GOMF_CYCLIC_NUCLEOTIDE_GATED_ION_CHANNEL_ACTIVITY	PPIF	0.264535	2.09e-09
GOBP_AXO_DENDRITIC_TRANSPORT	SLC25A4	0.188574	2.81e-05	GOCC_EXCITATORY_SYNAPSE	SLC25A4	-0.0711853	0.130672	GOMF_CYCLIC_NUCLEOTIDE_GATED_ION_CHANNEL_ACTIVITY	SLC25A4	0.0570938	0.229974
GOBP_AXO_DENDRITIC_TRANSPORT	TLR3	0.24869	2.06e-08	GOCC_EXCITATORY_SYNAPSE	TLR3	0.0159719	0.750067	GOMF_CYCLIC_NUCLEOTIDE_GATED_ION_CHANNEL_ACTIVITY	TLR3	-0.221797	6.66e-07
GOBP_AXO_DENDRITIC_TRANSPORT	VPS4B	0.616903	0	GOCC_EXCITATORY_SYNAPSE	VPS4B	0.298425	9.53e-12	GOMF_CYCLIC_NUCLEOTIDE_GATED_ION_CHANNEL_ACTIVITY	VPS4B	-0.0598001	0.207835
GOBP_AXO_DENDRITIC_TRANSPORT	YBX3	-0.132769	0.00375689	GOCC_EXCITATORY_SYNAPSE	YBX3	0.0229065	0.645009	GOMF_CYCLIC_NUCLEOTIDE_GATED_ION_CHANNEL_ACTIVITY	YBX3	-0.00860046	0.865335
GOBP_AXON_DEVELOPMENT	LY96	0.128572	0.0050844	GOCC_EXOCYST	LY96	-0.169867	0.000173892	GOMF_CYCLIC_NUCLEOTIDE_PHOSPHODIESTERASE_ACTIVITY	LY96	-0.000408416	0.993908
GOBP_AXON_DEVELOPMENT	PGAM5	-0.154737	0.000664912	GOCC_EXOCYST	PGAM5	-0.354543	0	GOMF_CYCLIC_NUCLEOTIDE_PHOSPHODIESTERASE_ACTIVITY	PGAM5	-0.390878	0
GOBP_AXON_DEVELOPMENT	PPIF	-0.0865965	0.064285	GOCC_EXOCYST	PPIF	-0.356476	0	GOMF_CYCLIC_NUCLEOTIDE_PHOSPHODIESTERASE_ACTIVITY	PPIF	-0.259995	4.08e-09
GOBP_AXON_DEVELOPMENT	SLC25A4	-0.189764	2.48e-05	GOCC_EXOCYST	SLC25A4	0.0799993	0.0875553	GOMF_CYCLIC_NUCLEOTIDE_PHOSPHODIESTERASE_ACTIVITY	SLC25A4	-0.106002	0.021742
GOBP_AXON_DEVELOPMENT	TLR3	0.109388	0.0180279	GOCC_EXOCYST	TLR3	0.429981	0	GOMF_CYCLIC_NUCLEOTIDE_PHOSPHODIESTERASE_ACTIVITY	TLR3	0.0864428	0.0639112
GOBP_AXON_DEVELOPMENT	VPS4B	0.317561	3.43e-13	GOCC_EXOCYST	VPS4B	0.575829	0	GOMF_CYCLIC_NUCLEOTIDE_PHOSPHODIESTERASE_ACTIVITY	VPS4B	0.247119	2.53e-08
GOBP_AXON_DEVELOPMENT	YBX3	0.0530519	0.269818	GOCC_EXOCYST	YBX3	-0.206809	3.89e-06	GOMF_CYCLIC_NUCLEOTIDE_PHOSPHODIESTERASE_ACTIVITY	YBX3	0.0785467	0.093755
GOBP_AXON_ENSHEATHMENT_IN_CENTRAL_NERVOUS_SYSTEM	LY96	0.128469	0.00512036	GOCC_EXOCYTIC_VESICLE	LY96	0.313087	7.26e-13	GOMF_CYCLIN_BINDING	LY96	-0.231442	2e-07
GOBP_AXON_ENSHEATHMENT_IN_CENTRAL_NERVOUS_SYSTEM	PGAM5	0.0749052	0.11234	GOCC_EXOCYTIC_VESICLE	PGAM5	0.0902233	0.0525999	GOMF_CYCLIN_BINDING	PGAM5	-0.0813238	0.0822153
GOBP_AXON_ENSHEATHMENT_IN_CENTRAL_NERVOUS_SYSTEM	PPIF	0.195085	1.42e-05	GOCC_EXOCYTIC_VESICLE	PPIF	0.172715	0.000133108	GOMF_CYCLIN_BINDING	PPIF	-0.160904	0.00038369
GOBP_AXON_ENSHEATHMENT_IN_CENTRAL_NERVOUS_SYSTEM	SLC25A4	-0.048731	0.312903	GOCC_EXOCYTIC_VESICLE	SLC25A4	0.0670666	0.155386	GOMF_CYCLIN_BINDING	SLC25A4	-0.125201	0.00629567
GOBP_AXON_ENSHEATHMENT_IN_CENTRAL_NERVOUS_SYSTEM	TLR3	0.107838	0.0198066	GOCC_EXOCYTIC_VESICLE	TLR3	0.0915847	0.0489474	GOMF_CYCLIN_BINDING	TLR3	-0.0914792	0.049336
GOBP_AXON_ENSHEATHMENT_IN_CENTRAL_NERVOUS_SYSTEM	VPS4B	0.0728533	0.123075	GOCC_EXOCYTIC_VESICLE	VPS4B	0.324723	8.5e-14	GOMF_CYCLIN_BINDING	VPS4B	0.150618	0.000921117
GOBP_AXON_ENSHEATHMENT_IN_CENTRAL_NERVOUS_SYSTEM	YBX3	0.014755	0.77194	GOCC_EXOCYTIC_VESICLE	YBX3	0.0855345	0.0668242	GOMF_CYCLIN_BINDING	YBX3	-0.0876674	0.0600524
GOBP_AXON_EXTENSION	LY96	0.085513	0.0678554	GOCC_EXON_EXON_JUNCTION_COMPLEX	LY96	-0.330085	2.95e-14	GOMF_CYCLIN_DEPENDENT_PROTEIN_KINASE_ACTIVITY	LY96	-0.300739	6.54e-12
GOBP_AXON_EXTENSION	PGAM5	-0.16901	0.000188704	GOCC_EXON_EXON_JUNCTION_COMPLEX	PGAM5	-0.0472994	0.324678	GOMF_CYCLIN_DEPENDENT_PROTEIN_KINASE_ACTIVITY	PGAM5	-0.143143	0.00167531
GOBP_AXON_EXTENSION	PPIF	-0.0574354	0.230281	GOCC_EXON_EXON_JUNCTION_COMPLEX	PPIF	-0.314794	5.36e-13	GOMF_CYCLIN_DEPENDENT_PROTEIN_KINASE_ACTIVITY	PPIF	-0.370477	0
GOBP_AXON_EXTENSION	SLC25A4	-0.203987	5.39e-06	GOCC_EXON_EXON_JUNCTION_COMPLEX	SLC25A4	-0.123247	0.00727736	GOMF_CYCLIN_DEPENDENT_PROTEIN_KINASE_ACTIVITY	SLC25A4	-0.282985	1.24e-10
GOBP_AXON_EXTENSION	TLR3	0.0858686	0.0666492	GOCC_EXON_EXON_JUNCTION_COMPLEX	TLR3	-0.128791	0.00494771	GOMF_CYCLIN_DEPENDENT_PROTEIN_KINASE_ACTIVITY	TLR3	0.0600046	0.20634
GOBP_AXON_EXTENSION	VPS4B	0.28837	5.32e-11	GOCC_EXON_EXON_JUNCTION_COMPLEX	VPS4B	-0.0678895	0.150369	GOMF_CYCLIN_DEPENDENT_PROTEIN_KINASE_ACTIVITY	VPS4B	0.0473394	0.323715
GOBP_AXON_EXTENSION	YBX3	0.022009	0.661458	GOCC_EXON_EXON_JUNCTION_COMPLEX	YBX3	0.10077	0.0295419	GOMF_CYCLIN_DEPENDENT_PROTEIN_KINASE_ACTIVITY	YBX3	0.126945	0.00557817
GOBP_AXONAL_FASCICULATION	LY96	0.137759	0.0025957	GOCC_EXORIBONUCLEASE_COMPLEX	LY96	-0.0926665	0.0462069	GOMF_CYCLIN_DEPENDENT_PROTEIN_SERINE_THREONINE_KINASE_INHIBITOR_ACTIVITY	LY96	0.0290634	0.552306
GOBP_AXONAL_FASCICULATION	PGAM5	0.0413976	0.395997	GOCC_EXORIBONUCLEASE_COMPLEX	PGAM5	0.198904	9.41e-06	GOMF_CYCLIN_DEPENDENT_PROTEIN_SERINE_THREONINE_KINASE_INHIBITOR_ACTIVITY	PGAM5	-0.128477	0.00500798
GOBP_AXONAL_FASCICULATION	PPIF	0.0810527	0.0844595	GOCC_EXORIBONUCLEASE_COMPLEX	PPIF	0.0201409	0.685926	GOMF_CYCLIN_DEPENDENT_PROTEIN_SERINE_THREONINE_KINASE_INHIBITOR_ACTIVITY	PPIF	-0.274694	4.53e-10
GOBP_AXONAL_FASCICULATION	SLC25A4	0.0388167	0.427862	GOCC_EXORIBONUCLEASE_COMPLEX	SLC25A4	-0.0465791	0.332303	GOMF_CYCLIN_DEPENDENT_PROTEIN_SERINE_THREONINE_KINASE_INHIBITOR_ACTIVITY	SLC25A4	0.0401147	0.406418
GOBP_AXONAL_FASCICULATION	TLR3	0.2258	4.1e-07	GOCC_EXORIBONUCLEASE_COMPLEX	TLR3	-0.300218	7.03e-12	GOMF_CYCLIN_DEPENDENT_PROTEIN_SERINE_THREONINE_KINASE_INHIBITOR_ACTIVITY	TLR3	0.179244	7.04e-05
GOBP_AXONAL_FASCICULATION	VPS4B	0.468012	0	GOCC_EXORIBONUCLEASE_COMPLEX	VPS4B	-0.41487	0	GOMF_CYCLIN_DEPENDENT_PROTEIN_SERINE_THREONINE_KINASE_INHIBITOR_ACTIVITY	VPS4B	0.160203	0.000408309
GOBP_AXONAL_FASCICULATION	YBX3	-0.0745606	0.114091	GOCC_EXORIBONUCLEASE_COMPLEX	YBX3	0.181889	5.47e-05	GOMF_CYCLIN_DEPENDENT_PROTEIN_SERINE_THREONINE_KINASE_INHIBITOR_ACTIVITY	YBX3	0.198689	9.51e-06
GOBP_AXONAL_TRANSPORT_OF_MITOCHONDRION	LY96	-0.0576316	0.2286	GOCC_EXTERNAL_SIDE_OF_PLASMA_MEMBRANE	LY96	0.548597	0	GOMF_CYCLIN_DEPENDENT_PROTEIN_SERINE_THREONINE_KINASE_REGULATOR_ACTIVITY	LY96	0.280816	1.75e-10
GOBP_AXONAL_TRANSPORT_OF_MITOCHONDRION	PGAM5	-0.135722	0.00302108	GOCC_EXTERNAL_SIDE_OF_PLASMA_MEMBRANE	PGAM5	-0.056507	0.234692	GOMF_CYCLIN_DEPENDENT_PROTEIN_SERINE_THREONINE_KINASE_REGULATOR_ACTIVITY	PGAM5	0.123905	0.00689979
GOBP_AXONAL_TRANSPORT_OF_MITOCHONDRION	PPIF	0.0113617	0.824334	GOCC_EXTERNAL_SIDE_OF_PLASMA_MEMBRANE	PPIF	0.0428492	0.37547	GOMF_CYCLIN_DEPENDENT_PROTEIN_SERINE_THREONINE_KINASE_REGULATOR_ACTIVITY	PPIF	0.209924	2.71e-06
GOBP_AXONAL_TRANSPORT_OF_MITOCHONDRION	SLC25A4	0.241746	5.28e-08	GOCC_EXTERNAL_SIDE_OF_PLASMA_MEMBRANE	SLC25A4	-0.253795	9.85e-09	GOMF_CYCLIN_DEPENDENT_PROTEIN_SERINE_THREONINE_KINASE_REGULATOR_ACTIVITY	SLC25A4	-0.0843159	0.0711265
GOBP_AXONAL_TRANSPORT_OF_MITOCHONDRION	TLR3	0.103241	0.0260279	GOCC_EXTERNAL_SIDE_OF_PLASMA_MEMBRANE	TLR3	0.34206	3.19e-15	GOMF_CYCLIN_DEPENDENT_PROTEIN_SERINE_THREONINE_KINASE_REGULATOR_ACTIVITY	TLR3	0.151416	0.000862397
GOBP_AXONAL_TRANSPORT_OF_MITOCHONDRION	VPS4B	0.56152	0	GOCC_EXTERNAL_SIDE_OF_PLASMA_MEMBRANE	VPS4B	0.189478	2.53e-05	GOMF_CYCLIN_DEPENDENT_PROTEIN_SERINE_THREONINE_KINASE_REGULATOR_ACTIVITY	VPS4B	0.236852	9.92e-08
GOBP_AXONAL_TRANSPORT_OF_MITOCHONDRION	YBX3	-0.145705	0.00139825	GOCC_EXTERNAL_SIDE_OF_PLASMA_MEMBRANE	YBX3	0.0862821	0.064296	GOMF_CYCLIN_DEPENDENT_PROTEIN_SERINE_THREONINE_KINASE_REGULATOR_ACTIVITY	YBX3	0.223511	5.37e-07
GOBP_AXONEMAL_DYNEIN_COMPLEX_ASSEMBLY	LY96	-0.236286	1.08e-07	GOCC_EXTRINSIC_COMPONENT_OF_CYTOPLASMIC_SIDE_OF_PLASMA_MEMBRANE	LY96	0.404591	0	GOMF_CYCLOSPORIN_A_BINDING	LY96	0.391617	0
GOBP_AXONEMAL_DYNEIN_COMPLEX_ASSEMBLY	PGAM5	-0.00392964	0.940319	GOCC_EXTRINSIC_COMPONENT_OF_CYTOPLASMIC_SIDE_OF_PLASMA_MEMBRANE	PGAM5	-0.0869303	0.0622338	GOMF_CYCLOSPORIN_A_BINDING	PGAM5	0.266954	1.46e-09
GOBP_AXONEMAL_DYNEIN_COMPLEX_ASSEMBLY	PPIF	-0.153586	0.00073286	GOCC_EXTRINSIC_COMPONENT_OF_CYTOPLASMIC_SIDE_OF_PLASMA_MEMBRANE	PPIF	-0.00514841	0.921468	GOMF_CYCLOSPORIN_A_BINDING	PPIF	0.344947	1.75e-15
GOBP_AXONEMAL_DYNEIN_COMPLEX_ASSEMBLY	SLC25A4	-0.0895631	0.0552089	GOCC_EXTRINSIC_COMPONENT_OF_CYTOPLASMIC_SIDE_OF_PLASMA_MEMBRANE	SLC25A4	-0.257513	5.8e-09	GOMF_CYCLOSPORIN_A_BINDING	SLC25A4	-0.0818606	0.0801619
GOBP_AXONEMAL_DYNEIN_COMPLEX_ASSEMBLY	TLR3	0.066837	0.159187	GOCC_EXTRINSIC_COMPONENT_OF_CYTOPLASMIC_SIDE_OF_PLASMA_MEMBRANE	TLR3	0.130712	0.00432218	GOMF_CYCLOSPORIN_A_BINDING	TLR3	-0.241672	5.28e-08
GOBP_AXONEMAL_DYNEIN_COMPLEX_ASSEMBLY	VPS4B	-0.202818	6.13e-06	GOCC_EXTRINSIC_COMPONENT_OF_CYTOPLASMIC_SIDE_OF_PLASMA_MEMBRANE	VPS4B	0.273276	5.6e-10	GOMF_CYCLOSPORIN_A_BINDING	VPS4B	-0.278662	2.45e-10
GOBP_AXONEMAL_DYNEIN_COMPLEX_ASSEMBLY	YBX3	0.05615	0.241559	GOCC_EXTRINSIC_COMPONENT_OF_CYTOPLASMIC_SIDE_OF_PLASMA_MEMBRANE	YBX3	0.0885735	0.0572261	GOMF_CYCLOSPORIN_A_BINDING	YBX3	0.127195	0.0054863
GOBP_AXONEME_ASSEMBLY	LY96	-0.248881	2.01e-08	GOCC_EXTRINSIC_COMPONENT_OF_ENDOSOME_MEMBRANE	LY96	-0.024256	0.626044	GOMF_CYSTEINE_TYPE_ENDOPEPTIDASE_ACTIVITY	LY96	0.344279	1.75e-15
GOBP_AXONEME_ASSEMBLY	PGAM5	-0.058369	0.222398	GOCC_EXTRINSIC_COMPONENT_OF_ENDOSOME_MEMBRANE	PGAM5	-0.0727803	0.121704	GOMF_CYSTEINE_TYPE_ENDOPEPTIDASE_ACTIVITY	PGAM5	0.0740775	0.115087
GOBP_AXONEME_ASSEMBLY	PPIF	-0.152604	0.000795883	GOCC_EXTRINSIC_COMPONENT_OF_ENDOSOME_MEMBRANE	PPIF	-0.12874	0.00496164	GOMF_CYSTEINE_TYPE_ENDOPEPTIDASE_ACTIVITY	PPIF	0.178892	7.28e-05
GOBP_AXONEME_ASSEMBLY	SLC25A4	-0.0637046	0.180784	GOCC_EXTRINSIC_COMPONENT_OF_ENDOSOME_MEMBRANE	SLC25A4	-0.192807	1.79e-05	GOMF_CYSTEINE_TYPE_ENDOPEPTIDASE_ACTIVITY	SLC25A4	-0.0593712	0.211247
GOBP_AXONEME_ASSEMBLY	TLR3	0.0789625	0.093191	GOCC_EXTRINSIC_COMPONENT_OF_ENDOSOME_MEMBRANE	TLR3	0.14004	0.00215725	GOMF_CYSTEINE_TYPE_ENDOPEPTIDASE_ACTIVITY	TLR3	0.294362	1.93e-11
GOBP_AXONEME_ASSEMBLY	VPS4B	-0.213315	1.85e-06	GOCC_EXTRINSIC_COMPONENT_OF_ENDOSOME_MEMBRANE	VPS4B	-0.136623	0.00279432	GOMF_CYSTEINE_TYPE_ENDOPEPTIDASE_ACTIVITY	VPS4B	0.386999	0
GOBP_AXONEME_ASSEMBLY	YBX3	0.0679258	0.152085	GOCC_EXTRINSIC_COMPONENT_OF_ENDOSOME_MEMBRANE	YBX3	0.188482	2.8e-05	GOMF_CYSTEINE_TYPE_ENDOPEPTIDASE_ACTIVITY	YBX3	-0.149995	0.000968378
GOBP_AZOLE_TRANSMEMBRANE_TRANSPORT	LY96	0.169153	0.000186231	GOCC_EXTRINSIC_COMPONENT_OF_MEMBRANE	LY96	0.279305	2.19e-10	GOMF_CYSTEINE_TYPE_ENDOPEPTIDASE_ACTIVITY_INVOLVED_IN_APOPTOTIC_PROCESS	LY96	0.555135	0
GOBP_AZOLE_TRANSMEMBRANE_TRANSPORT	PGAM5	0.235082	1.26e-07	GOCC_EXTRINSIC_COMPONENT_OF_MEMBRANE	PGAM5	-0.0256136	0.6063	GOMF_CYSTEINE_TYPE_ENDOPEPTIDASE_ACTIVITY_INVOLVED_IN_APOPTOTIC_PROCESS	PGAM5	-0.0684509	0.146892
GOBP_AZOLE_TRANSMEMBRANE_TRANSPORT	PPIF	0.398716	0	GOCC_EXTRINSIC_COMPONENT_OF_MEMBRANE	PPIF	0.0566536	0.233563	GOMF_CYSTEINE_TYPE_ENDOPEPTIDASE_ACTIVITY_INVOLVED_IN_APOPTOTIC_PROCESS	PPIF	0.0469039	0.32837
GOBP_AZOLE_TRANSMEMBRANE_TRANSPORT	SLC25A4	-0.0360852	0.462888	GOCC_EXTRINSIC_COMPONENT_OF_MEMBRANE	SLC25A4	-0.0726177	0.122455	GOMF_CYSTEINE_TYPE_ENDOPEPTIDASE_ACTIVITY_INVOLVED_IN_APOPTOTIC_PROCESS	SLC25A4	-0.472156	0
GOBP_AZOLE_TRANSMEMBRANE_TRANSPORT	TLR3	-0.1857	3.77e-05	GOCC_EXTRINSIC_COMPONENT_OF_MEMBRANE	TLR3	0.233388	1.56e-07	GOMF_CYSTEINE_TYPE_ENDOPEPTIDASE_ACTIVITY_INVOLVED_IN_APOPTOTIC_PROCESS	TLR3	0.168219	0.000199653
GOBP_AZOLE_TRANSMEMBRANE_TRANSPORT	VPS4B	-0.372195	0	GOCC_EXTRINSIC_COMPONENT_OF_MEMBRANE	VPS4B	0.398156	0	GOMF_CYSTEINE_TYPE_ENDOPEPTIDASE_ACTIVITY_INVOLVED_IN_APOPTOTIC_PROCESS	VPS4B	-0.138972	0.00230817
GOBP_AZOLE_TRANSMEMBRANE_TRANSPORT	YBX3	0.177062	8.84e-05	GOCC_EXTRINSIC_COMPONENT_OF_MEMBRANE	YBX3	0.0190229	0.702524	GOMF_CYSTEINE_TYPE_ENDOPEPTIDASE_ACTIVITY_INVOLVED_IN_APOPTOTIC_PROCESS	YBX3	0.139958	0.00214101
GOBP_B_CELL_ACTIVATION	LY96	0.579312	0	GOCC_EXTRINSIC_COMPONENT_OF_MITOCHONDRIAL_INNER_MEMBRANE	LY96	-0.243436	4.14e-08	GOMF_CYSTEINE_TYPE_ENDOPEPTIDASE_ACTIVITY_INVOLVED_IN_APOPTOTIC_SIGNALING_PATHWAY	LY96	0.443322	0
GOBP_B_CELL_ACTIVATION	PGAM5	0.00121395	0.98177	GOCC_EXTRINSIC_COMPONENT_OF_MITOCHONDRIAL_INNER_MEMBRANE	PGAM5	0.344055	1.65e-15	GOMF_CYSTEINE_TYPE_ENDOPEPTIDASE_ACTIVITY_INVOLVED_IN_APOPTOTIC_SIGNALING_PATHWAY	PGAM5	-0.184768	4.05e-05
GOBP_B_CELL_ACTIVATION	PPIF	0.116783	0.0113016	GOCC_EXTRINSIC_COMPONENT_OF_MITOCHONDRIAL_INNER_MEMBRANE	PPIF	0.261241	3.38e-09	GOMF_CYSTEINE_TYPE_ENDOPEPTIDASE_ACTIVITY_INVOLVED_IN_APOPTOTIC_SIGNALING_PATHWAY	PPIF	-0.115782	0.0118266
GOBP_B_CELL_ACTIVATION	SLC25A4	-0.340439	3.44e-15	GOCC_EXTRINSIC_COMPONENT_OF_MITOCHONDRIAL_INNER_MEMBRANE	SLC25A4	0.405583	0	GOMF_CYSTEINE_TYPE_ENDOPEPTIDASE_ACTIVITY_INVOLVED_IN_APOPTOTIC_SIGNALING_PATHWAY	SLC25A4	-0.546401	0
GOBP_B_CELL_ACTIVATION	TLR3	0.216555	1.26e-06	GOCC_EXTRINSIC_COMPONENT_OF_MITOCHONDRIAL_INNER_MEMBRANE	TLR3	-0.25847	5.07e-09	GOMF_CYSTEINE_TYPE_ENDOPEPTIDASE_ACTIVITY_INVOLVED_IN_APOPTOTIC_SIGNALING_PATHWAY	TLR3	0.155035	0.000636279
GOBP_B_CELL_ACTIVATION	VPS4B	0.0831338	0.0763421	GOCC_EXTRINSIC_COMPONENT_OF_MITOCHONDRIAL_INNER_MEMBRANE	VPS4B	-0.223499	5.39e-07	GOMF_CYSTEINE_TYPE_ENDOPEPTIDASE_ACTIVITY_INVOLVED_IN_APOPTOTIC_SIGNALING_PATHWAY	VPS4B	-0.201447	7.03e-06
GOBP_B_CELL_ACTIVATION	YBX3	0.122463	0.00775897	GOCC_EXTRINSIC_COMPONENT_OF_MITOCHONDRIAL_INNER_MEMBRANE	YBX3	-0.0552534	0.245847	GOMF_CYSTEINE_TYPE_ENDOPEPTIDASE_ACTIVITY_INVOLVED_IN_APOPTOTIC_SIGNALING_PATHWAY	YBX3	0.123993	0.00685866
GOBP_B_CELL_ACTIVATION_INVOLVED_IN_IMMUNE_RESPONSE	LY96	0.569929	0	GOCC_EXTRINSIC_COMPONENT_OF_ORGANELLE_MEMBRANE	LY96	-0.245162	3.29e-08	GOMF_CYSTEINE_TYPE_ENDOPEPTIDASE_INHIBITOR_ACTIVITY	LY96	0.638823	0
GOBP_B_CELL_ACTIVATION_INVOLVED_IN_IMMUNE_RESPONSE	PGAM5	0.0406228	0.405416	GOCC_EXTRINSIC_COMPONENT_OF_ORGANELLE_MEMBRANE	PGAM5	0.237022	9.75e-08	GOMF_CYSTEINE_TYPE_ENDOPEPTIDASE_INHIBITOR_ACTIVITY	PGAM5	0.252249	1.23e-08
GOBP_B_CELL_ACTIVATION_INVOLVED_IN_IMMUNE_RESPONSE	PPIF	0.151043	0.000906364	GOCC_EXTRINSIC_COMPONENT_OF_ORGANELLE_MEMBRANE	PPIF	0.182179	5.31e-05	GOMF_CYSTEINE_TYPE_ENDOPEPTIDASE_INHIBITOR_ACTIVITY	PPIF	0.394495	0
[truncated: 34,101 more rows]

## Sheet: Table S4 
Table S4 Regulation network of NPRGs.
[truncated: 2,918 more rows]

## Sheet: Table S5
Table S5 Regulators of RNA methylation.
[truncated: 82 more rows]

[truncated: 3 more sheets: Table S6, Table S7, Table S8]
